# Supplementary material for: Conformation and crystal structures of 1-amino­cyclo­hexa­neacetic acid (β3,3Ac6c) in N-protected derivatives
Source: Acta Crystallogr Sect E Struct Rep Online. 2014 Oct 4;70(Pt 11):272–7. doi: 10.1107/S1600536814020777 (PMC4257263; doi:10.1107/S1600536814020777)
Supplement: Supplementary file 1 [file e-70-00272-sup1.cif]

##############################################################################
#                                                                            #
# This CIF contains the data in a paper accepted for publication in          #
# Acta Crystallographica Section E. It conforms to the requirements of       #
# Notes for Authors for Acta Crystallographica Section E, and has been       #
# peer reviewed under the auspices of the IUCr Commission on Journals.       #
#                                                                            #
# Full details of the Crystallographic Information File format               #
# are given in the paper "The Crystallographic Information File (CIF):       #
# a New Standard Archive File for Crystallography" by S. R. Hall, F. H.      #
# Allen and I. D. Brown [Acta Cryst. (1991), A47, 655-685].                  #
#                                                                            #
# The current version of the core CIF dictionary is obtainable from          #
# ftp://ftp.iucr.org/pub/cif_core.dic.                                       #
#                                                                            #
# Software is freely available for graphical display of the structure(s)     #
# in this CIF. For information consult the CIF software page                 #
# http://www.iucr.org/resources/cif/software.                                #
#                                                                            #
# This file may be used for bona fide research purposes within the           #
# scientific community so long as proper attribution is given to the journal # 
# article from which it was obtained.                                        #
#                                                                            #
##############################################################################
data_I
_audit_creation_method     SHELXL-97
_database_code_depnum_ccdc_archive     'CCDC 1024488'
_chemical_name_systematic
;
2-(1-Pentanamidocyclohexyl)acetic acid
;
_chemical_name_common     'Valeroyl-beta-3-Ac6c-OH'
_chemical_formula_moiety     'C13 H23 N1 O3'
_chemical_formula_sum     'C13 H23 N O3'
_chemical_formula_iupac     'C13 H23 N O3'
_chemical_formula_weight     241.32
_chemical_melting_point     ?
_symmetry_cell_setting     monoclinic
_symmetry_space_group_name_H-M     'P 21/c'
_symmetry_space_group_name_Hall     '-P 2ybc'
loop_
    _symmetry_equiv_pos_as_xyz
    'x, y, z'
    '-x, y+1/2, -z+1/2'
    '-x, -y, -z'
    'x, -y-1/2, z-1/2'
_cell_length_a     9.5894(5)
_cell_length_b     12.5007(7)
_cell_length_c     12.3709(8)
_cell_angle_alpha     90.00
_cell_angle_beta     109.984(7)
_cell_angle_gamma     90.00
_cell_volume     1393.66(14)
_cell_formula_units_Z     4
_cell_measurement_reflns_used     4978
_cell_measurement_theta_min     3.50000
_cell_measurement_theta_max     29.1222
_cell_measurement_temperature     291
_exptl_crystal_description     'needle'
_exptl_crystal_colour     'colourless'
_exptl_crystal_size_max     0.30
_exptl_crystal_size_mid     0.08
_exptl_crystal_size_min     0.08
_exptl_crystal_density_diffrn     1.150
_exptl_crystal_density_meas     ?
_exptl_crystal_density_method     'not measured'
_exptl_crystal_F_000     528
_exptl_absorpt_coefficient_mu     0.081
_exptl_absorpt_correction_type     multi-scan
_exptl_absorpt_process_details
;
(Crysalis PRO; Oxford Diffraction, 2010)
;
_exptl_absorpt_correction_T_min     0.79703
_exptl_absorpt_correction_T_max     1.00000
_exptl_special_details
;
<i>CrysAlis PRO</i>, Oxford Diffraction Ltd., Version 1.171.34.40 (release
27--08-2010 CrysAlis171. NET) (compiled Aug 27 2010,11:50:40) Empirical
absorption correction using spherical harmonics, implemented in SCALE3 ABSPACK
scaling algorithm.
;
_diffrn_ambient_temperature     291
_diffrn_radiation_type     MoK\a
_diffrn_radiation_wavelength     0.71073
_diffrn_radiation_source     'fine-focus sealed tube'
_diffrn_radiation_monochromator     graphite
_diffrn_measurement_device_type     'Oxford Diffraction Xcalibur, Sapphire3 CCD'
_diffrn_measurement_method     'omega scan'
_diffrn_detector_area_resol_mean     16.1049
_diffrn_reflns_number     14087
_diffrn_reflns_av_R_equivalents     0.0470
_diffrn_reflns_av_sigmaI/netI     0.0410
_diffrn_reflns_theta_min     3.50
_diffrn_reflns_theta_max     25.99
_diffrn_reflns_theta_full     25.99
_diffrn_measured_fraction_theta_max     0.998
_diffrn_measured_fraction_theta_full     0.998
_diffrn_reflns_limit_h_min     -11
_diffrn_reflns_limit_h_max     11
_diffrn_reflns_limit_k_min     -15
_diffrn_reflns_limit_k_max     15
_diffrn_reflns_limit_l_min     -15
_diffrn_reflns_limit_l_max     15
_diffrn_standards_number     0
_diffrn_standards_interval_count     .
_diffrn_standards_interval_time     .
_diffrn_standards_decay_%     ?
_refine_special_details
;
Refinement of <i>F</i>^2^ against ALL reflections. The weighted <i>R</i>-factor
<i>wR</i> and goodness of fit <i>S</i> are based on <i>F</i>^2^, conventional
<i>R</i>-factors <i>R</i> are based on <i>F</i>, with <i>F</i> set to zero for
negative <i>F</i>^2^. The threshold expression of <i>F</i>^2^ >
\s(<i>F</i>^2^) is used only for calculating <i>R</i>-factors(gt) <i>etc</i>.
and is not relevant to the choice of reflections for refinement.
<i>R</i>-factors based on <i>F</i>^2^ are statistically about twice as large
as those based on <i>F</i>, and <i>R</i>- factors based on ALL data will be
even larger.
;
_reflns_number_total     2737
_reflns_number_gt     1717
_reflns_threshold_expression     >2sigma(I)
_refine_ls_structure_factor_coef     Fsqd
_refine_ls_matrix_type     full
_refine_ls_R_factor_all     0.1047
_refine_ls_R_factor_gt     0.0683
_refine_ls_wR_factor_gt     0.1803
_refine_ls_wR_factor_ref     0.2132
_refine_ls_goodness_of_fit_ref     1.034
_refine_ls_restrained_S_all     1.034
_refine_ls_number_reflns     2737
_refine_ls_number_parameters     162
_refine_ls_number_restraints     0
_refine_ls_hydrogen_treatment     mixed
_refine_ls_weighting_scheme     calc
_refine_ls_weighting_details
         'calc w=1/[\s^2^(Fo^2^)+(0.0999P)^2^+0.4740P] where P=(Fo^2^+2Fc^2^)/3'
_atom_sites_solution_hydrogens     geom
_atom_sites_solution_primary     direct
_atom_sites_solution_secondary     difmap
_refine_ls_shift/su_max     0.000
_refine_ls_shift/su_mean     0.000
_refine_diff_density_max     0.355
_refine_diff_density_min     -0.298
_refine_ls_extinction_method     none
_refine_ls_extinction_coef     ?
loop_
    _atom_type_symbol
    _atom_type_description
    _atom_type_scat_dispersion_real
    _atom_type_scat_dispersion_imag
    _atom_type_scat_source
    'C' 'C' 0.0033 0.0016
                         'International Tables Vol C Tables 4.2.6.8 and 6.1.1.4'
    'H' 'H' 0.0000 0.0000
                         'International Tables Vol C Tables 4.2.6.8 and 6.1.1.4'
    'N' 'N' 0.0061 0.0033
                         'International Tables Vol C Tables 4.2.6.8 and 6.1.1.4'
    'O' 'O' 0.0106 0.0060
                         'International Tables Vol C Tables 4.2.6.8 and 6.1.1.4'
_computing_data_collection
;
CrysAlis PRO (Oxford Diffraction, 2010)
;
_computing_cell_refinement
;
CrysAlis PRO (Oxford Diffraction, 2010)
;
_computing_data_reduction
;
CrysAlis PRO (Oxford Diffraction, 2010)
;
_computing_structure_solution
;
SHELXS97 (Sheldrick, 2008)
;
_computing_structure_refinement
;
SHELXL97 (Sheldrick, 2008)
;
_computing_molecular_graphics
;
ORTEP-3 for Windows (Farrugia, 2012)
;
_computing_publication_material
;
PLATON (Spek, 2009)
;
loop_
    _atom_site_type_symbol
    _atom_site_label
    _atom_site_fract_x
    _atom_site_fract_y
    _atom_site_fract_z
    _atom_site_U_iso_or_equiv
    _atom_site_adp_type
    _atom_site_calc_flag
    _atom_site_refinement_flags
    _atom_site_occupancy
    _atom_site_symmetry_multiplicity
    _atom_site_disorder_assembly
    _atom_site_disorder_group
    C C1 0.2941(6) -0.4516(4) -0.0262(5) 0.141(2) Uani d . 1 1 . .
    H H1A 0.3775 -0.4719 -0.0479 0.211 Uiso calc R 1 1 . .
    H H1B 0.2304 -0.5123 -0.0328 0.211 Uiso calc R 1 1 . .
    H H1C 0.3286 -0.4266 0.0519 0.211 Uiso calc R 1 1 . .
    C C2 0.2142(5) -0.3689(4) -0.0997(4) 0.1151(15) Uani d . 1 1 . .
    H H2A 0.1810 -0.3938 -0.1787 0.138 Uiso calc R 1 1 . .
    H H2B 0.2790 -0.3080 -0.0937 0.138 Uiso calc R 1 1 . .
    C C3 0.0798(4) -0.3343(3) -0.0684(4) 0.0977(13) Uani d . 1 1 . .
    H H3A 0.0124 -0.2948 -0.1326 0.117 Uiso calc R 1 1 . .
    H H3B 0.0282 -0.3977 -0.0571 0.117 Uiso calc R 1 1 . .
    C C4 0.1176(3) -0.2653(2) 0.0389(2) 0.0560(7) Uani d . 1 1 . .
    H H4A 0.1902 -0.3019 0.1026 0.067 Uiso calc R 1 1 . .
    H H4B 0.1610 -0.1985 0.0261 0.067 Uiso calc R 1 1 . .
    C C0' -0.0183(3) -0.2422(2) 0.0688(2) 0.0471(6) Uani d . 1 1 . .
    O O0 -0.0486(2) -0.29372(16) 0.14429(16) 0.0630(6) Uani d . 1 1 . .
    N N1 -0.1087(2) -0.16761(17) 0.00548(18) 0.0442(5) Uani d . 1 1 . .
    C C1B -0.2512(3) -0.1329(2) 0.0135(2) 0.0435(6) Uani d . 1 1 . .
    C C1A -0.2298(3) -0.0852(2) 0.1317(2) 0.0476(6) Uani d . 1 1 . .
    H H1A1 -0.3261 -0.0627 0.1328 0.057 Uiso calc R 1 1 . .
    H H1A2 -0.1946 -0.1415 0.1884 0.057 Uiso calc R 1 1 . .
    C C1' -0.1254(3) 0.0078(2) 0.1691(2) 0.0467(6) Uani d . 1 1 . .
    O O1 -0.0372(2) 0.03565(17) 0.12608(18) 0.0726(7) Uani d . 1 1 . .
    O O2 -0.1390(3) 0.0553(2) 0.2593(2) 0.0803(8) Uani d . 1 1 . .
    C C1B1 -0.3163(3) -0.0502(2) -0.0824(2) 0.0586(7) Uani d . 1 1 . .
    H H1B3 -0.4034 -0.0182 -0.0727 0.070 Uiso calc R 1 1 . .
    H H1B4 -0.2439 0.0061 -0.0745 0.070 Uiso calc R 1 1 . .
    C C1B2 -0.3582(3) -0.2283(2) -0.0062(2) 0.0558(7) Uani d . 1 1 . .
    H H1B5 -0.3131 -0.2834 0.0501 0.067 Uiso calc R 1 1 . .
    H H1B6 -0.4487 -0.2053 0.0053 0.067 Uiso calc R 1 1 . .
    C C1D -0.4625(4) -0.1922(3) -0.2179(3) 0.0884(12) Uani d . 1 1 . .
    H H1D1 -0.5568 -0.1683 -0.2138 0.106 Uiso calc R 1 1 . .
    H H1D2 -0.4809 -0.2238 -0.2932 0.106 Uiso calc R 1 1 . .
    C C1G1 -0.3594(4) -0.0972(3) -0.2031(3) 0.0772(10) Uani d . 1 1 . .
    H H1G1 -0.4080 -0.0425 -0.2589 0.093 Uiso calc R 1 1 . .
    H H1G2 -0.2706 -0.1194 -0.2176 0.093 Uiso calc R 1 1 . .
    C C1G2 -0.3966(4) -0.2751(3) -0.1265(3) 0.0744(10) Uani d . 1 1 . .
    H H1G3 -0.3075 -0.3042 -0.1358 0.089 Uiso calc R 1 1 . .
    H H1G4 -0.4667 -0.3333 -0.1358 0.089 Uiso calc R 1 1 . .
    H H2O -0.074(5) 0.107(3) 0.281(3) 0.106(14) Uiso d . 1 1 . .
    H H1N -0.076(3) -0.1325(19) -0.037(2) 0.035(6) Uiso d . 1 1 . .
loop_
    _atom_site_aniso_label
    _atom_site_aniso_U_11
    _atom_site_aniso_U_22
    _atom_site_aniso_U_33
    _atom_site_aniso_U_12
    _atom_site_aniso_U_13
    _atom_site_aniso_U_23
    C1 0.140(4) 0.134(4) 0.153(5) 0.044(4) 0.056(4) -0.004(4)
    C2 0.101(3) 0.127(4) 0.123(4) 0.025(3) 0.046(3) -0.021(3)
    C3 0.081(2) 0.120(3) 0.100(3) 0.006(2) 0.040(2) -0.039(2)
    C4 0.0516(15) 0.0561(16) 0.0601(17) 0.0054(12) 0.0187(13) 0.0066(13)
    C0' 0.0490(14) 0.0473(14) 0.0439(14) -0.0011(11) 0.0146(11) -0.0019(12)
    O0 0.0706(13) 0.0647(12) 0.0586(12) 0.0133(10) 0.0284(10) 0.0201(10)
    N1 0.0458(12) 0.0478(12) 0.0420(12) -0.0006(9) 0.0190(10) 0.0062(10)
    C1B 0.0407(12) 0.0485(14) 0.0420(13) -0.0018(10) 0.0150(10) 0.0008(11)
    C1A 0.0489(14) 0.0520(15) 0.0461(14) -0.0040(11) 0.0215(11) -0.0007(12)
    C1' 0.0503(14) 0.0480(14) 0.0426(14) 0.0015(11) 0.0170(12) 0.0011(12)
    O1 0.0871(15) 0.0757(14) 0.0694(13) -0.0327(12) 0.0452(12) -0.0172(11)
    O2 0.0884(16) 0.0858(17) 0.0840(16) -0.0313(13) 0.0519(13) -0.0394(13)
    C1B1 0.0521(15) 0.0675(18) 0.0536(16) 0.0124(13) 0.0148(12) 0.0101(14)
    C1B2 0.0504(15) 0.0630(17) 0.0563(17) -0.0102(12) 0.0209(13) -0.0064(13)
    C1D 0.064(2) 0.138(3) 0.0529(19) -0.009(2) 0.0072(16) -0.020(2)
    C1G1 0.0656(19) 0.109(3) 0.0491(18) 0.0071(18) 0.0090(14) 0.0109(17)
    C1G2 0.0663(19) 0.084(2) 0.073(2) -0.0235(17) 0.0246(16) -0.0300(18)
_geom_special_details
;
All e.s.d.'s (except the e.s.d. in the dihedral angle between two l.s. planes)
are estimated using the full covariance matrix. The cell e.s.d.'s are taken
into account individually in the estimation of e.s.d.'s in distances, angles
and torsion angles; correlations between e.s.d.'s in cell parameters are only
used when they are defined by crystal symmetry. An approximate (isotropic)
treatment of cell e.s.d.'s is used for estimating e.s.d.'s involving l.s.
planes.
;
loop_
    _geom_bond_atom_site_label_1
    _geom_bond_atom_site_label_2
    _geom_bond_site_symmetry_2
    _geom_bond_distance
    _geom_bond_publ_flag
    C1 C2 . 1.416(7) ?
    C1 H1A . 0.9600 ?
    C1 H1B . 0.9600 ?
    C1 H1C . 0.9600 ?
    C2 C3 . 1.529(5) ?
    C2 H2A . 0.9700 ?
    C2 H2B . 0.9700 ?
    C3 C4 . 1.519(4) ?
    C3 H3A . 0.9700 ?
    C3 H3B . 0.9700 ?
    C4 C0' . 1.499(3) ?
    C4 H4A . 0.9700 ?
    C4 H4B . 0.9700 ?
    C0' O0 . 1.248(3) ?
    C0' N1 . 1.331(3) ?
    N1 C1B . 1.469(3) ?
    N1 H1N . 0.82(2) ?
    C1B C1A . 1.526(3) ?
    C1B C1B1 . 1.535(4) ?
    C1B C1B2 . 1.538(3) ?
    C1A C1' . 1.500(3) ?
    C1A H1A1 . 0.9700 ?
    C1A H1A2 . 0.9700 ?
    C1' O1 . 1.194(3) ?
    C1' O2 . 1.309(3) ?
    O2 H2O . 0.88(4) ?
    C1B1 C1G1 . 1.524(4) ?
    C1B1 H1B3 . 0.9700 ?
    C1B1 H1B4 . 0.9700 ?
    C1B2 C1G2 . 1.523(4) ?
    C1B2 H1B5 . 0.9700 ?
    C1B2 H1B6 . 0.9700 ?
    C1D C1G2 . 1.505(5) ?
    C1D C1G1 . 1.516(5) ?
    C1D H1D1 . 0.9700 ?
    C1D H1D2 . 0.9700 ?
    C1G1 H1G1 . 0.9700 ?
    C1G1 H1G2 . 0.9700 ?
    C1G2 H1G3 . 0.9700 ?
    C1G2 H1G4 . 0.9700 ?
loop_
    _geom_angle_atom_site_label_1
    _geom_angle_atom_site_label_2
    _geom_angle_atom_site_label_3
    _geom_angle_site_symmetry_1
    _geom_angle_site_symmetry_3
    _geom_angle
    _geom_angle_publ_flag
    C2 C1 H1A . . 109.5 ?
    C2 C1 H1B . . 109.5 ?
    H1A C1 H1B . . 109.5 ?
    C2 C1 H1C . . 109.5 ?
    H1A C1 H1C . . 109.5 ?
    H1B C1 H1C . . 109.5 ?
    C1 C2 C3 . . 111.2(4) ?
    C1 C2 H2A . . 109.4 ?
    C3 C2 H2A . . 109.4 ?
    C1 C2 H2B . . 109.4 ?
    C3 C2 H2B . . 109.4 ?
    H2A C2 H2B . . 108.0 ?
    C4 C3 C2 . . 114.3(3) ?
    C4 C3 H3A . . 108.7 ?
    C2 C3 H3A . . 108.7 ?
    C4 C3 H3B . . 108.7 ?
    C2 C3 H3B . . 108.7 ?
    H3A C3 H3B . . 107.6 ?
    C0' C4 C3 . . 110.9(2) ?
    C0' C4 H4A . . 109.5 ?
    C3 C4 H4A . . 109.5 ?
    C0' C4 H4B . . 109.5 ?
    C3 C4 H4B . . 109.5 ?
    H4A C4 H4B . . 108.0 ?
    O0 C0' N1 . . 122.0(2) ?
    O0 C0' C4 . . 122.0(2) ?
    N1 C0' C4 . . 115.9(2) ?
    C0' N1 C1B . . 127.0(2) ?
    C0' N1 H1N . . 115.9(16) ?
    C1B N1 H1N . . 116.7(16) ?
    N1 C1B C1A . . 110.86(19) ?
    N1 C1B C1B1 . . 106.79(19) ?
    C1A C1B C1B1 . . 111.3(2) ?
    N1 C1B C1B2 . . 110.2(2) ?
    C1A C1B C1B2 . . 108.6(2) ?
    C1B1 C1B C1B2 . . 109.1(2) ?
    C1' C1A C1B . . 117.1(2) ?
    C1' C1A H1A1 . . 108.0 ?
    C1B C1A H1A1 . . 108.0 ?
    C1' C1A H1A2 . . 108.0 ?
    C1B C1A H1A2 . . 108.0 ?
    H1A1 C1A H1A2 . . 107.3 ?
    O1 C1' O2 . . 122.7(2) ?
    O1 C1' C1A . . 126.0(2) ?
    O2 C1' C1A . . 111.3(2) ?
    C1' O2 H2O . . 109(3) ?
    C1G1 C1B1 C1B . . 113.6(2) ?
    C1G1 C1B1 H1B3 . . 108.8 ?
    C1B C1B1 H1B3 . . 108.8 ?
    C1G1 C1B1 H1B4 . . 108.8 ?
    C1B C1B1 H1B4 . . 108.8 ?
    H1B3 C1B1 H1B4 . . 107.7 ?
    C1G2 C1B2 C1B . . 112.3(2) ?
    C1G2 C1B2 H1B5 . . 109.2 ?
    C1B C1B2 H1B5 . . 109.2 ?
    C1G2 C1B2 H1B6 . . 109.2 ?
    C1B C1B2 H1B6 . . 109.2 ?
    H1B5 C1B2 H1B6 . . 107.9 ?
    C1G2 C1D C1G1 . . 111.1(3) ?
    C1G2 C1D H1D1 . . 109.4 ?
    C1G1 C1D H1D1 . . 109.4 ?
    C1G2 C1D H1D2 . . 109.4 ?
    C1G1 C1D H1D2 . . 109.4 ?
    H1D1 C1D H1D2 . . 108.0 ?
    C1D C1G1 C1B1 . . 111.6(3) ?
    C1D C1G1 H1G1 . . 109.3 ?
    C1B1 C1G1 H1G1 . . 109.3 ?
    C1D C1G1 H1G2 . . 109.3 ?
    C1B1 C1G1 H1G2 . . 109.3 ?
    H1G1 C1G1 H1G2 . . 108.0 ?
    C1D C1G2 C1B2 . . 111.6(3) ?
    C1D C1G2 H1G3 . . 109.3 ?
    C1B2 C1G2 H1G3 . . 109.3 ?
    C1D C1G2 H1G4 . . 109.3 ?
    C1B2 C1G2 H1G4 . . 109.3 ?
    H1G3 C1G2 H1G4 . . 108.0 ?
loop_
    _geom_torsion_atom_site_label_1
    _geom_torsion_atom_site_label_2
    _geom_torsion_atom_site_label_3
    _geom_torsion_atom_site_label_4
    _geom_torsion_site_symmetry_1
    _geom_torsion_site_symmetry_2
    _geom_torsion_site_symmetry_3
    _geom_torsion_site_symmetry_4
    _geom_torsion
    _geom_torsion_publ_flag
    C1 C2 C3 C4 . . . . 75.6(5) ?
    C2 C3 C4 C0' . . . . -175.5(3) ?
    C3 C4 C0' O0 . . . . 99.1(3) ?
    C3 C4 C0' N1 . . . . -77.3(3) ?
    O0 C0' N1 C1B . . . . 1.0(4) ?
    C4 C0' N1 C1B . . . . 177.4(2) ?
    C0' N1 C1B C1A . . . . 61.9(3) ?
    C0' N1 C1B C1B1 . . . . -176.7(2) ?
    C0' N1 C1B C1B2 . . . . -58.4(3) ?
    N1 C1B C1A C1' . . . . 57.2(3) ?
    C1B1 C1B C1A C1' . . . . -61.5(3) ?
    C1B2 C1B C1A C1' . . . . 178.5(2) ?
    C1B C1A C1' O1 . . . . -14.9(4) ?
    C1B C1A C1' O2 . . . . 166.9(2) ?
    N1 C1B C1B1 C1G1 . . . . 66.6(3) ?
    C1A C1B C1B1 C1G1 . . . . -172.3(2) ?
    C1B2 C1B C1B1 C1G1 . . . . -52.5(3) ?
    N1 C1B C1B2 C1G2 . . . . -63.3(3) ?
    C1A C1B C1B2 C1G2 . . . . 175.1(2) ?
    C1B1 C1B C1B2 C1G2 . . . . 53.6(3) ?
    C1G2 C1D C1G1 C1B1 . . . . -54.3(4) ?
    C1B C1B1 C1G1 C1D . . . . 53.7(3) ?
    C1G1 C1D C1G2 C1B2 . . . . 56.2(4) ?
    C1B C1B2 C1G2 C1D . . . . -57.0(3) ?
loop_
    _geom_hbond_atom_site_label_D
    _geom_hbond_atom_site_label_H
    _geom_hbond_atom_site_label_A
    _geom_hbond_site_symmetry_A
    _geom_hbond_distance_DH
    _geom_hbond_distance_HA
    _geom_hbond_distance_DA
    _geom_hbond_angle_DHA
    _geom_hbond_publ_flag
    O2 H2O O0 2_555 0.87(4) 1.74(4) 2.599(3) 166(4) yes
    N1 H1N O1 3_555 0.82(3) 2.16(3) 2.981(3) 172(2) yes
_iucr_refine_instructions_details
;
TITL Valeroyl-beta-3-Ac6c-OH in P2(1)/c
CELL  0.71073   9.5894  12.5007  12.3709   90.000  109.984   90.000
ZERR     4.00   0.0005   0.0007   0.0008    0.000    0.007    0.000
LATT   1
SYMM  - X, 1/2 + Y, 1/2 - Z
SFAC  C    H    N    O
UNIT  52   92   4    12
MERG   2
OMIT    -3.00  52.00
FMAP   2
PLAN   10
ACTA
BOND   $H
CONF
LIST   4
WPDB  -2
L.S.  12
htab
WGHT    0.099900    0.474000
FVAR       7.35095
MOLE    1
C1    1    0.294114   -0.451605   -0.026203    11.00000    0.13997    0.13378 =
         0.15322   -0.00444    0.05581    0.04426
AFIX  33
H1A   2    0.377455   -0.471897   -0.047892    11.00000   -1.50000
H1B   2    0.230430   -0.512324   -0.032819    11.00000   -1.50000
H1C   2    0.328645   -0.426649    0.051889    11.00000   -1.50000
AFIX   0
C2    1    0.214165   -0.368901   -0.099658    11.00000    0.10060    0.12721 =
         0.12328   -0.02103    0.04559    0.02486
AFIX  23
H2A   2    0.181037   -0.393751   -0.178684    11.00000   -1.20000
H2B   2    0.279012   -0.307967   -0.093668    11.00000   -1.20000
AFIX   0
C3    1    0.079825   -0.334260   -0.068357    11.00000    0.08070    0.11987 =
         0.09958   -0.03950    0.04009    0.00551
AFIX  23
H3A   2    0.012378   -0.294846   -0.132568    11.00000   -1.20000
H3B   2    0.028179   -0.397723   -0.057138    11.00000   -1.20000
AFIX   0
C4    1    0.117552   -0.265294    0.038887    11.00000    0.05156    0.05610 =
         0.06013    0.00662    0.01874    0.00539
AFIX  23
H4A   2    0.190161   -0.301898    0.102643    11.00000   -1.20000
H4B   2    0.161020   -0.198519    0.026063    11.00000   -1.20000
AFIX   0
C0'   1   -0.018287   -0.242218    0.068781    11.00000    0.04896    0.04730 =
         0.04393   -0.00187    0.01461   -0.00115
O0    4   -0.048583   -0.293722    0.144293    11.00000    0.07063    0.06467 =
         0.05861    0.02009    0.02840    0.01327
N1    3   -0.108732   -0.167609    0.005483    11.00000    0.04577    0.04782 =
         0.04199    0.00623    0.01902   -0.00062
C1B   1   -0.251219   -0.132854    0.013484    11.00000    0.04074    0.04849 =
         0.04196    0.00081    0.01498   -0.00179
C1A   1   -0.229769   -0.085166    0.131680    11.00000    0.04889    0.05198 =
         0.04613   -0.00072    0.02148   -0.00403
AFIX  23
H1A1  2   -0.326089   -0.062704    0.132797    11.00000   -1.20000
H1A2  2   -0.194647   -0.141517    0.188429    11.00000   -1.20000
AFIX   0
C1'   1   -0.125394    0.007826    0.169085    11.00000    0.05031    0.04800 =
         0.04261    0.00105    0.01697    0.00154
O1    4   -0.037232    0.035654    0.126079    11.00000    0.08706    0.07570 =
         0.06940   -0.01717    0.04520   -0.03273
O2    4   -0.139012    0.055269    0.259275    11.00000    0.08843    0.08577 =
         0.08403   -0.03942    0.05190   -0.03131
C1B1  1   -0.316308   -0.050238   -0.082375    11.00000    0.05214    0.06754 =
         0.05360    0.01007    0.01484    0.01239
AFIX  23
H1B3  2   -0.403404   -0.018150   -0.072720    11.00000   -1.20000
H1B4  2   -0.243943    0.006101   -0.074517    11.00000   -1.20000
AFIX   0
C1B2  1   -0.358177   -0.228305   -0.006235    11.00000    0.05038    0.06297 =
         0.05628   -0.00636    0.02094   -0.01024
AFIX  23
H1B5  2   -0.313117   -0.283431    0.050059    11.00000   -1.20000
H1B6  2   -0.448679   -0.205266    0.005279    11.00000   -1.20000
AFIX   0
C1D   1   -0.462541   -0.192199   -0.217943    11.00000    0.06447    0.13801 =
         0.05292   -0.02022    0.00721   -0.00870
AFIX  23
H1D1  2   -0.556781   -0.168256   -0.213761    11.00000   -1.20000
H1D2  2   -0.480941   -0.223773   -0.293177    11.00000   -1.20000
AFIX   0
C1G1  1   -0.359446   -0.097162   -0.203075    11.00000    0.06557    0.10877 =
         0.04906    0.01086    0.00904    0.00711
AFIX  23
H1G1  2   -0.408042   -0.042541   -0.258943    11.00000   -1.20000
H1G2  2   -0.270571   -0.119416   -0.217618    11.00000   -1.20000
AFIX   0
C1G2  1   -0.396570   -0.275144   -0.126530    11.00000    0.06628    0.08424 =
         0.07319   -0.02997    0.02458   -0.02352
AFIX  23
H1G3  2   -0.307512   -0.304199   -0.135755    11.00000   -1.20000
H1G4  2   -0.466724   -0.333274   -0.135849    11.00000   -1.20000
AFIX   0
H2O   2   -0.073541    0.107467    0.280563    11.00000    0.10581
H1N   2   -0.076283   -0.132487   -0.037098    11.00000    0.03465
HKLF 4
REM  Valeroyl-beta-3-Ac6c-OH in P2(1)/c
REM R1 =  0.0683 for   1717 Fo > 4sig(Fo)  and  0.1047 for all   2737 data
REM    162 parameters refined using      0 restraints
END
WGHT      0.0974      0.4917
REM Highest difference peak  0.355,  deepest hole -0.298,  1-sigma level  0.045
Q1    1   0.1232 -0.3915  0.0041  11.00000  0.05    0.35
Q2    1   0.2317 -0.3483 -0.1797  11.00000  0.05    0.32
Q3    1   0.2365 -0.4313 -0.1508  11.00000  0.05    0.28
Q4    1   0.0030  0.0545  0.1351  11.00000  0.05    0.19
Q5    1  -0.1687  0.0949  0.1986  11.00000  0.05    0.19
Q6    1  -0.1114  0.0487  0.1119  11.00000  0.05    0.17
Q7    1   0.1587 -0.4668 -0.1758  11.00000  0.05    0.15
Q8    1  -0.3888 -0.2161 -0.0194  11.00000  0.05    0.14
Q9    1  -0.0616  0.0446  0.2950  11.00000  0.05    0.14
Q10   1   0.2026 -0.2409  0.1159  11.00000  0.05    0.14
;
data_II
_audit_creation_method     SHELXL-97
_database_code_depnum_ccdc_archive     'CCDC 1024489'
_chemical_name_systematic
;
2-(1-{[(9H-fluoren-9-yloxy)carbonyl]amino}cyclohexyl)acetic acid
;
_chemical_name_common     'Fmoc-beta-3,3-Ac6c-OH'
_chemical_formula_moiety     'C23 H25 N1 O4'
_chemical_formula_sum     'C23 H25 N O4'
_chemical_formula_iupac     'C23 H25 N1 O4'
_chemical_formula_weight     379.44
_chemical_melting_point     ?
_symmetry_cell_setting     triclinic
_symmetry_space_group_name_H-M     'P -1'
_symmetry_space_group_name_Hall     '-P 1'
loop_
    _symmetry_equiv_pos_as_xyz
    'x, y, z'
    '-x, -y, -z'
_cell_length_a     6.0834(4)
_cell_length_b     12.7642(9)
_cell_length_c     12.8399(9)
_cell_angle_alpha     94.018(6)
_cell_angle_beta     92.295(6)
_cell_angle_gamma     100.489(6)
_cell_volume     976.53(12)
_cell_formula_units_Z     2
_cell_measurement_reflns_used     2812
_cell_measurement_theta_min     3.45
_cell_measurement_theta_max     27.00
_cell_measurement_temperature     291
_exptl_crystal_description     'needle'
_exptl_crystal_colour     'colorless'
_exptl_crystal_size_max     0.30
_exptl_crystal_size_mid     0.05
_exptl_crystal_size_min     0.03
_exptl_crystal_density_diffrn     1.290
_exptl_crystal_density_meas     ?
_exptl_crystal_density_method     'not measured'
_exptl_crystal_F_000     404
_exptl_absorpt_coefficient_mu     0.088
_exptl_absorpt_correction_type     multi-scan
_exptl_absorpt_process_details
;
(Crysalis PRO; Oxford Diffraction, 2010)
;
_exptl_absorpt_correction_T_min     0.94676
_exptl_absorpt_correction_T_max     1.00000
_exptl_special_details
;
<i>CrysAlis PRO</i>, Oxford Diffraction Ltd., Version 1.171.34.40 (release
27--08-2010 CrysAlis171. NET) (compiled Aug 27 2010,11:50:40) Empirical
absorption correction using spherical harmonics, implemented in SCALE3 ABSPACK
scaling algorithm.
;
_diffrn_ambient_temperature     291
_diffrn_radiation_type     MoK\a
_diffrn_radiation_wavelength     0.71073
_diffrn_radiation_source     'fine-focus sealed tube'
_diffrn_radiation_monochromator     graphite
_diffrn_measurement_device_type     'Oxford Diffraction Xcalibur, Sapphire3 CCD'
_diffrn_measurement_method     '\w scans'
_diffrn_detector_area_resol_mean     16.1049
_diffrn_reflns_number     7781
_diffrn_reflns_av_R_equivalents     0.0472
_diffrn_reflns_av_sigmaI/netI     0.1072
_diffrn_reflns_theta_min     3.46
_diffrn_reflns_theta_max     27.00
_diffrn_reflns_theta_full     27.00
_diffrn_measured_fraction_theta_max     0.976
_diffrn_measured_fraction_theta_full     0.976
_diffrn_reflns_limit_h_min     -7
_diffrn_reflns_limit_h_max     6
_diffrn_reflns_limit_k_min     -15
_diffrn_reflns_limit_k_max     16
_diffrn_reflns_limit_l_min     -16
_diffrn_reflns_limit_l_max     16
_diffrn_standards_number     0
_diffrn_standards_interval_count     .
_diffrn_standards_interval_time     .
_diffrn_standards_decay_%     ?
_refine_special_details
;
Refinement of <i>F</i>^2^ against ALL reflections. The weighted <i>R</i>-factor
<i>wR</i> and goodness of fit <i>S</i> are based on <i>F</i>^2^, conventional
<i>R</i>-factors <i>R</i> are based on <i>F</i>, with <i>F</i> set to zero for
negative <i>F</i>^2^. The threshold expression of <i>F</i>^2^ >
\s(<i>F</i>^2^) is used only for calculating <i>R</i>-factors(gt) <i>etc</i>.
and is not relevant to the choice of reflections for refinement.
<i>R</i>-factors based on <i>F</i>^2^ are statistically about twice as large
as those based on <i>F</i>, and <i>R</i>- factors based on ALL data will be
even larger.
;
_reflns_number_total     4166
_reflns_number_gt     2037
_reflns_threshold_expression     'I>2\s(I)'
_refine_ls_structure_factor_coef     Fsqd
_refine_ls_matrix_type     full
_refine_ls_R_factor_all     0.1270
_refine_ls_R_factor_gt     0.0543
_refine_ls_wR_factor_gt     0.0673
_refine_ls_wR_factor_ref     0.0860
_refine_ls_goodness_of_fit_ref     0.974
_refine_ls_restrained_S_all     0.974
_refine_ls_number_reflns     4166
_refine_ls_number_parameters     353
_refine_ls_number_restraints     1
_refine_ls_hydrogen_treatment     refall
_refine_ls_weighting_scheme     calc
_refine_ls_weighting_details
                 'calc w=1/[\s^2^(Fo^2^)+(0.0085P)^2^] where P=(Fo^2^+2Fc^2^)/3'
_atom_sites_solution_hydrogens     difmap
_atom_sites_solution_primary     direct
_atom_sites_solution_secondary     difmap
_refine_ls_shift/su_max     0.000
_refine_ls_shift/su_mean     0.000
_refine_diff_density_max     0.151
_refine_diff_density_min     -0.200
_refine_ls_extinction_method     none
_refine_ls_extinction_coef     ?
loop_
    _atom_type_symbol
    _atom_type_description
    _atom_type_scat_dispersion_real
    _atom_type_scat_dispersion_imag
    _atom_type_scat_source
    'C' 'C' 0.0033 0.0016
                         'International Tables Vol C Tables 4.2.6.8 and 6.1.1.4'
    'H' 'H' 0.0000 0.0000
                         'International Tables Vol C Tables 4.2.6.8 and 6.1.1.4'
    'N' 'N' 0.0061 0.0033
                         'International Tables Vol C Tables 4.2.6.8 and 6.1.1.4'
    'O' 'O' 0.0106 0.0060
                         'International Tables Vol C Tables 4.2.6.8 and 6.1.1.4'
_computing_data_collection
;
CrysAlis PRO (Oxford Diffraction, 2010)
;
_computing_cell_refinement
;
CrysAlis PRO (Oxford Diffraction, 2010)
;
_computing_data_reduction
;
CrysAlis PRO (Oxford Diffraction, 2010)
;
_computing_structure_solution
;
SHELXS97 (Sheldrick, 2008)
;
_computing_structure_refinement
;
SHELXL97 (Sheldrick, 2008)
;
_computing_molecular_graphics
;
ORTEP-3 for Windows (Farrugia, 2012)
;
_computing_publication_material
;
PLATON (Spek, 2009)
;
loop_
    _atom_site_type_symbol
    _atom_site_label
    _atom_site_fract_x
    _atom_site_fract_y
    _atom_site_fract_z
    _atom_site_U_iso_or_equiv
    _atom_site_adp_type
    _atom_site_calc_flag
    _atom_site_refinement_flags
    _atom_site_occupancy
    _atom_site_symmetry_multiplicity
    _atom_site_disorder_assembly
    _atom_site_disorder_group
    C C1 0.8803(4) -0.19879(17) -0.39027(18) 0.0398(6) Uani d . 1 1 . .
    C C2 1.0680(4) -0.1766(2) -0.4476(2) 0.0490(7) Uani d . 1 1 . .
    C C3 1.1160(5) -0.2575(2) -0.5173(2) 0.0548(8) Uani d . 1 1 . .
    C C4 0.9775(5) -0.3561(2) -0.5289(2) 0.0544(8) Uani d . 1 1 . .
    C C5 0.7899(4) -0.3786(2) -0.47135(19) 0.0471(7) Uani d . 1 1 . .
    C C6 0.7413(4) -0.29817(17) -0.40208(18) 0.0381(6) Uani d . 1 1 . .
    C C7 0.5582(4) -0.29905(18) -0.33106(18) 0.0399(6) Uani d . 1 1 . .
    C C8 0.3733(4) -0.3763(2) -0.3161(2) 0.0503(7) Uani d . 1 1 . .
    C C9 0.2213(5) -0.3534(3) -0.2458(2) 0.0598(8) Uani d . 1 1 . .
    C C10 0.2509(5) -0.2550(3) -0.1896(2) 0.0631(9) Uani d . 1 1 . .
    C C11 0.4356(5) -0.1777(2) -0.2032(2) 0.0555(8) Uani d . 1 1 . .
    C C12 0.5888(4) -0.19843(17) -0.27442(18) 0.0411(6) Uani d . 1 1 . .
    C C13 0.7945(4) -0.12711(19) -0.3089(2) 0.0437(7) Uani d . 1 1 . .
    C C14 0.7453(5) -0.0259(2) -0.3520(2) 0.0478(7) Uani d . 1 1 . .
    O O 0.7045(3) 0.04337(11) -0.26348(13) 0.0488(5) Uani d . 1 1 . .
    C C0' 0.5479(4) 0.10582(18) -0.2765(2) 0.0395(6) Uani d . 1 1 . .
    O O0 0.4294(3) 0.10122(13) -0.35483(14) 0.0588(5) Uani d . 1 1 . .
    N N1 0.5526(3) 0.17073(15) -0.18907(17) 0.0372(5) Uani d . 1 1 . .
    C C1B 0.3973(4) 0.24494(17) -0.17036(18) 0.0361(6) Uani d . 1 1 . .
    C C1B1 0.4539(4) 0.2995(2) -0.0596(2) 0.0430(7) Uani d . 1 1 . .
    C C1G1 0.6806(5) 0.3738(2) -0.0476(2) 0.0521(8) Uani d . 1 1 . .
    C C1D 0.7028(6) 0.4553(2) -0.1294(3) 0.0630(9) Uani d . 1 1 . .
    C C1G2 0.6576(5) 0.4007(2) -0.2385(2) 0.0529(8) Uani d . 1 1 . .
    C C1B2 0.4262(4) 0.3298(2) -0.2497(2) 0.0455(7) Uani d . 1 1 . .
    C C1A 0.1535(4) 0.1842(2) -0.1806(2) 0.0442(7) Uani d . 1 1 . .
    C C1' 0.0895(4) 0.10713(19) -0.0994(2) 0.0435(7) Uani d . 1 1 . .
    O O1 -0.0602(3) 0.11924(12) -0.03783(13) 0.0536(5) Uani d . 1 1 . .
    O O2 0.1903(3) 0.02715(16) -0.09706(17) 0.0658(6) Uani d D 1 1 . .
    H H1 1.169(3) -0.1087(16) -0.4336(16) 0.057(8) Uiso d . 1 1 . .
    H H2 1.250(4) -0.2404(17) -0.5581(18) 0.071(8) Uiso d . 1 1 . .
    H H3 1.010(3) -0.4159(15) -0.5793(17) 0.057(7) Uiso d . 1 1 . .
    H H4 0.697(3) -0.4510(15) -0.4749(15) 0.048(7) Uiso d . 1 1 . .
    H H5 0.355(3) -0.4462(16) -0.3585(17) 0.057(7) Uiso d . 1 1 . .
    H H6 0.086(4) -0.4073(18) -0.2391(18) 0.076(9) Uiso d . 1 1 . .
    H H7 0.130(4) -0.2404(17) -0.1414(19) 0.079(9) Uiso d . 1 1 . .
    H H8 0.465(3) -0.1068(16) -0.1668(17) 0.059(8) Uiso d . 1 1 . .
    H H9 0.901(3) -0.1079(14) -0.2496(15) 0.034(6) Uiso d . 1 1 . .
    H H10 0.877(3) 0.0150(15) -0.3877(16) 0.047(7) Uiso d . 1 1 . .
    H H11 0.613(3) -0.0384(15) -0.4024(17) 0.051(7) Uiso d . 1 1 . .
    H H1N 0.638(4) 0.1617(17) -0.1365(18) 0.056(9) Uiso d . 1 1 . .
    H H1B1 0.444(3) 0.2449(15) -0.0120(16) 0.037(7) Uiso d . 1 1 . .
    H H1B2 0.325(3) 0.3423(15) -0.0449(16) 0.052(7) Uiso d . 1 1 . .
    H H1G1 0.812(4) 0.3321(16) -0.0523(18) 0.068(8) Uiso d . 1 1 . .
    H H1G2 0.702(3) 0.4120(15) 0.0257(18) 0.060(8) Uiso d . 1 1 . .
    H H1D1 0.587(4) 0.5056(18) -0.116(2) 0.084(9) Uiso d . 1 1 . .
    H H1D2 0.857(4) 0.4989(18) -0.1182(19) 0.079(9) Uiso d . 1 1 . .
    H H1G3 0.670(3) 0.4543(16) -0.2899(17) 0.049(7) Uiso d . 1 1 . .
    H H1G4 0.778(4) 0.3541(16) -0.2585(17) 0.066(8) Uiso d . 1 1 . .
    H H1B3 0.393(3) 0.2939(14) -0.3222(16) 0.046(7) Uiso d . 1 1 . .
    H H1B4 0.309(3) 0.3775(16) -0.2388(17) 0.064(8) Uiso d . 1 1 . .
    H H1A1 0.127(3) 0.1439(15) -0.2528(17) 0.055(7) Uiso d . 1 1 . .
    H H1A2 0.052(3) 0.2388(15) -0.1722(16) 0.047(7) Uiso d . 1 1 . .
    H H2O 0.145(7) -0.020(2) -0.056(3) 0.24(3) Uiso d D 1 1 . .
loop_
    _atom_site_aniso_label
    _atom_site_aniso_U_11
    _atom_site_aniso_U_22
    _atom_site_aniso_U_33
    _atom_site_aniso_U_12
    _atom_site_aniso_U_13
    _atom_site_aniso_U_23
    C1 0.0446(16) 0.0360(14) 0.0398(16) 0.0111(12) -0.0001(13) 0.0028(11)
    C2 0.0463(17) 0.0416(17) 0.058(2) 0.0050(14) 0.0053(15) 0.0040(14)
    C3 0.0535(19) 0.061(2) 0.054(2) 0.0183(16) 0.0160(16) 0.0093(15)
    C4 0.067(2) 0.0512(18) 0.0471(19) 0.0202(15) 0.0060(16) -0.0031(14)
    C5 0.0555(18) 0.0407(16) 0.0435(17) 0.0061(14) 0.0051(14) -0.0028(13)
    C6 0.0416(15) 0.0383(14) 0.0353(15) 0.0102(11) -0.0006(12) 0.0037(11)
    C7 0.0448(15) 0.0407(15) 0.0353(15) 0.0093(12) 0.0023(12) 0.0060(11)
    C8 0.0568(18) 0.0487(18) 0.0450(18) 0.0062(14) 0.0049(15) 0.0087(14)
    C9 0.054(2) 0.069(2) 0.056(2) 0.0042(17) 0.0124(16) 0.0213(17)
    C10 0.066(2) 0.077(2) 0.054(2) 0.0248(18) 0.0204(17) 0.0204(17)
    C11 0.071(2) 0.0522(19) 0.0488(19) 0.0232(16) 0.0135(16) 0.0056(15)
    C12 0.0479(16) 0.0407(15) 0.0379(16) 0.0143(12) 0.0042(13) 0.0072(12)
    C13 0.0486(17) 0.0367(15) 0.0454(18) 0.0107(12) -0.0022(14) -0.0042(13)
    C14 0.0536(19) 0.0356(16) 0.055(2) 0.0122(14) 0.0030(16) -0.0020(14)
    O 0.0498(11) 0.0413(10) 0.0570(13) 0.0208(8) -0.0078(9) -0.0100(9)
    C0' 0.0348(15) 0.0326(14) 0.0521(19) 0.0067(11) 0.0058(14) 0.0065(13)
    O0 0.0638(13) 0.0649(13) 0.0499(13) 0.0251(10) -0.0115(10) -0.0056(10)
    N1 0.0358(13) 0.0366(12) 0.0408(14) 0.0120(9) -0.0009(11) 0.0014(10)
    C1B 0.0363(14) 0.0370(14) 0.0382(15) 0.0120(11) 0.0072(12) 0.0098(11)
    C1B1 0.0435(17) 0.0433(17) 0.0435(18) 0.0086(13) 0.0103(14) 0.0071(14)
    C1G1 0.0495(18) 0.0536(19) 0.050(2) 0.0031(14) 0.0040(15) -0.0040(15)
    C1D 0.065(2) 0.051(2) 0.068(2) -0.0042(17) 0.0182(19) -0.0004(17)
    C1G2 0.059(2) 0.0454(18) 0.058(2) 0.0103(15) 0.0223(17) 0.0186(15)
    C1B2 0.0498(18) 0.0445(17) 0.0470(19) 0.0172(13) 0.0094(15) 0.0112(14)
    C1A 0.0352(16) 0.0480(17) 0.0523(19) 0.0111(13) 0.0065(14) 0.0121(14)
    C1' 0.0312(15) 0.0429(16) 0.0561(19) 0.0070(12) 0.0001(13) 0.0035(13)
    O1 0.0495(11) 0.0609(12) 0.0569(13) 0.0208(9) 0.0189(10) 0.0115(9)
    O2 0.0678(14) 0.0521(13) 0.0884(17) 0.0271(10) 0.0316(12) 0.0240(11)
_geom_special_details
;
All e.s.d.'s (except the e.s.d. in the dihedral angle between two l.s. planes)
are estimated using the full covariance matrix. The cell e.s.d.'s are taken
into account individually in the estimation of e.s.d.'s in distances, angles
and torsion angles; correlations between e.s.d.'s in cell parameters are only
used when they are defined by crystal symmetry. An approximate (isotropic)
treatment of cell e.s.d.'s is used for estimating e.s.d.'s involving l.s.
planes.
;
loop_
    _geom_bond_atom_site_label_1
    _geom_bond_atom_site_label_2
    _geom_bond_site_symmetry_2
    _geom_bond_distance
    _geom_bond_publ_flag
    C1 C2 . 1.381(3) ?
    C1 C6 . 1.385(3) ?
    C1 C13 . 1.511(3) ?
    C2 C3 . 1.398(3) ?
    C2 H1 . 0.967(19) ?
    C3 C4 . 1.375(3) ?
    C3 H2 . 0.98(2) ?
    C4 C5 . 1.382(3) ?
    C4 H3 . 1.017(18) ?
    C5 C6 . 1.391(3) ?
    C5 H4 . 0.989(18) ?
    C6 C7 . 1.467(3) ?
    C7 C8 . 1.384(3) ?
    C7 C12 . 1.409(3) ?
    C8 C9 . 1.372(3) ?
    C8 H5 . 0.997(18) ?
    C9 C10 . 1.384(3) ?
    C9 H6 . 0.98(2) ?
    C10 C11 . 1.379(3) ?
    C10 H7 . 1.01(2) ?
    C11 C12 . 1.378(3) ?
    C11 H8 . 0.971(19) ?
    C12 C13 . 1.509(3) ?
    C13 C14 . 1.514(3) ?
    C13 H9 . 0.968(19) ?
    C14 O . 1.449(3) ?
    C14 H10 . 1.017(19) ?
    C14 H11 . 0.99(2) ?
    O C0' . 1.362(3) ?
    C0' O0 . 1.205(3) ?
    C0' N1 . 1.344(3) ?
    N1 C1B . 1.469(3) ?
    N1 H1N . 0.86(2) ?
    C1B C1B2 . 1.530(3) ?
    C1B C1B1 . 1.536(3) ?
    C1B C1A . 1.540(3) ?
    C1B1 C1G1 . 1.521(3) ?
    C1B1 H1B1 . 0.95(2) ?
    C1B1 H1B2 . 1.048(19) ?
    C1G1 C1D . 1.522(4) ?
    C1G1 H1G1 . 1.04(2) ?
    C1G1 H1G2 . 1.02(2) ?
    C1D C1G2 . 1.512(4) ?
    C1D H1D1 . 1.05(2) ?
    C1D H1D2 . 1.00(2) ?
    C1G2 C1B2 . 1.524(3) ?
    C1G2 H1G3 . 0.98(2) ?
    C1G2 H1G4 . 1.05(2) ?
    C1B2 H1B3 . 1.005(19) ?
    C1B2 H1B4 . 1.03(2) ?
    C1A C1' . 1.497(3) ?
    C1A H1A1 . 1.020(19) ?
    C1A H1A2 . 1.015(18) ?
    C1' O1 . 1.253(2) ?
    C1' O2 . 1.284(3) ?
    O2 H2O . 0.840(10)
                     ?
loop_
    _geom_angle_atom_site_label_1
    _geom_angle_atom_site_label_2
    _geom_angle_atom_site_label_3
    _geom_angle_site_symmetry_1
    _geom_angle_site_symmetry_3
    _geom_angle
    _geom_angle_publ_flag
    C2 C1 C6 . . 121.1(2) ?
    C2 C1 C13 . . 128.7(2) ?
    C6 C1 C13 . . 110.2(2) ?
    C1 C2 C3 . . 118.2(2) ?
    C1 C2 H1 . . 119.2(12) ?
    C3 C2 H1 . . 122.3(12) ?
    C4 C3 C2 . . 120.5(3) ?
    C4 C3 H2 . . 122.1(13) ?
    C2 C3 H2 . . 117.4(13) ?
    C3 C4 C5 . . 121.3(2) ?
    C3 C4 H3 . . 121.6(12) ?
    C5 C4 H3 . . 117.0(12) ?
    C4 C5 C6 . . 118.3(2) ?
    C4 C5 H4 . . 121.6(11) ?
    C6 C5 H4 . . 119.9(11) ?
    C5 C6 C1 . . 120.5(2) ?
    C5 C6 C7 . . 130.4(2) ?
    C1 C6 C7 . . 109.07(18) ?
    C8 C7 C12 . . 120.0(2) ?
    C8 C7 C6 . . 131.7(2) ?
    C12 C7 C6 . . 108.2(2) ?
    C9 C8 C7 . . 119.2(2) ?
    C9 C8 H5 . . 122.7(12) ?
    C7 C8 H5 . . 118.1(12) ?
    C8 C9 C10 . . 121.1(3) ?
    C8 C9 H6 . . 118.4(13) ?
    C10 C9 H6 . . 120.4(13) ?
    C11 C10 C9 . . 120.2(3) ?
    C11 C10 H7 . . 121.5(13) ?
    C9 C10 H7 . . 118.2(13) ?
    C10 C11 C12 . . 119.6(3) ?
    C10 C11 H8 . . 124.3(13) ?
    C12 C11 H8 . . 116.0(13) ?
    C11 C12 C7 . . 119.8(2) ?
    C11 C12 C13 . . 130.4(2) ?
    C7 C12 C13 . . 109.7(2) ?
    C1 C13 C12 . . 102.78(18) ?
    C1 C13 C14 . . 112.5(2) ?
    C12 C13 C14 . . 113.2(2) ?
    C1 C13 H9 . . 110.8(11) ?
    C12 C13 H9 . . 108.6(12) ?
    C14 C13 H9 . . 108.9(11) ?
    O C14 C13 . . 106.8(2) ?
    O C14 H10 . . 106.4(11) ?
    C13 C14 H10 . . 113.1(12) ?
    O C14 H11 . . 109.1(11) ?
    C13 C14 H11 . . 113.5(12) ?
    H10 C14 H11 . . 107.6(18) ?
    C0' O C14 . . 118.1(2) ?
    O0 C0' N1 . . 127.8(2) ?
    O0 C0' O . . 123.9(2) ?
    N1 C0' O . . 108.3(2) ?
    C0' N1 C1B . . 124.5(2) ?
    C0' N1 H1N . . 118.0(15) ?
    C1B N1 H1N . . 116.8(15) ?
    N1 C1B C1B2 . . 110.33(19) ?
    N1 C1B C1B1 . . 107.6(2) ?
    C1B2 C1B C1B1 . . 109.3(2) ?
    N1 C1B C1A . . 110.39(19) ?
    C1B2 C1B C1A . . 108.7(2) ?
    C1B1 C1B C1A . . 110.59(19) ?
    C1G1 C1B1 C1B . . 113.6(2) ?
    C1G1 C1B1 H1B1 . . 111.6(13) ?
    C1B C1B1 H1B1 . . 107.8(12) ?
    C1G1 C1B1 H1B2 . . 110.5(10) ?
    C1B C1B1 H1B2 . . 105.2(12) ?
    H1B1 C1B1 H1B2 . . 107.7(15) ?
    C1D C1G1 C1B1 . . 111.4(3) ?
    C1D C1G1 H1G1 . . 109.3(13) ?
    C1B1 C1G1 H1G1 . . 112.1(12) ?
    C1D C1G1 H1G2 . . 110.1(12) ?
    C1B1 C1G1 H1G2 . . 109.5(12) ?
    H1G1 C1G1 H1G2 . . 104.4(18) ?
    C1G2 C1D C1G1 . . 111.0(2) ?
    C1G2 C1D H1D1 . . 108.9(15) ?
    C1G1 C1D H1D1 . . 109.0(15) ?
    C1G2 C1D H1D2 . . 112.7(14) ?
    C1G1 C1D H1D2 . . 106.5(16) ?
    H1D1 C1D H1D2 . . 108.6(18) ?
    C1D C1G2 C1B2 . . 110.8(2) ?
    C1D C1G2 H1G3 . . 109.8(12) ?
    C1B2 C1G2 H1G3 . . 110.1(13) ?
    C1D C1G2 H1G4 . . 112.2(13) ?
    C1B2 C1G2 H1G4 . . 109.0(11) ?
    H1G3 C1G2 H1G4 . . 104.7(16) ?
    C1G2 C1B2 C1B . . 112.3(2) ?
    C1G2 C1B2 H1B3 . . 111.5(11) ?
    C1B C1B2 H1B3 . . 109.3(11) ?
    C1G2 C1B2 H1B4 . . 108.2(12) ?
    C1B C1B2 H1B4 . . 109.2(13) ?
    H1B3 C1B2 H1B4 . . 106.1(17) ?
    C1' C1A C1B . . 115.4(2) ?
    C1' C1A H1A1 . . 109.0(12) ?
    C1B C1A H1A1 . . 108.1(12) ?
    C1' C1A H1A2 . . 105.6(12) ?
    C1B C1A H1A2 . . 107.8(11) ?
    H1A1 C1A H1A2 . . 110.9(17) ?
    O1 C1' O2 . . 121.5(2) ?
    O1 C1' C1A . . 121.1(2) ?
    O2 C1' C1A . . 117.4(2) ?
    C1' O2 H2O . . 118(3) ?
loop_
    _geom_torsion_atom_site_label_1
    _geom_torsion_atom_site_label_2
    _geom_torsion_atom_site_label_3
    _geom_torsion_atom_site_label_4
    _geom_torsion_site_symmetry_1
    _geom_torsion_site_symmetry_2
    _geom_torsion_site_symmetry_3
    _geom_torsion_site_symmetry_4
    _geom_torsion
    _geom_torsion_publ_flag
    C6 C1 C2 C3 . . . . -0.7(4) ?
    C13 C1 C2 C3 . . . . 178.6(3) ?
    C1 C2 C3 C4 . . . . 0.8(4) ?
    C2 C3 C4 C5 . . . . -1.0(5) ?
    C3 C4 C5 C6 . . . . 1.1(4) ?
    C4 C5 C6 C1 . . . . -1.0(4) ?
    C4 C5 C6 C7 . . . . -179.3(3) ?
    C2 C1 C6 C5 . . . . 0.9(4) ?
    C13 C1 C6 C5 . . . . -178.5(2) ?
    C2 C1 C6 C7 . . . . 179.4(2) ?
    C13 C1 C6 C7 . . . . 0.0(3) ?
    C5 C6 C7 C8 . . . . -4.6(5) ?
    C1 C6 C7 C8 . . . . 177.0(3) ?
    C5 C6 C7 C12 . . . . 177.7(3) ?
    C1 C6 C7 C12 . . . . -0.6(3) ?
    C12 C7 C8 C9 . . . . 0.1(4) ?
    C6 C7 C8 C9 . . . . -177.3(3) ?
    C7 C8 C9 C10 . . . . -0.4(5) ?
    C8 C9 C10 C11 . . . . -0.2(5) ?
    C9 C10 C11 C12 . . . . 1.1(5) ?
    C10 C11 C12 C7 . . . . -1.4(4) ?
    C10 C11 C12 C13 . . . . 175.9(3) ?
    C8 C7 C12 C11 . . . . 0.8(4) ?
    C6 C7 C12 C11 . . . . 178.8(2) ?
    C8 C7 C12 C13 . . . . -177.0(2) ?
    C6 C7 C12 C13 . . . . 1.0(3) ?
    C2 C1 C13 C12 . . . . -178.8(3) ?
    C6 C1 C13 C12 . . . . 0.5(3) ?
    C2 C1 C13 C14 . . . . 59.1(4) ?
    C6 C1 C13 C14 . . . . -121.5(2) ?
    C11 C12 C13 C1 . . . . -178.4(3) ?
    C7 C12 C13 C1 . . . . -0.9(3) ?
    C11 C12 C13 C14 . . . . -56.8(4) ?
    C7 C12 C13 C14 . . . . 120.6(2) ?
    C1 C13 C14 O . . . . -169.9(2) ?
    C12 C13 C14 O . . . . 74.2(3) ?
    C13 C14 O C0' . . . . -144.5(2) ?
    C14 O C0' O0 . . . . 5.7(4) ?
    C14 O C0' N1 . . . . -174.0(2) ?
    O0 C0' N1 C1B . . . . 4.6(4) ?
    O C0' N1 C1B . . . . -175.64(19) ?
    C0' N1 C1B C1B2 . . . . -63.4(3) ?
    C0' N1 C1B C1B1 . . . . 177.4(2) ?
    C0' N1 C1B C1A . . . . 56.7(3) ?
    N1 C1B C1B1 C1G1 . . . . 67.5(3) ?
    C1B2 C1B C1B1 C1G1 . . . . -52.3(3) ?
    C1A C1B C1B1 C1G1 . . . . -171.9(2) ?
    C1B C1B1 C1G1 C1D . . . . 53.3(3) ?
    C1B1 C1G1 C1D C1G2 . . . . -54.8(3) ?
    C1G1 C1D C1G2 C1B2 . . . . 57.1(3) ?
    C1D C1G2 C1B2 C1B . . . . -57.8(3) ?
    N1 C1B C1B2 C1G2 . . . . -63.9(3) ?
    C1B1 C1B C1B2 C1G2 . . . . 54.1(3) ?
    C1A C1B C1B2 C1G2 . . . . 174.9(2) ?
    N1 C1B C1A C1' . . . . 66.1(3) ?
    C1B2 C1B C1A C1' . . . . -172.8(2) ?
    C1B1 C1B C1A C1' . . . . -52.8(3) ?
    C1B C1A C1' O1 . . . . 117.9(2) ?
    C1B C1A C1' O2 . . . . -63.6(3) ?
loop_
    _geom_hbond_atom_site_label_D
    _geom_hbond_atom_site_label_H
    _geom_hbond_atom_site_label_A
    _geom_hbond_site_symmetry_A
    _geom_hbond_distance_DH
    _geom_hbond_distance_HA
    _geom_hbond_distance_DA
    _geom_hbond_angle_DHA
    _geom_hbond_publ_flag
    N1 H1N O1 1_655 0.86(2) 2.35(2) 3.182(3) 161(2) yes
    O2 H2O O1 2_555 0.84(3) 1.83(3) 2.673(3) 176.9(13) yes
_iucr_refine_instructions_details
;
TITL Fmoc-beta-3,3-Ac6c-OH in P-1
CELL  0.71073   6.0834  12.7642  12.8399   94.018   92.295  100.489
ZERR     2.00   0.0004   0.0009   0.0009    0.006    0.006    0.006
LATT   1
SFAC  C    H    N    O
UNIT  46   50   2    8
MERG   2
OMIT    -3.00  54.00
DFIX     0.84   0.01 O2 H2O
FMAP   2
PLAN    5
ACTA
BOND   $H
CONF
LIST   4
WPDB  -2
L.S.  12
WGHT    0.008500
FVAR       7.79091
MOLE    1
C1    1    0.880268   -0.198794   -0.390267    11.00000    0.04458    0.03602 =
         0.03980    0.00276   -0.00008    0.01106
C2    1    1.067990   -0.176582   -0.447641    11.00000    0.04634    0.04162 =
         0.05803    0.00402    0.00528    0.00501
C3    1    1.115991   -0.257533   -0.517314    11.00000    0.05346    0.06121 =
         0.05441    0.00931    0.01598    0.01828
C4    1    0.977547   -0.356052   -0.528877    11.00000    0.06750    0.05122 =
         0.04708   -0.00309    0.00597    0.02020
C5    1    0.789942   -0.378584   -0.471350    11.00000    0.05548    0.04071 =
         0.04346   -0.00279    0.00512    0.00606
C6    1    0.741307   -0.298168   -0.402079    11.00000    0.04155    0.03833 =
         0.03529    0.00375   -0.00060    0.01023
C7    1    0.558173   -0.299049   -0.331061    11.00000    0.04479    0.04068 =
         0.03533    0.00603    0.00230    0.00929
C8    1    0.373282   -0.376333   -0.316122    11.00000    0.05679    0.04870 =
         0.04502    0.00866    0.00493    0.00616
C9    1    0.221257   -0.353449   -0.245825    11.00000    0.05428    0.06936 =
         0.05607    0.02127    0.01238    0.00416
C10   1    0.250877   -0.254970   -0.189565    11.00000    0.06617    0.07668 =
         0.05449    0.02040    0.02039    0.02483
C11   1    0.435562   -0.177665   -0.203165    11.00000    0.07092    0.05221 =
         0.04881    0.00558    0.01355    0.02324
C12   1    0.588751   -0.198431   -0.274417    11.00000    0.04787    0.04066 =
         0.03786    0.00719    0.00420    0.01426
C13   1    0.794546   -0.127107   -0.308926    11.00000    0.04863    0.03668 =
         0.04538   -0.00420   -0.00215    0.01073
C14   1    0.745272   -0.025942   -0.352024    11.00000    0.05361    0.03561 =
         0.05490   -0.00198    0.00305    0.01220
O     4    0.704546    0.043369   -0.263475    11.00000    0.04979    0.04132 =
         0.05700   -0.01004   -0.00776    0.02076
C0'   1    0.547935    0.105823   -0.276527    11.00000    0.03482    0.03262 =
         0.05209    0.00655    0.00581    0.00675
O0    4    0.429383    0.101219   -0.354826    11.00000    0.06381    0.06490 =
         0.04991   -0.00557   -0.01152    0.02510
N1    3    0.552613    0.170734   -0.189073    11.00000    0.03577    0.03658 =
         0.04076    0.00145   -0.00089    0.01197
C1B   1    0.397332    0.244936   -0.170356    11.00000    0.03631    0.03702 =
         0.03821    0.00982    0.00720    0.01202
C1B1  1    0.453889    0.299500   -0.059619    11.00000    0.04354    0.04331 =
         0.04348    0.00709    0.01032    0.00857
C1G1  1    0.680624    0.373827   -0.047640    11.00000    0.04951    0.05357 =
         0.04966   -0.00400    0.00404    0.00312
C1D   1    0.702756    0.455319   -0.129381    11.00000    0.06453    0.05074 =
         0.06847   -0.00044    0.01816   -0.00422
C1G2  1    0.657605    0.400718   -0.238495    11.00000    0.05897    0.04537 =
         0.05821    0.01857    0.02225    0.01033
C1B2  1    0.426161    0.329824   -0.249673    11.00000    0.04978    0.04452 =
         0.04700    0.01118    0.00940    0.01718
C1A   1    0.153490    0.184165   -0.180641    11.00000    0.03524    0.04797 =
         0.05226    0.01211    0.00655    0.01114
C1'   1    0.089510    0.107128   -0.099435    11.00000    0.03121    0.04295 =
         0.05606    0.00353    0.00005    0.00697
O1    4   -0.060170    0.119236   -0.037834    11.00000    0.04945    0.06089 =
         0.05686    0.01155    0.01886    0.02076
O2    4    0.190262    0.027154   -0.097058    11.00000    0.06777    0.05208 =
         0.08844    0.02400    0.03164    0.02714
H1    2    1.168670   -0.108665   -0.433606    11.00000    0.05707
H2    2    1.249545   -0.240426   -0.558141    11.00000    0.07056
H3    2    1.009646   -0.415890   -0.579265    11.00000    0.05730
H4    2    0.697208   -0.451021   -0.474882    11.00000    0.04847
H5    2    0.354602   -0.446169   -0.358486    11.00000    0.05711
H6    2    0.085876   -0.407280   -0.239078    11.00000    0.07622
H7    2    0.130139   -0.240410   -0.141429    11.00000    0.07875
H8    2    0.465278   -0.106850   -0.166779    11.00000    0.05896
H9    2    0.901165   -0.107860   -0.249597    11.00000    0.03446
H10   2    0.876856    0.015030   -0.387745    11.00000    0.04728
H11   2    0.613316   -0.038375   -0.402377    11.00000    0.05124
H1N   2    0.638395    0.161655   -0.136465    11.00000    0.05618
H1B1  2    0.443670    0.244917   -0.011985    11.00000    0.03732
H1B2  2    0.325368    0.342253   -0.044901    11.00000    0.05181
H1G1  2    0.812350    0.332127   -0.052309    11.00000    0.06792
H1G2  2    0.701609    0.412012    0.025738    11.00000    0.06038
H1D1  2    0.586599    0.505597   -0.116274    11.00000    0.08420
H1D2  2    0.856899    0.498930   -0.118212    11.00000    0.07862
H1G3  2    0.669843    0.454324   -0.289858    11.00000    0.04894
H1G4  2    0.778344    0.354087   -0.258492    11.00000    0.06611
H1B3  2    0.393347    0.293899   -0.322240    11.00000    0.04600
H1B4  2    0.309090    0.377525   -0.238830    11.00000    0.06369
H1A1  2    0.126861    0.143857   -0.252813    11.00000    0.05489
H1A2  2    0.052032    0.238785   -0.172196    11.00000    0.04741
H2O   2    0.145429   -0.020086   -0.056410    11.00000    0.24206
HKLF 4
REM  Fmoc-beta-3,3-Ac6c-OH in P-1
REM R1 =  0.0543 for   2037 Fo > 4sig(Fo)  and  0.1270 for all   4166 data
REM    353 parameters refined using      1 restraints
END
WGHT      0.0184      0.0000
REM Highest difference peak  0.151,  deepest hole -0.200,  1-sigma level  0.039
Q1    1   0.3951  0.0250 -0.4005  11.00000  0.05    0.15
Q2    1   0.4531  0.2996 -0.1941  11.00000  0.05    0.14
Q3    1   0.4698  0.2120 -0.1802  11.00000  0.05    0.14
Q4    1   0.9597  0.2759 -0.0528  11.00000  0.05    0.13
Q5    1   0.4230  0.0898 -0.4626  11.00000  0.05    0.13
;
data_III
_audit_creation_method     SHELXL-97
_database_code_depnum_ccdc_archive     'CCDC 1024490'
_chemical_name_systematic
;
2-[1-(Pyrazine-2-amido)cyclohexyl]acetic acid
;
_chemical_name_common     'Pyr-beta-3,3-Ac6c-OH'
_chemical_formula_moiety     'C13 H17 N3 O3'
_chemical_formula_sum     'C13 H17 N3 O3'
_chemical_formula_iupac     'C13 H17 N3 O3'
_chemical_formula_weight     263.30
_chemical_melting_point     ?
_symmetry_cell_setting     orthorhombic
_symmetry_space_group_name_H-M     'P c a 21'
_symmetry_space_group_name_Hall     'P 2c -2ac'
loop_
    _symmetry_equiv_pos_as_xyz
    'x, y, z'
    '-x, -y, z+1/2'
    'x+1/2, -y, z'
    '-x+1/2, y, z+1/2'
_cell_length_a     8.71350(10)
_cell_length_b     10.53210(10)
_cell_length_c     14.3907(2)
_cell_angle_alpha     90.00
_cell_angle_beta     90.00
_cell_angle_gamma     90.00
_cell_volume     1320.66(3)
_cell_formula_units_Z     4
_cell_measurement_reflns_used     28796
_cell_measurement_theta_min     3.66
_cell_measurement_theta_max     27.00
_cell_measurement_temperature     291
_exptl_crystal_description     'cube'
_exptl_crystal_colour     'colorless'
_exptl_crystal_size_max     0.25
_exptl_crystal_size_mid     0.25
_exptl_crystal_size_min     0.25
_exptl_crystal_density_diffrn     1.324
_exptl_crystal_density_meas     ?
_exptl_crystal_density_method     'not measured'
_exptl_crystal_F_000     560
_exptl_absorpt_coefficient_mu     0.096
_exptl_absorpt_correction_type     multi-scan
_exptl_absorpt_process_details
;
(Crysalis PRO; Oxford Diffraction, 2010)
;
_exptl_absorpt_correction_T_min     0.93075
_exptl_absorpt_correction_T_max     1.00000
_exptl_special_details
;
 <i>CrysAlis PRO</i>, Oxford Diffraction Ltd., Version 1.171.34.40 (release
27--08-2010 CrysAlis171. NET) (compiled Aug 27 2010,11:50:40) Empirical
absorption correction using spherical harmonics, implemented in SCALE3 ABSPACK
scaling algorithm.
;
_diffrn_ambient_temperature     291
_diffrn_radiation_type     MoK\a
_diffrn_radiation_wavelength     0.71073
_diffrn_radiation_source     'fine-focus sealed tube'
_diffrn_radiation_monochromator     graphite
_diffrn_measurement_device_type     'Oxford Difraction Xcalibur, Sapphire3 CCD'
_diffrn_measurement_method     '\w scans'
_diffrn_detector_area_resol_mean     16.1049
_diffrn_reflns_number     68869
_diffrn_reflns_av_R_equivalents     0.0343
_diffrn_reflns_av_sigmaI/netI     0.0115
_diffrn_reflns_theta_min     3.87
_diffrn_reflns_theta_max     26.99
_diffrn_reflns_theta_full     26.99
_diffrn_measured_fraction_theta_max     0.997
_diffrn_measured_fraction_theta_full     0.997
_diffrn_reflns_limit_h_min     -11
_diffrn_reflns_limit_h_max     11
_diffrn_reflns_limit_k_min     -13
_diffrn_reflns_limit_k_max     13
_diffrn_reflns_limit_l_min     -18
_diffrn_reflns_limit_l_max     18
_diffrn_standards_number     0
_diffrn_standards_interval_count     .
_diffrn_standards_interval_time     .
_diffrn_standards_decay_%     ?
_refine_special_details
;
 Refinement of F^2^ against ALL reflections.  The weighted R-factor wR and
 goodness of fit S are based on F^2^, conventional R-factors R are based
 on F, with F set to zero for negative F^2^. The threshold expression of
 F^2^ > 2sigma(F^2^) is used only for calculating R-factors(gt) etc. and is
 not relevant to the choice of reflections for refinement.  R-factors based
 on F^2^ are statistically about twice as large as those based on F, and R-
 factors based on ALL data will be even larger.
;
_reflns_number_total     2878
_reflns_number_gt     2670
_reflns_threshold_expression     'I>2\s(I)'
_refine_ls_structure_factor_coef     Fsqd
_refine_ls_matrix_type     full
_refine_ls_R_factor_all     0.0462
_refine_ls_R_factor_gt     0.0418
_refine_ls_wR_factor_gt     0.1019
_refine_ls_wR_factor_ref     0.1056
_refine_ls_goodness_of_fit_ref     1.041
_refine_ls_restrained_S_all     1.041
_refine_ls_number_reflns     2878
_refine_ls_number_parameters     240
_refine_ls_number_restraints     1
_refine_ls_hydrogen_treatment     refall
_refine_ls_weighting_scheme     calc
_refine_ls_weighting_details
         'calc w=1/[\s^2^(Fo^2^)+(0.0480P)^2^+0.4913P] where P=(Fo^2^+2Fc^2^)/3'
_atom_sites_solution_hydrogens     difmap
_atom_sites_solution_primary     direct
_atom_sites_solution_secondary     difmap
_refine_ls_shift/su_max     0.032
_refine_ls_shift/su_mean     0.005
_refine_diff_density_max     0.270
_refine_diff_density_min     -0.262
_refine_ls_extinction_method     none
_refine_ls_extinction_coef     ?
_refine_ls_abs_structure_details
;
(Flack, 1983): 1585 Friedel pairs
;
_refine_ls_abs_structure_Flack     0.2(14)
loop_
    _atom_type_symbol
    _atom_type_description
    _atom_type_scat_dispersion_real
    _atom_type_scat_dispersion_imag
    _atom_type_scat_source
    'C' 'C' 0.0033 0.0016
                         'International Tables Vol C Tables 4.2.6.8 and 6.1.1.4'
    'H' 'H' 0.0000 0.0000
                         'International Tables Vol C Tables 4.2.6.8 and 6.1.1.4'
    'N' 'N' 0.0061 0.0033
                         'International Tables Vol C Tables 4.2.6.8 and 6.1.1.4'
    'O' 'O' 0.0106 0.0060
                         'International Tables Vol C Tables 4.2.6.8 and 6.1.1.4'
_computing_data_collection
;
CrysAlis PRO (Oxford Diffraction, 2010)
;
_computing_cell_refinement
;
CrysAlis PRO (Oxford Diffraction, 2010)
;
_computing_data_reduction
;
CrysAlis PRO (Oxford Diffraction, 2010)
;
_computing_structure_solution
;
SHELXS97 (Sheldrick, 2008)
;
_computing_structure_refinement
;
SHELXL97 (Sheldrick, 2008)
;
_computing_molecular_graphics
;
ORTEP-3 for Windows (Farrugia, 2012)
;
_computing_publication_material
;
PLATON (Spek, 2009)
;
loop_
    _atom_site_type_symbol
    _atom_site_label
    _atom_site_fract_x
    _atom_site_fract_y
    _atom_site_fract_z
    _atom_site_u_iso_or_equiv
    _atom_site_adp_type
    _atom_site_calc_flag
    _atom_site_refinement_flags
    _atom_site_occupancy
    _atom_site_symmetry_multiplicity
    _atom_site_disorder_assembly
    _atom_site_disorder_group
    H H1 0.902(2) 0.412(2) 1.0592(15) 0.030(5) Uiso d . 1 1 . .
    H H1B2 1.400(3) 0.435(2) 1.2329(16) 0.041(6) Uiso d . 1 1 . .
    H H1B5 1.272(3) 0.384(2) 1.4161(18) 0.049(7) Uiso d . 1 1 . .
    H H1B6 1.183(3) 0.442(2) 1.3342(17) 0.048(6) Uiso d . 1 1 . .
    H H1B1 1.499(2) 0.380(2) 1.3191(16) 0.033(5) Uiso d . 1 1 . .
    H H1D2 1.651(3) 0.100(3) 1.200(2) 0.061(7) Uiso d . 1 1 . .
    H H1N 1.161(2) 0.172(2) 1.2259(16) 0.036(6) Uiso d . 1 1 . .
    H H1G1 1.481(3) 0.256(2) 1.1391(19) 0.045(6) Uiso d . 1 1 . .
    H H2 0.709(3) 0.107(2) 0.971(2) 0.051(7) Uiso d . 1 1 . .
    H H3 0.894(3) -0.021(2) 1.0429(17) 0.047(6) Uiso d . 1 1 . .
    H H1B4 1.269(3) 0.107(2) 1.3669(17) 0.045(6) Uiso d . 1 1 . .
    H H1G4 1.401(3) 0.050(3) 1.232(2) 0.061(7) Uiso d . 1 1 . .
    H H1G2 1.616(3) 0.323(3) 1.173(2) 0.066(8) Uiso d . 1 1 . .
    H H1B3 1.415(3) 0.192(2) 1.3989(19) 0.046(6) Uiso d . 1 1 . .
    H H1G3 1.502(3) 0.005(3) 1.3184(19) 0.065(8) Uiso d . 1 1 . .
    H H1D1 1.667(4) 0.176(3) 1.298(2) 0.071(9) Uiso d . 1 1 . .
    H H21 0.885(5) 0.352(4) 1.458(3) 0.106(13) Uiso d . 1 1 . .
    C C1 0.9028(2) 0.3259(2) 1.05370(16) 0.0401(4) Uani d . 1 1 . .
    N N2 0.7893(2) 0.27249(19) 1.00502(14) 0.0442(4) Uani d . 1 1 . .
    C C3 0.7875(3) 0.1459(2) 1.00191(15) 0.0433(5) Uani d . 1 1 . .
    C C4 0.8954(3) 0.0736(2) 1.04730(16) 0.0450(5) Uani d . 1 1 . .
    N N3 1.0074(2) 0.12584(16) 1.09722(13) 0.0398(4) Uani d . 1 1 . .
    C C6 1.0105(2) 0.25193(18) 1.10026(14) 0.0343(4) Uani d . 1 1 . .
    C C0 1.1318(2) 0.31669(18) 1.15876(15) 0.0382(4) Uani d . 1 1 . .
    O O0' 1.1604(2) 0.42890(15) 1.14626(15) 0.0658(6) Uani d . 1 1 . .
    N N1 1.19610(18) 0.24153(15) 1.22264(12) 0.0348(4) Uani d . 1 1 . .
    C C1A 1.2995(2) 0.28157(17) 1.29864(13) 0.0311(4) Uani d . 1 1 . .
    C C1B 1.2100(2) 0.36660(19) 1.36671(16) 0.0381(4) Uani d . 1 1 . .
    C C1' 1.0648(2) 0.31013(19) 1.40619(15) 0.0423(5) Uani d . 1 1 . .
    O O1 1.0357(3) 0.2011(2) 1.4129(3) 0.1197(13) Uani d . 1 1 . .
    O O2 0.9700(2) 0.39599(18) 1.43574(16) 0.0677(6) Uani d . 1 1 . .
    C C1B1 1.4369(2) 0.3562(2) 1.26078(16) 0.0394(4) Uani d . 1 1 . .
    C C1G1 1.5373(3) 0.2777(2) 1.19617(18) 0.0504(5) Uani d . 1 1 . .
    C C1D 1.5948(3) 0.1582(3) 1.2448(2) 0.0575(6) Uani d . 1 1 . .
    C C1B2 1.3586(2) 0.15966(19) 1.34564(14) 0.0366(4) Uani d . 1 1 . .
    C C1G2 1.4634(3) 0.0817(2) 1.28311(18) 0.0483(5) Uani d . 1 1 . .
loop_
    _atom_site_aniso_label
    _atom_site_aniso_U_11
    _atom_site_aniso_U_22
    _atom_site_aniso_U_33
    _atom_site_aniso_U_12
    _atom_site_aniso_U_13
    _atom_site_aniso_U_23
    C1 0.0386(10) 0.0391(10) 0.0428(10) 0.0036(9) -0.0049(9) 0.0025(10)
    N2 0.0374(8) 0.0538(11) 0.0414(9) 0.0036(8) -0.0067(7) 0.0039(8)
    C3 0.0402(11) 0.0513(13) 0.0386(11) -0.0063(9) -0.0045(9) -0.0018(10)
    C4 0.0510(12) 0.0399(11) 0.0440(10) -0.0049(10) -0.0066(9) -0.0016(9)
    N3 0.0445(9) 0.0361(8) 0.0389(9) -0.0002(7) -0.0048(8) 0.0035(7)
    C6 0.0340(9) 0.0368(10) 0.0321(9) 0.0012(7) 0.0002(7) 0.0023(8)
    C0 0.0388(10) 0.0335(9) 0.0422(11) 0.0024(8) -0.0048(8) 0.0032(8)
    O0' 0.0769(12) 0.0360(8) 0.0843(13) -0.0095(8) -0.0359(11) 0.0160(8)
    N1 0.0365(8) 0.0291(8) 0.0388(9) -0.0040(6) -0.0074(7) 0.0016(6)
    C1A 0.0299(8) 0.0305(9) 0.0329(9) -0.0015(7) 0.0010(7) -0.0030(7)
    C1B 0.0352(10) 0.0327(10) 0.0464(11) -0.0002(8) 0.0058(9) -0.0069(8)
    C1' 0.0418(11) 0.0358(10) 0.0494(12) -0.0009(9) 0.0134(9) -0.0037(9)
    O1 0.0886(16) 0.0440(10) 0.227(3) -0.0088(10) 0.099(2) -0.0111(15)
    O2 0.0533(10) 0.0462(9) 0.1035(15) 0.0071(8) 0.0373(10) 0.0115(9)
    C1B1 0.0322(9) 0.0395(11) 0.0464(11) -0.0066(8) 0.0044(9) -0.0020(9)
    C1G1 0.0453(12) 0.0557(13) 0.0500(13) -0.0058(11) 0.0180(11) -0.0036(11)
    C1D 0.0454(12) 0.0660(16) 0.0611(16) 0.0172(11) 0.0121(12) -0.0050(12)
    C1B2 0.0371(10) 0.0398(9) 0.0329(10) 0.0042(8) -0.0012(8) 0.0026(8)
    C1G2 0.0551(13) 0.0404(11) 0.0493(12) 0.0171(10) 0.0039(11) -0.0012(9)
_geom_special_details
;
 All esds (except the esd in the dihedral angle between two l.s. planes)
 are estimated using the full covariance matrix.  The cell esds are taken
 into account individually in the estimation of esds in distances, angles
 and torsion angles; correlations between esds in cell parameters are only
 used when they are defined by crystal symmetry.  An approximate (isotropic)
 treatment of cell esds is used for estimating esds involving l.s. planes.
;
loop_
    _geom_bond_atom_site_label_1
    _geom_bond_atom_site_label_2
    _geom_bond_site_symmetry_2
    _geom_bond_distance
    _geom_bond_publ_flag
    C1 N2 . 1.337(3) ?
    C1 C6 . 1.391(3) ?
    C1 H1 . 0.91(2) ?
    N2 C3 . 1.334(3) ?
    C3 C4 . 1.375(3) ?
    C3 H2 . 0.91(3) ?
    C4 N3 . 1.331(3) ?
    C4 H3 . 1.00(3) ?
    N3 C6 . 1.329(3) ?
    C6 C0 . 1.514(3) ?
    C0 O0' . 1.221(2) ?
    C0 N1 . 1.336(3) ?
    N1 C1A . 1.478(2) ?
    N1 H1N . 0.79(2) ?
    C1A C1B1 . 1.532(3) ?
    C1A C1B . 1.539(2) ?
    C1A C1B2 . 1.540(3) ?
    C1B C1' . 1.509(3) ?
    C1B H1B5 . 0.91(3) ?
    C1B H1B6 . 0.95(3) ?
    C1' O1 . 1.180(3) ?
    C1' O2 . 1.297(3) ?
    O2 H21 . 0.93(5) ?
    C1B1 C1G1 . 1.521(3) ?
    C1B1 H1B2 . 0.97(2) ?
    C1B1 H1B1 . 1.03(2) ?
    C1G1 C1D . 1.525(4) ?
    C1G1 H1G1 . 0.98(3) ?
    C1G1 H1G2 . 0.90(3) ?
    C1D C1G2 . 1.505(4) ?
    C1D H1D2 . 1.01(3) ?
    C1D H1D1 . 1.00(3) ?
    C1B2 C1G2 . 1.523(3) ?
    C1B2 H1B4 . 1.00(2) ?
    C1B2 H1B3 . 0.97(3) ?
    C1G2 H1G4 . 0.97(3) ?
    C1G2 H1G3 . 1.01(3) ?
loop_
    _geom_angle_atom_site_label_1
    _geom_angle_atom_site_label_2
    _geom_angle_atom_site_label_3
    _geom_angle_site_symmetry_1
    _geom_angle_site_symmetry_3
    _geom_angle
    _geom_angle_publ_flag
    N2 C1 C6 . . 121.03(19) ?
    N2 C1 H1 . . 117.5(14) ?
    C6 C1 H1 . . 121.3(14) ?
    C3 N2 C1 . . 116.57(18) ?
    N2 C3 C4 . . 122.0(2) ?
    N2 C3 H2 . . 118.2(16) ?
    C4 C3 H2 . . 119.8(16) ?
    N3 C4 C3 . . 121.9(2) ?
    N3 C4 H3 . . 117.3(15) ?
    C3 C4 H3 . . 120.8(15) ?
    C6 N3 C4 . . 116.44(19) ?
    N3 C6 C1 . . 122.0(2) ?
    N3 C6 C0 . . 118.85(18) ?
    C1 C6 C0 . . 119.08(17) ?
    O0' C0 N1 . . 126.08(19) ?
    O0' C0 C6 . . 119.79(18) ?
    N1 C0 C6 . . 114.12(17) ?
    C0 N1 C1A . . 126.55(16) ?
    C0 N1 H1N . . 115.3(17) ?
    C1A N1 H1N . . 116.8(17) ?
    N1 C1A C1B1 . . 111.06(16) ?
    N1 C1A C1B . . 109.15(15) ?
    C1B1 C1A C1B . . 108.90(15) ?
    N1 C1A C1B2 . . 106.91(15) ?
    C1B1 C1A C1B2 . . 108.81(16) ?
    C1B C1A C1B2 . . 112.02(16) ?
    C1' C1B C1A . . 115.79(16) ?
    C1' C1B H1B5 . . 106.5(16) ?
    C1A C1B H1B5 . . 108.4(17) ?
    C1' C1B H1B6 . . 108.0(15) ?
    C1A C1B H1B6 . . 107.2(15) ?
    H1B5 C1B H1B6 . . 111(2) ?
    O1 C1' O2 . . 121.0(2) ?
    O1 C1' C1B . . 126.5(2) ?
    O2 C1' C1B . . 112.51(18) ?
    C1' O2 H21 . . 106(3) ?
    C1G1 C1B1 C1A . . 112.85(17) ?
    C1G1 C1B1 H1B2 . . 113.6(14) ?
    C1A C1B1 H1B2 . . 109.0(14) ?
    C1G1 C1B1 H1B1 . . 108.9(12) ?
    C1A C1B1 H1B1 . . 104.3(12) ?
    H1B2 C1B1 H1B1 . . 107.7(18) ?
    C1B1 C1G1 C1D . . 110.9(2) ?
    C1B1 C1G1 H1G1 . . 110.5(15) ?
    C1D C1G1 H1G1 . . 111.0(15) ?
    C1B1 C1G1 H1G2 . . 112.3(19) ?
    C1D C1G1 H1G2 . . 111.1(19) ?
    H1G1 C1G1 H1G2 . . 101(2) ?
    C1G2 C1D C1G1 . . 111.1(2) ?
    C1G2 C1D H1D2 . . 106.1(16) ?
    C1G1 C1D H1D2 . . 111.2(16) ?
    C1G2 C1D H1D1 . . 107.4(17) ?
    C1G1 C1D H1D1 . . 113.3(18) ?
    H1D2 C1D H1D1 . . 107(2) ?
    C1G2 C1B2 C1A . . 113.00(17) ?
    C1G2 C1B2 H1B4 . . 110.6(13) ?
    C1A C1B2 H1B4 . . 109.3(13) ?
    C1G2 C1B2 H1B3 . . 110.4(15) ?
    C1A C1B2 H1B3 . . 102.9(15) ?
    H1B4 C1B2 H1B3 . . 110(2) ?
    C1D C1G2 C1B2 . . 112.6(2) ?
    C1D C1G2 H1G4 . . 109.7(17) ?
    C1B2 C1G2 H1G4 . . 107.0(16) ?
    C1D C1G2 H1G3 . . 111.0(17) ?
    C1B2 C1G2 H1G3 . . 109.4(16) ?
    H1G4 C1G2 H1G3 . . 107(2) ?
loop_
    _geom_torsion_atom_site_label_1
    _geom_torsion_atom_site_label_2
    _geom_torsion_atom_site_label_3
    _geom_torsion_atom_site_label_4
    _geom_torsion_site_symmetry_1
    _geom_torsion_site_symmetry_2
    _geom_torsion_site_symmetry_3
    _geom_torsion_site_symmetry_4
    _geom_torsion
    _geom_torsion_publ_flag
    C6 C1 N2 C3 . . . . -1.5(3) ?
    C1 N2 C3 C4 . . . . 0.8(3) ?
    N2 C3 C4 N3 . . . . 0.3(4) ?
    C3 C4 N3 C6 . . . . -0.6(3) ?
    C4 N3 C6 C1 . . . . -0.2(3) ?
    C4 N3 C6 C0 . . . . 177.82(19) ?
    N2 C1 C6 N3 . . . . 1.3(3) ?
    N2 C1 C6 C0 . . . . -176.68(19) ?
    N3 C6 C0 O0' . . . . 162.9(2) ?
    C1 C6 C0 O0' . . . . -19.1(3) ?
    N3 C6 C0 N1 . . . . -18.5(3) ?
    C1 C6 C0 N1 . . . . 159.53(19) ?
    O0' C0 N1 C1A . . . . 8.4(4) ?
    C6 C0 N1 C1A . . . . -170.04(17) ?
    C0 N1 C1A C1B1 . . . . -54.6(2) ?
    C0 N1 C1A C1B . . . . 65.5(2) ?
    C0 N1 C1A C1B2 . . . . -173.2(2) ?
    N1 C1A C1B C1' . . . . 55.0(2) ?
    C1B1 C1A C1B C1' . . . . 176.42(19) ?
    C1B2 C1A C1B C1' . . . . -63.2(2) ?
    C1A C1B C1' O1 . . . . 23.6(4) ?
    C1A C1B C1' O2 . . . . -157.9(2) ?
    N1 C1A C1B1 C1G1 . . . . -62.6(2) ?
    C1B C1A C1B1 C1G1 . . . . 177.20(19) ?
    C1B2 C1A C1B1 C1G1 . . . . 54.8(2) ?
    C1A C1B1 C1G1 C1D . . . . -57.0(3) ?
    C1B1 C1G1 C1D C1G2 . . . . 55.1(3) ?
    N1 C1A C1B2 C1G2 . . . . 67.3(2) ?
    C1B1 C1A C1B2 C1G2 . . . . -52.7(2) ?
    C1B C1A C1B2 C1G2 . . . . -173.13(18) ?
    C1G1 C1D C1G2 C1B2 . . . . -53.8(3) ?
    C1A C1B2 C1G2 C1D . . . . 53.7(3) ?
loop_
    _geom_hbond_atom_site_label_D
    _geom_hbond_atom_site_label_H
    _geom_hbond_atom_site_label_A
    _geom_hbond_site_symmetry_A
    _geom_hbond_distance_DH
    _geom_hbond_distance_HA
    _geom_hbond_distance_DA
    _geom_hbond_angle_DHA
    _geom_hbond_publ_flag
    O2 H21 N2 4_655 0.93(4) 1.86(4) 2.791(3) 177(4) yes
    N1 H1N N3 . 0.79(2) 2.34(2) 2.729(2) 111.3(19) yes
_iucr_refine_instructions_details
;
TITL Pyr-beta-3,3-Ac6c-OH in Pca2(1)
CELL  0.71073   8.7135  10.5321  14.3907   90.000   90.000   90.000
ZERR     4.00   0.0001   0.0001   0.0002    0.000    0.000    0.000
LATT  -1
SYMM  - X, - Y, 1/2 + Z
SYMM  1/2 + X, - Y,   Z
SYMM  1/2 - X,   Y, 1/2 + Z
SFAC  C    H    N    O
UNIT  52   68   12   12
MERG   2
OMIT    -3.00  54.00
FMAP   2
PLAN    5
BOND $H
L.S.   12
WPDB -2
conf
HTAB
LIST 4
ACTA 54
WGHT    0.048000    0.491300
FVAR       7.13087
H1    2    0.902392    0.412141    1.059231    11.00000    0.03043
H1B2  2    1.400100    0.434740    1.232939    11.00000    0.04077
H1B5  2    1.271844    0.384364    1.416109    11.00000    0.04913
H1B6  2    1.183282    0.441740    1.334191    11.00000    0.04785
H1B1  2    1.499440    0.379676    1.319113    11.00000    0.03307
H1D2  2    1.651011    0.100252    1.199944    11.00000    0.06053
H1N   2    1.161390    0.171997    1.225928    11.00000    0.03604
H1G1  2    1.481248    0.256192    1.139070    11.00000    0.04537
H2    2    0.708535    0.107217    0.971423    11.00000    0.05148
H3    2    0.893514   -0.021365    1.042912    11.00000    0.04745
H1B4  2    1.269003    0.107499    1.366946    11.00000    0.04513
H1G4  2    1.400555    0.049964    1.232261    11.00000    0.06076
H1G2  2    1.616164    0.323078    1.172535    11.00000    0.06602
H1B3  2    1.415430    0.192067    1.398885    11.00000    0.04628
H1G3  2    1.501860    0.005351    1.318392    11.00000    0.06451
H1D1  2    1.666589    0.176430    1.297709    11.00000    0.07057
H21   2    0.884979    0.352219    1.458126    11.00000    0.10620
MOLE    1
C1    1    0.902848    0.325925    1.053699    11.00000    0.03856    0.03905 =
         0.04278    0.00249   -0.00487    0.00358
N2    3    0.789302    0.272485    1.005017    11.00000    0.03742    0.05377 =
         0.04141    0.00385   -0.00675    0.00364
C3    1    0.787465    0.145945    1.001913    11.00000    0.04016    0.05129 =
         0.03858   -0.00184   -0.00447   -0.00629
C4    1    0.895380    0.073615    1.047299    11.00000    0.05099    0.03991 =
         0.04398   -0.00160   -0.00659   -0.00488
N3    3    1.007412    0.125838    1.097223    11.00000    0.04451    0.03610 =
         0.03891    0.00350   -0.00485   -0.00016
C6    1    1.010452    0.251928    1.100260    11.00000    0.03404    0.03682 =
         0.03212    0.00232    0.00017    0.00124
C0    1    1.131752    0.316692    1.158762    11.00000    0.03884    0.03350 =
         0.04216    0.00324   -0.00481    0.00240
O0'   4    1.160379    0.428904    1.146264    11.00000    0.07690    0.03602 =
         0.08435    0.01596   -0.03590   -0.00953
N1    3    1.196105    0.241530    1.222636    11.00000    0.03653    0.02915 =
         0.03883    0.00164   -0.00742   -0.00402
C1A   1    1.299474    0.281572    1.298638    11.00000    0.02991    0.03051 =
         0.03291   -0.00298    0.00103   -0.00146
C1B   1    1.209967    0.366603    1.366713    11.00000    0.03519    0.03268 =
         0.04639   -0.00695    0.00578   -0.00020
C1'   1    1.064764    0.310133    1.406187    11.00000    0.04182    0.03580 =
         0.04939   -0.00375    0.01343   -0.00093
O1    4    1.035750    0.201098    1.412942    11.00000    0.08856    0.04403 =
         0.22662   -0.01111    0.09917   -0.00876
O2    4    0.969954    0.395993    1.435741    11.00000    0.05332    0.04620 =
         0.10354    0.01153    0.03730    0.00715
C1B1  1    1.436863    0.356161    1.260779    11.00000    0.03217    0.03953 =
         0.04637   -0.00196    0.00436   -0.00664
C1G1  1    1.537342    0.277656    1.196168    11.00000    0.04534    0.05573 =
         0.05005   -0.00357    0.01796   -0.00575
C1D   1    1.594825    0.158208    1.244845    11.00000    0.04540    0.06603 =
         0.06112   -0.00498    0.01210    0.01722
C1B2  1    1.358580    0.159664    1.345644    11.00000    0.03706    0.03985 =
         0.03295    0.00263   -0.00121    0.00417
C1G2  1    1.463409    0.081685    1.283111    11.00000    0.05512    0.04044 =
         0.04933   -0.00119    0.00391    0.01714
HKLF 4
REM  Pyr-beta-3,3-Ac6c-OH in Pca2(1)
REM R1 =  0.0418 for   2670 Fo > 4sig(Fo)  and  0.0462 for all   2878 data
REM    240 parameters refined using      1 restraints
END
WGHT      0.0442      0.5153
REM Highest difference peak  0.270,  deepest hole -0.262,  1-sigma level  0.034
Q1    1   1.0991  0.2375  1.4631  11.00000  0.05    0.27
Q2    1   0.9450  0.3540  1.3807  11.00000  0.05    0.25
Q3    1   0.9806  0.2499  1.3642  11.00000  0.05    0.19
Q4    1   1.2116  0.3785  1.1177  11.00000  0.05    0.17
Q5    1   0.8832  0.1119  1.0016  11.00000  0.05    0.15
;
data_New_Global_Publ_Block
_journal_date_recd_electronic     2014-08-25
_journal_date_accepted     2014-09-16
_journal_name_full     'Acta Crystallographica, Section E'
_journal_year     2014
_journal_volume     70
_journal_issue     11
_journal_page_first     272
_journal_page_last     277
_journal_paper_category     GO
_journal_paper_doi     10.1107/S1600536814020777
_journal_coeditor_code     ZS2313
_publ_contact_author_name
;
Rajkishor Rai
Subrayashastry Aravinda
;
_publ_contact_author_address
;
Medicinal Chemistry Division
Indian Institute of Integrative Medicine
Canal Road
Jammu Tawi-180001
India
;
_publ_contact_author_email     'saravinda@iiim.ac.in,raj@iiim.ac.in'
_publ_contact_author_fax     ?
_publ_contact_author_phone     ?
_publ_section_title
;
Conformation and crystal structures of 1-aminocyclohexaneacetic acid
(\b^3,3^Ac~6~c) in <i>N</i>-protected derivatives
;
_publ_section_title_footnote
;
 IIIM Communication number: IIIM/1553/2013.
;
loop_
    _publ_author_name
    _publ_author_footnote
    _publ_author_address
    'Ahmad Wani, Naiem' .
;
Medicinal Chemistry Division
Indian Institute of Integrative Medicine
Canal Road
Jammu Tawi 180 001
India
;
    'Gupta, Vivek K.' .
;
X-ray Crystallography Laboratory,
Post-Graduate Department of Physics & Electronics,
University of Jammu, Jammu Tawi 180 006,
India
;
    'Kant, Rajni' .
;
X-ray Crystallography Laboratory,
Post-Graduate Department of Physics & Electronics,
University of Jammu, Jammu Tawi 180 006,
India
;
    'Aravinda, Subrayashastry' .
;
Medicinal Chemistry Division
Indian Institute of Integrative Medicine
Canal Road
Jammu Tawi 180 001
India
;
    'Rai, Rajkishor' .
;
Medicinal Chemistry Division
Indian Institute of Integrative Medicine
Canal Road
Jammu Tawi 180 001
India
;
_publ_section_synopsis
;
The <i>gauche</i> conformation of backbone torsion angles (\f, \q) for
\b^3,^-Ac~6~c-OH is observed in the <i>N</i>-protected derivatives of
1-aminocyclohexaneacetic acid.
;
