# Supplementary material for: Conformation and crystal structures of 1-amino­cyclo­hexa­neacetic acid (β3,3Ac6c) in N-protected derivatives
Source: Acta Crystallogr Sect E Struct Rep Online. 2014 Oct 4;70(Pt 11):272–7. doi: 10.1107/S1600536814020777 (PMC4257263; doi:10.1107/S1600536814020777)
Supplement: Supplementary file 2 [file e-70-00272-Isup2.hkl]

# 
# h,k,l, Fc-squared, Fo-squared, sigma(Fo-squared) and status flag 
# 
data_I
_shelx_title ' Valeryl-beta-3-Ac6c-OH in P2(1)/c' 
_shelx_refln_list_code          4 
_shelx_F_calc_maximum      137.79 
_exptl_crystal_F_000       528.00 
_reflns_d_resolution_high  0.8109 
 
loop_ 
 _symmetry_equiv_pos_as_xyz 
 'x, y, z' 
 '-x, y+1/2, -z+1/2' 
 '-x, -y, -z' 
 'x, -y-1/2, z-1/2' 
 
_cell_length_a     9.5894 
_cell_length_b    12.5007 
_cell_length_c    12.3709 
_cell_angle_alpha  90.000 
_cell_angle_beta  109.984 
_cell_angle_gamma  90.000 
 
_shelx_F_squared_multiplier     1.000 
 
loop_ 
 _refln_index_h 
 _refln_index_k 
 _refln_index_l 
 _refln_F_squared_calc 
 _refln_F_squared_meas 
 _refln_F_squared_sigma 
 _refln_observed_status 
   2   0   0       11.74        3.60      1.24 o 
   3   0   0      800.53      645.45     13.92 o 
   4   0   0      312.90      282.34     10.88 o 
   5   0   0      158.15      137.26      8.58 o 
   6   0   0       38.67       45.89      5.52 o 
   7   0   0       11.41        7.12      2.53 o 
   8   0   0      177.16      183.66     12.53 o 
   9   0   0       83.69       76.44     12.38 o 
  10   0   0        8.37        7.37      3.62 o 
  11   0   0        5.36        8.02      5.09 o 
   2   1   0     5352.51     5232.63     21.77 o 
   3   1   0      747.10      744.54     22.30 o 
   4   1   0      173.76      203.48      6.34 o 
   5   1   0      281.59      282.55      8.63 o 
   6   1   0      193.84      193.30      7.79 o 
   7   1   0        6.05        8.81      1.95 o 
   8   1   0        1.94        1.87      1.45 o 
   9   1   0       74.39       86.66      8.30 o 
  10   1   0        0.09        1.15      1.94 o 
  11   1   0        0.23        2.67      2.10 o 
   1   2   0       15.87       39.05      1.20 o 
   2   2   0     4450.19     4102.45     21.09 o 
   3   2   0       25.70       19.31      1.31 o 
   4   2   0        5.70       10.02      1.52 o 
   5   2   0       64.26       49.77      3.25 o 
   6   2   0       46.87       43.48      2.89 o 
   7   2   0       44.80       51.68      3.67 o 
   8   2   0        7.81        5.08      1.45 o 
   9   2   0        0.02        0.73      1.98 o 
  10   2   0        0.90        1.15      1.69 o 
  11   2   0       17.88       20.10      4.60 o 
   1   3   0       68.37       81.09      2.42 o 
   2   3   0      131.90      173.17      3.73 o 
   3   3   0     2216.47     2286.46     14.91 o 
   4   3   0       43.68       40.35      2.73 o 
   5   3   0       60.81       47.42      2.60 o 
   6   3   0      121.38      112.69      4.21 o 
   7   3   0      177.52      164.97      7.10 o 
   8   3   0      120.35      136.91      7.59 o 
   9   3   0        7.31        5.66      1.93 o 
  10   3   0        3.28       -0.08      1.81 o 
   0   4   0     1927.80     1922.47     35.65 o 
   1   4   0      398.22      441.63      6.20 o 
   2   4   0     2510.58     2643.44     21.73 o 
   3   4   0      676.44      699.62      8.46 o 
   4   4   0      244.52      274.10      7.49 o 
   5   4   0        0.71        3.31      1.18 o 
   6   4   0      172.91      180.82      7.09 o 
   7   4   0      179.76      168.15      7.72 o 
   8   4   0        9.78       14.68      3.53 o 
   9   4   0        1.12        3.76      2.11 o 
  10   4   0        5.13        6.43      2.41 o 
   1   5   0      137.17      166.53      5.08 o 
   2   5   0     2716.26     3085.97     24.68 o 
   3   5   0      110.10      105.32      3.41 o 
   4   5   0        0.89        2.49      0.84 o 
   5   5   0        2.96        1.48      1.00 o 
   6   5   0      367.75      401.12     10.95 o 
   7   5   0      108.88       96.12      5.52 o 
   8   5   0        0.70        1.51      1.73 o 
   9   5   0       16.16       17.78      3.55 o 
  10   5   0        0.08        2.07      1.93 o 
   0   6   0       97.45      121.97      8.37 o 
   1   6   0      213.98      188.06      7.25 o 
   2   6   0      141.41      152.61      6.03 o 
   3   6   0      383.52      398.11      8.96 o 
   4   6   0        0.07       -0.87      1.06 o 
   5   6   0      258.41      301.96     10.10 o 
   6   6   0      123.36      126.18      6.91 o 
   7   6   0        3.60        1.94      1.21 o 
   8   6   0        0.29       -0.66      1.36 o 
   9   6   0        0.18        0.98      2.02 o 
  10   6   0        2.99       11.91      4.20 o 
   1   7   0      154.93      159.38      7.28 o 
   2   7   0       15.12       18.46      2.22 o 
   3   7   0        0.79        0.24      2.31 o 
   4   7   0       20.58       17.01      2.01 o 
   5   7   0       32.03       29.23      3.18 o 
   6   7   0      158.14      165.48      9.29 o 
   7   7   0        0.03       -2.14      1.50 o 
   8   7   0       21.46       27.61      4.18 o 
   9   7   0       33.89       25.64      5.88 o 
   0   8   0       13.31        7.64      2.55 o 
   1   8   0        4.64        6.69      1.66 o 
   2   8   0        7.09        7.64      1.92 o 
   3   8   0        1.77        1.77      1.02 o 
   4   8   0       24.61       21.52      2.19 o 
   5   8   0       92.53      113.74      7.47 o 
   6   8   0        1.15       -1.34      1.50 o 
   7   8   0       15.06       13.68      3.41 o 
   8   8   0       69.65       77.28      7.34 o 
   9   8   0        4.20        6.45      2.80 o 
   1   9   0       44.41       64.87      5.83 o 
   2   9   0       89.86       87.69      6.01 o 
   3   9   0       73.93       69.37      5.39 o 
   4   9   0        8.03        6.50      1.59 o 
   5   9   0        7.74        5.56      2.01 o 
   6   9   0        2.12       -1.41      1.89 o 
   7   9   0        0.54        3.04      1.96 o 
   8   9   0       11.01        8.58      3.04 o 
   9   9   0        1.36        2.82      3.75 o 
   0  10   0       71.37       82.78      8.69 o 
   1  10   0       28.19       34.20      4.48 o 
   2  10   0        1.13        0.87      1.09 o 
   3  10   0       13.02       11.44      2.07 o 
   4  10   0        0.00       -0.01      1.41 o 
   5  10   0       18.58       11.55      2.34 o 
   6  10   0        1.83        5.07      1.32 o 
   7  10   0       14.76       15.17      3.23 o 
   8  10   0        0.01        1.04      2.39 o 
   1  11   0        0.27        1.47      1.57 o 
   2  11   0        3.52        1.93      1.80 o 
   3  11   0        1.31        0.16      1.61 o 
   4  11   0        0.17       -0.85      1.78 o 
   5  11   0        0.14        0.67      2.24 o 
   6  11   0        0.80        1.51      1.30 o 
   7  11   0        0.09        2.04      1.81 o 
   0  12   0        0.03        0.80      2.37 o 
   1  12   0       10.55       14.53      3.11 o 
   2  12   0        0.37        1.85      1.76 o 
   3  12   0       33.60       32.34      4.41 o 
   4  12   0       17.54       16.66      3.89 o 
   5  12   0        0.37       -0.31      1.48 o 
   6  12   0        0.31        1.89      1.95 o 
   1  13   0        1.26        0.58      2.96 o 
   2  13   0        6.27        3.28      1.72 o 
   3  13   0        0.56        1.15      1.83 o 
   4  13   0        4.08        5.13      1.78 o 
   5  13   0        1.53        2.78      3.18 o 
   0  14   0        0.56       -0.34      1.94 o 
   1  14   0        4.19        2.87      7.87 o 
   2  14   0       12.98       11.83      3.65 o 
   3  14   0        2.97        4.65      2.27 o 
   4  14   0        0.25        2.12      2.32 o 
   1  15   0        1.56       -7.57      5.05 o 
   2  15   0        0.00        4.69      6.60 o 
 -11   1   1        8.66        9.57      3.21 o 
 -10   1   1       41.30       55.36      6.90 o 
  -9   1   1        0.00       -0.42      1.38 o 
  -8   1   1        1.21        0.64      1.10 o 
  -7   1   1       41.70       28.34      3.14 o 
  -6   1   1       27.68       31.91      4.36 o 
  -5   1   1        0.80        1.13      0.97 o 
  -4   1   1       50.99       62.01      3.82 o 
  -3   1   1       60.93       50.84      2.17 o 
  -2   1   1     4645.64     4146.47     21.69 o 
   1   1   1      634.14      489.75      5.03 o 
   2   1   1     3508.49     3440.41     16.95 o 
   3   1   1      323.11      395.25      9.59 o 
   4   1   1       33.11       27.99      2.45 o 
   5   1   1       37.30       38.98      3.09 o 
   6   1   1       43.21       50.09      3.90 o 
   7   1   1       22.99       19.56      2.77 o 
   8   1   1       73.81       98.75      7.27 o 
   9   1   1       60.01       70.81      7.70 o 
  10   1   1        5.48        9.40      3.47 o 
 -11   2   1        1.30        4.67      2.66 o 
 -10   2   1       29.12       32.14      5.26 o 
  -9   2   1       12.92       10.85      3.18 o 
  -8   2   1       89.32       72.24      5.32 o 
  -7   2   1      231.61      247.82      7.17 o 
  -6   2   1      239.29      255.87      7.05 o 
  -5   2   1      206.95      208.93      6.61 o 
  -4   2   1      719.34      677.30     13.67 o 
  -3   2   1      584.35      572.17     10.29 o 
  -2   2   1      413.54      454.10      4.56 o 
  -1   2   1    10147.69     9592.35     60.59 o 
   0   2   1     1309.74     1297.78     12.45 o 
   1   2   1     7343.36     7310.77     26.93 o 
   2   2   1     2027.90     2244.83     15.30 o 
   3   2   1       13.89       17.64      1.56 o 
   4   2   1       76.33       72.39      5.02 o 
   5   2   1       24.03       21.41      2.08 o 
   6   2   1        8.84        9.66      1.60 o 
   7   2   1       61.72       62.90      4.99 o 
   8   2   1       93.55       98.13      6.54 o 
   9   2   1        0.00        1.23      1.79 o 
  10   2   1        0.23        1.72      2.08 o 
 -11   3   1       16.45       23.38      5.01 o 
 -10   3   1        0.01        1.57      1.47 o 
  -9   3   1       65.06       57.71      5.02 o 
  -8   3   1       58.86       48.63      4.46 o 
  -7   3   1       37.42       31.33      3.77 o 
  -6   3   1       35.33       24.28      2.74 o 
  -5   3   1        3.43        3.53      1.04 o 
  -4   3   1       39.54       39.18      1.94 o 
  -3   3   1      254.98      196.51      3.64 o 
  -2   3   1      348.00      355.95      4.88 o 
  -1   3   1        2.50        1.38      0.74 o 
   0   3   1      471.23      531.78      5.85 o 
   1   3   1     2582.26     2503.19     12.74 o 
   2   3   1     3634.52     3590.38     16.38 o 
   3   3   1     1653.32     1621.62     13.73 o 
   4   3   1      115.14      104.44      4.08 o 
   5   3   1      128.13      129.51      4.96 o 
   6   3   1        3.99        5.54      1.44 o 
   7   3   1        1.81        2.07      1.69 o 
   8   3   1       61.32       73.04      5.50 o 
   9   3   1        5.57        4.61      2.39 o 
  10   3   1        3.68        5.16      3.26 o 
 -10   4   1        0.05        0.47      1.30 o 
  -9   4   1        2.65        3.56      2.19 o 
  -8   4   1        1.08        2.85      1.85 o 
  -7   4   1       13.12        9.76      2.17 o 
  -6   4   1        8.83        7.89      1.49 o 
  -5   4   1        0.04        1.25      0.77 o 
  -4   4   1      756.88      786.32     10.26 o 
  -3   4   1     1256.61     1271.07     11.80 o 
  -2   4   1     1082.15      978.77     11.79 o 
  -1   4   1       35.50       26.55      1.53 o 
   0   4   1      654.26      638.38      7.69 o 
   1   4   1      632.11      654.38      7.25 o 
   2   4   1     1938.73     1919.06     13.24 o 
   3   4   1      314.30      337.42      7.44 o 
   4   4   1      478.74      505.11     10.63 o 
   5   4   1       10.09        8.60      1.53 o 
   6   4   1       79.50       82.24      4.03 o 
   7   4   1      123.27      131.60      7.01 o 
   8   4   1       34.27       41.38      4.82 o 
   9   4   1       11.19        8.67      2.11 o 
  10   4   1        2.86        8.17      3.25 o 
 -10   5   1        0.19        1.62      2.07 o 
  -9   5   1        2.63        6.10      2.34 o 
  -8   5   1        0.02       -0.43      1.65 o 
  -7   5   1      109.82      101.38      6.08 o 
  -6   5   1      135.93      132.33      5.99 o 
  -5   5   1      370.21      359.42     11.20 o 
  -4   5   1       88.76      110.68      4.27 o 
  -3   5   1      101.69      116.83      4.00 o 
  -2   5   1      337.51      406.59      7.13 o 
  -1   5   1       19.87       10.68      1.31 o 
   0   5   1       84.12       68.81      3.85 o 
   1   5   1        7.38        9.00      1.06 o 
   2   5   1        2.22        3.05      0.76 o 
   3   5   1        0.01        0.20      0.63 o 
   4   5   1       43.74       46.35      3.76 o 
   5   5   1      285.21      279.57      9.51 o 
   6   5   1       53.26       54.19      4.07 o 
   7   5   1        2.55        2.13      2.02 o 
   8   5   1        3.94        6.43      1.82 o 
   9   5   1        9.14        9.01      2.67 o 
  10   5   1        6.75       11.44      3.49 o 
 -10   6   1        8.17        5.55      3.36 o 
  -9   6   1       13.54       14.94      3.88 o 
  -8   6   1        1.27        0.85      1.56 o 
  -7   6   1        0.96       -0.21      2.22 o 
  -6   6   1      204.02      196.84      9.62 o 
  -5   6   1      175.92      163.74      7.21 o 
  -4   6   1        3.05        4.17      0.86 o 
  -3   6   1       52.84       53.41      3.22 o 
  -2   6   1      927.56     1030.39     17.34 o 
  -1   6   1      922.16     1125.87     22.12 o 
   0   6   1     1616.91     1833.83     24.19 o 
   1   6   1      491.85      532.59     11.63 o 
   2   6   1       23.61       24.23      2.21 o 
   3   6   1       66.49       53.12      3.02 o 
   4   6   1       19.13       19.22      2.51 o 
   5   6   1      394.07      410.01     12.11 o 
   6   6   1       78.21       84.11      5.82 o 
   7   6   1       14.48       11.50      2.15 o 
   8   6   1       30.15       25.52      3.75 o 
   9   6   1        0.93       -2.83      2.31 o 
 -10   7   1        0.07        1.66      3.10 o 
  -9   7   1        3.92        1.87      1.84 o 
  -8   7   1       23.81       19.20      3.42 o 
  -7   7   1        4.67        2.23      1.38 o 
  -6   7   1       16.41       12.51      2.30 o 
  -5   7   1       66.67       72.36      5.52 o 
  -4   7   1      163.75      163.76      5.50 o 
  -3   7   1      151.80      167.02      6.28 o 
  -2   7   1       33.27       40.28      3.71 o 
  -1   7   1      350.88      392.85     14.24 o 
   0   7   1      155.73      141.38      7.16 o 
   1   7   1       60.46       73.64      4.62 o 
   2   7   1        4.36        3.23      1.17 o 
   3   7   1       17.09       14.25      1.53 o 
   4   7   1       31.45       25.94      2.06 o 
   5   7   1       16.55       16.03      2.56 o 
   6   7   1       79.26       78.07      5.85 o 
   7   7   1       88.41       83.07      6.34 o 
   8   7   1       12.41        6.65      2.29 o 
   9   7   1        0.09       -1.29      1.82 o 
  -9   8   1       30.94       47.20      6.95 o 
  -8   8   1        1.11        1.22      1.94 o 
  -7   8   1       34.57       29.23      4.09 o 
  -6   8   1       21.30       25.02      3.65 o 
  -5   8   1        0.85       -0.82      1.67 o 
  -4   8   1       12.98        8.69      1.79 o 
  -3   8   1        4.66        2.83      1.20 o 
  -2   8   1       17.88       10.81      2.09 o 
  -1   8   1        0.91        1.96      1.36 o 
   0   8   1       34.52       33.22      3.77 o 
   1   8   1       50.87       53.54      4.13 o 
   2   8   1        2.98        4.13      1.47 o 
   3   8   1        0.27        3.87      2.00 o 
   4   8   1       18.31       21.24      2.21 o 
   5   8   1       18.73       10.30      2.11 o 
   6   8   1       38.08       39.85      4.36 o 
   7   8   1        0.01        0.00      1.43 o 
   8   8   1       10.12        9.74      2.45 o 
   9   8   1        5.69       -0.37      1.75 o 
  -9   9   1        0.00       -0.57      1.74 o 
  -8   9   1        9.56        8.62      2.98 o 
  -7   9   1        4.50        1.69      1.68 o 
  -6   9   1       31.47       22.23      3.58 o 
  -5   9   1       42.01       32.63      4.67 o 
  -4   9   1       37.28       43.04      4.04 o 
  -3   9   1       20.99       17.82      2.03 o 
  -2   9   1        0.31       -1.44      1.06 o 
  -1   9   1       36.35       38.39      3.64 o 
   0   9   1       33.07       35.67      4.52 o 
   1   9   1       58.63       52.75      4.33 o 
   2   9   1       53.99       63.27      5.15 o 
   3   9   1        2.58        1.89      1.58 o 
   4   9   1       17.80       18.48      2.70 o 
   5   9   1       12.57       18.26      3.42 o 
   6   9   1        0.43       -1.17      2.18 o 
   7   9   1       10.90       12.95      2.99 o 
   8   9   1        1.04       -4.65      3.23 o 
  -8  10   1        1.03        0.01      2.32 o 
  -7  10   1        0.02       -1.34      1.51 o 
  -6  10   1        3.12        3.12      1.48 o 
  -5  10   1        2.40        1.29      1.39 o 
  -4  10   1       12.50       12.65      2.43 o 
  -3  10   1       67.48       81.57      6.29 o 
  -2  10   1       46.22       55.59      5.62 o 
  -1  10   1       28.14       25.47      2.69 o 
   0  10   1       22.07       21.34      3.75 o 
   1  10   1       81.55       87.01      5.97 o 
   2  10   1        2.96        8.44      1.47 o 
   3  10   1       12.34       15.00      3.47 o 
   4  10   1        2.19        1.33      1.38 o 
   5  10   1        5.02        6.20      1.80 o 
   6  10   1        1.64        3.73      1.54 o 
   7  10   1        0.37        0.16      2.11 o 
   8  10   1        1.09        0.14      2.55 o 
  -8  11   1        8.97        4.08      3.14 o 
  -7  11   1        3.61        3.62      1.94 o 
  -6  11   1        1.99       -0.19      1.39 o 
  -5  11   1        2.13        0.65      1.56 o 
  -4  11   1       18.30       11.43      2.68 o 
  -3  11   1       10.67        5.88      1.25 o 
  -2  11   1        0.53        0.35      1.59 o 
  -1  11   1        1.87       -0.52      1.50 o 
   0  11   1        0.02        2.38      2.93 o 
   1  11   1        9.65        8.01      2.70 o 
   2  11   1        0.22        4.28      2.11 o 
   3  11   1      207.85      207.01     22.75 o 
   4  11   1       41.11       33.40      5.02 o 
   5  11   1        1.95        1.94      1.85 o 
   6  11   1        9.93        7.89      3.01 o 
   7  11   1        1.93       11.47      3.60 o 
  -7  12   1        0.00        0.27      2.06 o 
  -6  12   1        1.32        0.85      1.62 o 
  -5  12   1        0.19       -1.39      2.18 o 
  -4  12   1       22.70       16.69      3.89 o 
  -3  12   1       10.85        3.81      1.51 o 
  -2  12   1       16.82       11.01      2.56 o 
  -1  12   1       32.75       25.31      3.73 o 
   0  12   1        7.67        5.09      2.66 o 
   1  12   1       37.42       28.57      3.98 o 
   2  12   1        1.95        3.91      1.92 o 
   3  12   1        1.14       -0.22      2.20 o 
   4  12   1        9.47        4.49      2.63 o 
   5  12   1        5.07        6.51      2.97 o 
   6  12   1        0.41        2.19      1.71 o 
  -6  13   1        2.99        3.59      2.06 o 
  -5  13   1        2.38       -2.73      2.82 o 
  -4  13   1        1.91        0.10      2.02 o 
  -3  13   1        0.00        1.46      1.19 o 
  -2  13   1        3.41        0.55      1.26 o 
  -1  13   1        7.67        1.91      2.91 o 
   0  13   1        5.59        7.42      3.21 o 
   1  13   1       19.44       11.78      3.33 o 
   2  13   1        0.04        2.25      2.33 o 
   3  13   1        0.91        3.05      1.59 o 
   4  13   1        1.81        1.42      3.07 o 
   5  13   1        0.80       -1.17      2.27 o 
  -4  14   1        7.50       11.38      3.94 o 
  -3  14   1       22.86       28.11      6.60 o 
  -2  14   1       14.10       12.06      3.23 o 
  -1  14   1        3.78        4.38      2.88 o 
   0  14   1        7.71        8.87      5.14 o 
   1  14   1        0.88        6.94      4.12 o 
   2  14   1       13.94        6.80     10.93 o 
   3  14   1       15.83       14.35      5.40 o 
   4  14   1        0.44       -0.95      3.00 o 
  -2  15   1        8.94        4.72      5.84 o 
  -1  15   1        4.12        0.84      2.42 o 
   0  15   1        1.50        2.19      9.53 o 
   1  15   1        1.91       -1.46      5.08 o 
   2  15   1        6.92        2.83      8.52 o 
 -11   0   2        4.27        5.03      1.90 o 
 -10   0   2        2.85        2.51      2.02 o 
  -9   0   2        0.30       -0.14      2.32 o 
  -8   0   2        8.50        5.62      2.39 o 
  -7   0   2      141.58      118.74     10.15 o 
  -6   0   2     1514.33     1491.43     33.15 o 
  -5   0   2     3681.22     3796.72     59.72 o 
  -4   0   2      467.35      520.23     15.93 o 
  -3   0   2     2071.76     2049.95     23.46 o 
  -2   0   2    18984.82    17899.77    170.31 o 
   0   0   2     4741.67     4172.78     50.60 o 
   1   0   2     4162.36     4155.55     31.96 o 
   2   0   2     2305.18     2365.50     31.84 o 
   3   0   2     1113.25      980.72     14.86 o 
   4   0   2      495.16      401.34     12.36 o 
   5   0   2      401.88      363.20     13.01 o 
   6   0   2       40.33       36.64      5.32 o 
   7   0   2        3.56        0.82      1.77 o 
   8   0   2       49.34       52.45      7.94 o 
   9   0   2       75.53       80.38     10.47 o 
  10   0   2       36.37       39.10     10.06 o 
 -11   1   2        5.33        4.56      2.27 o 
 -10   1   2        0.10        0.47      1.80 o 
  -9   1   2       42.15       36.68      4.77 o 
  -8   1   2       16.15       11.33      2.11 o 
  -7   1   2       15.14       14.94      2.38 o 
  -6   1   2       43.63       53.93      3.72 o 
  -5   1   2       77.68       62.85      3.62 o 
  -4   1   2      730.55      693.52     18.15 o 
  -3   1   2       22.05       20.11      1.28 o 
  -2   1   2      109.71      116.57      3.38 o 
  -1   1   2     4979.35     5416.92     28.23 o 
   0   1   2      221.10      183.34      3.19 o 
   1   1   2     1797.62     1870.20     11.21 o 
   2   1   2      120.85      176.72      3.59 o 
   3   1   2       48.06       57.25      2.79 o 
   4   1   2       45.34       47.98      3.25 o 
   5   1   2       39.56       29.66      2.79 o 
   6   1   2        0.46        1.74      0.99 o 
   7   1   2       50.19       50.11      4.24 o 
   8   1   2        0.37        1.79      1.78 o 
   9   1   2        0.73        0.89      1.84 o 
  10   1   2        6.07       14.25      4.07 o 
 -11   2   2        7.80        7.93      2.60 o 
 -10   2   2        1.40        1.35      1.59 o 
  -9   2   2       83.05       79.29      6.73 o 
  -8   2   2      222.73      201.97     12.04 o 
  -7   2   2       77.58       84.30      4.89 o 
  -6   2   2        4.64        2.19      0.64 o 
  -5   2   2      125.20      123.13      6.75 o 
  -4   2   2     5041.51     5143.31     24.82 o 
  -3   2   2       12.59       10.61      1.25 o 
  -2   2   2      131.02       93.06      2.05 o 
  -1   2   2     5920.28     5813.53     40.64 o 
   0   2   2     3391.12     3505.65     22.11 o 
   1   2   2     1308.34     1155.05     12.45 o 
   2   2   2        3.09        0.19      0.49 o 
   3   2   2      277.73      235.09      5.15 o 
   4   2   2      239.08      242.64      6.80 o 
   5   2   2        1.47        1.67      1.33 o 
   6   2   2       39.13       34.85      2.91 o 
   7   2   2      105.40      109.34      6.77 o 
   8   2   2      139.02      159.22      8.73 o 
   9   2   2        6.78        4.38      1.85 o 
  10   2   2        0.32        2.71      2.34 o 
 -11   3   2        0.25        2.37      1.95 o 
 -10   3   2        7.50        6.21      3.09 o 
  -9   3   2        0.00       -0.45      2.94 o 
  -8   3   2       58.47       47.41      4.67 o 
  -7   3   2       38.13       35.76      3.10 o 
  -6   3   2     1149.03     1103.71     14.31 o 
  -5   3   2       75.15       80.02      3.77 o 
  -4   3   2      326.04      336.22      5.27 o 
  -3   3   2      424.89      482.21      5.38 o 
  -2   3   2      803.71      701.15      8.15 o 
  -1   3   2     2106.47     2213.59     21.60 o 
   0   3   2     2007.87     2356.32     12.47 o 
   1   3   2     2499.04     2624.10     18.96 o 
   2   3   2     5015.45     4916.72     29.16 o 
   3   3   2      829.00      813.53     11.02 o 
   4   3   2       44.95       39.42      2.96 o 
   5   3   2        4.15        2.75      1.89 o 
   6   3   2       19.80       20.67      1.99 o 
   7   3   2        6.26        7.71      1.94 o 
   8   3   2        1.66        2.93      1.38 o 
   9   3   2        0.23        2.19      2.92 o 
  10   3   2        2.05        6.55      3.55 o 
 -11   4   2        0.10        0.07      1.82 o 
 -10   4   2        0.55       -0.53      2.10 o 
  -9   4   2       38.54       48.51      5.54 o 
  -8   4   2       54.30       54.46      4.55 o 
  -7   4   2      143.86      160.60      8.10 o 
  -6   4   2      179.40      170.07      7.16 o 
  -5   4   2       49.17       55.38      2.96 o 
  -4   4   2      926.20      983.92     10.11 o 
  -3   4   2        9.23        5.08      0.56 o 
  -2   4   2      113.39      117.61      3.99 o 
  -1   4   2        2.32        2.37      0.70 o 
   0   4   2       60.95       45.81      1.79 o 
   1   4   2     1275.63     1382.80     10.81 o 
   2   4   2       74.07       63.86      2.71 o 
   3   4   2     1105.94     1205.72     14.98 o 
   4   4   2      111.26      110.89      4.80 o 
   5   4   2       58.34       62.98      3.95 o 
   6   4   2      180.43      181.77      6.98 o 
   7   4   2       28.92       32.30      3.66 o 
   8   4   2       14.97       18.59      3.04 o 
   9   4   2       24.28       28.61      4.95 o 
  10   4   2        2.80        3.10      2.24 o 
 -10   5   2        0.25        0.52      1.15 o 
  -9   5   2       21.40       25.60      3.83 o 
  -8   5   2       41.71       33.23      3.81 o 
  -7   5   2       96.59       75.69      5.78 o 
  -6   5   2       33.70       30.82      2.48 o 
  -5   5   2       70.23       68.40      3.26 o 
  -4   5   2       24.84       32.31      2.19 o 
  -3   5   2       84.67       76.03      3.14 o 
  -2   5   2       27.72       41.52      2.48 o 
  -1   5   2      131.71      147.17      4.89 o 
   0   5   2        0.34       -0.19      0.67 o 
   1   5   2      219.56      223.89      5.29 o 
   2   5   2       19.66       28.43      1.78 o 
   3   5   2      267.04      293.34      7.93 o 
   4   5   2       69.09       71.83      4.72 o 
   5   5   2      113.07      118.69      6.27 o 
   6   5   2       37.43       36.70      3.78 o 
   7   5   2      120.25      133.94      8.08 o 
   8   5   2        4.78        0.28      1.89 o 
   9   5   2        3.14       -3.23      2.15 o 
 -10   6   2        0.34        2.11      3.40 o 
  -9   6   2        0.50       -0.49      2.23 o 
  -8   6   2        0.26       -1.16      3.37 o 
  -7   6   2        4.71        4.37      2.18 o 
  -6   6   2        7.62        5.74      3.30 o 
  -5   6   2       40.42       32.86      2.68 o 
  -4   6   2      135.83      151.13      5.05 o 
  -3   6   2      874.24      910.05     11.68 o 
  -2   6   2      182.28      201.23      7.62 o 
  -1   6   2        0.10       -0.59      0.50 o 
   0   6   2       23.06       21.20      2.07 o 
   1   6   2      193.39      182.88      5.55 o 
   2   6   2       16.94       22.40      1.99 o 
   3   6   2       74.19       99.21      4.04 o 
   4   6   2        0.07        4.81      2.10 o 
   5   6   2      105.43      126.84      6.89 o 
   6   6   2      137.79      140.71      7.63 o 
   7   6   2       30.27       27.36      3.50 o 
   8   6   2        0.05       -0.24      2.13 o 
   9   6   2        5.14        5.30      2.29 o 
 -10   7   2        8.08       13.85      3.99 o 
  -9   7   2       21.24       21.24      4.44 o 
  -8   7   2       15.07       13.67      3.94 o 
  -7   7   2       91.85       97.62      7.37 o 
  -6   7   2      121.35      125.74      8.51 o 
  -5   7   2       93.47       95.63      5.16 o 
  -4   7   2      127.17      124.70      5.25 o 
  -3   7   2        6.20        9.82      1.50 o 
  -2   7   2       68.06       92.91      6.35 o 
  -1   7   2       47.17       37.80      3.83 o 
   0   7   2      484.45      544.59     15.45 o 
   1   7   2      471.33      537.09     12.71 o 
   2   7   2      408.20      449.06     12.50 o 
   3   7   2      325.74      356.78      9.37 o 
   4   7   2       91.94       71.89      7.16 o 
   5   7   2      144.04      161.76      8.11 o 
   6   7   2       17.86       22.15      2.92 o 
   7   7   2       10.91       11.03      2.19 o 
   8   7   2        0.21       -1.54      3.14 o 
   9   7   2        1.01       -3.89      3.30 o 
  -9   8   2        5.15        7.51      2.76 o 
  -8   8   2       15.23       19.32      4.00 o 
  -7   8   2        1.92       -1.44      1.31 o 
  -6   8   2       19.64       13.22      2.66 o 
  -5   8   2      144.12      163.27      8.06 o 
  -4   8   2      116.99      115.27      5.83 o 
  -3   8   2        8.69        6.57      2.28 o 
  -2   8   2        2.71        1.97      1.03 o 
  -1   8   2        1.27        1.61      1.52 o 
   0   8   2      151.53      179.62      9.51 o 
   1   8   2       25.13       28.29      3.50 o 
   2   8   2        4.47        3.57      3.35 o 
   3   8   2       64.59       66.07      4.66 o 
   4   8   2        6.97        4.11      0.94 o 
   5   8   2        3.71        4.64      1.35 o 
   6   8   2        8.37        3.91      1.53 o 
   7   8   2       10.35        2.45      3.82 o 
   8   8   2        9.86       13.88      3.66 o 
  -9   9   2       13.33       15.92      4.24 o 
  -8   9   2        2.46        1.15      1.39 o 
  -7   9   2        9.97        3.61      2.00 o 
  -6   9   2       35.37       39.71      4.54 o 
  -5   9   2        1.96        0.16      1.37 o 
  -4   9   2        4.47        3.02      1.35 o 
  -3   9   2        3.45        2.03      0.85 o 
  -2   9   2        6.47        3.73      1.41 o 
  -1   9   2        1.82        0.85      1.33 o 
   0   9   2      133.38      131.54      8.55 o 
   1   9   2      160.09      172.12      8.01 o 
   2   9   2       16.28       10.81      3.65 o 
   3   9   2        0.08        1.25      1.61 o 
   4   9   2       62.88       58.66      5.59 o 
   5   9   2       27.28       24.70      3.45 o 
   6   9   2        5.96        1.14      0.96 o 
   7   9   2        2.68        0.01      1.90 o 
   8   9   2        7.08        8.58      2.39 o 
  -8  10   2        0.52       -0.04      3.04 o 
  -7  10   2        2.12        1.37      1.52 o 
  -6  10   2       19.06        7.78      3.71 o 
  -5  10   2       34.71       31.82      3.85 o 
  -4  10   2        1.22        0.47      1.72 o 
  -3  10   2       39.64       41.49      4.58 o 
  -2  10   2       25.25       18.60      3.26 o 
  -1  10   2       68.37       63.33      5.52 o 
   0  10   2      179.00      196.74     11.14 o 
   1  10   2        1.12        3.44      2.01 o 
   2  10   2       12.47       12.91      2.65 o 
   3  10   2       19.00       17.17      2.83 o 
   4  10   2        0.22        1.78      2.46 o 
   5  10   2        1.65        3.10      2.42 o 
   6  10   2       10.62        7.75      2.76 o 
   7  10   2        0.45       -5.66      4.27 o 
  -8  11   2       16.24       18.79      4.22 o 
  -7  11   2       18.13       20.75      3.89 o 
  -6  11   2        5.82        0.85      2.26 o 
  -5  11   2        4.60        4.42      1.90 o 
  -4  11   2        2.65        2.52      1.37 o 
  -3  11   2        5.49        2.88      1.87 o 
  -2  11   2        7.43        7.46      2.13 o 
  -1  11   2       16.03       12.87      2.46 o 
   0  11   2       14.62        6.33      2.35 o 
   1  11   2        0.10        1.06      1.28 o 
   2  11   2        5.13        2.59      2.05 o 
   3  11   2        4.67        3.67      2.01 o 
   4  11   2        0.24       -0.08      1.65 o 
   5  11   2       10.50        5.24      2.27 o 
   6  11   2        1.66       -0.78      2.28 o 
   7  11   2        0.21       -1.60      2.20 o 
  -7  12   2        9.06        9.47      3.13 o 
  -6  12   2        8.99        5.72      2.44 o 
  -5  12   2        1.28        2.67      1.75 o 
  -4  12   2        2.26        3.61      2.14 o 
  -3  12   2        1.99       -2.36      2.44 o 
  -2  12   2       46.67       49.61      6.15 o 
  -1  12   2        7.45        8.45      2.53 o 
   0  12   2        2.63        0.79      2.28 o 
   1  12   2       91.03      100.48      9.16 o 
   2  12   2       32.72       36.53      4.92 o 
   3  12   2       10.25        9.63      3.28 o 
   4  12   2       25.02       22.49      4.64 o 
   5  12   2       15.05       13.00      3.25 o 
   6  12   2        2.11        0.75      1.95 o 
  -6  13   2        0.01       -0.53      2.36 o 
  -5  13   2        1.01        4.91      2.09 o 
  -4  13   2        5.91        6.71      2.52 o 
  -3  13   2       16.86       12.29      2.85 o 
  -2  13   2        0.04       -0.56      1.90 o 
  -1  13   2       18.83       21.46      4.45 o 
   0  13   2        0.31       -0.93      2.50 o 
   1  13   2        0.29       -0.10      3.37 o 
   2  13   2       26.31       27.80      7.01 o 
   3  13   2        7.27        7.17      3.17 o 
   4  13   2        0.78       -1.40      2.29 o 
   5  13   2        0.37        0.43      2.81 o 
  -4  14   2        2.95        5.62      2.50 o 
  -3  14   2        2.58        0.99      1.63 o 
  -2  14   2       11.93        4.65      2.69 o 
  -1  14   2       31.22       33.43      6.14 o 
   0  14   2        3.91        4.20      2.67 o 
   1  14   2        2.83        4.37      2.99 o 
   2  14   2        0.02       -3.23      5.41 o 
   3  14   2        0.01       -6.42      8.69 o 
  -2  15   2        7.14        9.43      4.32 o 
  -1  15   2        0.74        0.97      3.59 o 
   0  15   2        0.24       -0.06      2.79 o 
   1  15   2        0.11       -3.04      3.92 o 
 -11   1   3        4.56        3.56      1.92 o 
 -10   1   3        2.22        1.63      1.85 o 
  -9   1   3       59.31       60.19      6.34 o 
  -8   1   3        0.66       -3.07      2.05 o 
  -7   1   3        1.34       -0.07      1.38 o 
  -6   1   3      515.38      535.46     11.12 o 
  -5   1   3      329.43      304.68      7.60 o 
  -4   1   3        1.62        6.24      0.83 o 
  -3   1   3      330.51      299.74      4.83 o 
  -2   1   3      678.30      515.42      7.99 o 
  -1   1   3      805.27      672.05      9.03 o 
   0   1   3     1396.37     1272.78     10.23 o 
   1   1   3      775.58      805.63      8.18 o 
   2   1   3      251.18      286.55      5.14 o 
   3   1   3       59.50       47.07      2.46 o 
   4   1   3       10.99        5.07      1.16 o 
   5   1   3       66.64       81.91      4.57 o 
   6   1   3       10.39       10.30      2.00 o 
   7   1   3        3.95        8.02      2.31 o 
   8   1   3        3.63        4.72      1.85 o 
   9   1   3        3.47        5.06      2.46 o 
  10   1   3        0.20        1.08      2.24 o 
 -11   2   3        1.22        2.17      1.36 o 
 -10   2   3        2.47        1.19      1.46 o 
  -9   2   3       13.11        8.48      2.29 o 
  -8   2   3       99.63      104.50      8.83 o 
  -7   2   3      106.46       81.09      3.49 o 
  -6   2   3      155.17      173.66      4.91 o 
  -5   2   3      304.00      300.63      5.86 o 
  -4   2   3      817.28      846.84      9.37 o 
  -3   2   3       16.78       32.34      1.49 o 
  -2   2   3       44.22       56.27      2.12 o 
  -1   2   3      181.83      157.49      4.98 o 
   0   2   3     4047.91     3931.85     23.33 o 
   1   2   3      323.31      374.08      6.18 o 
   2   2   3      872.89      927.51     17.14 o 
   3   2   3     1158.64     1274.95     14.22 o 
   4   2   3      326.04      308.04      7.60 o 
   5   2   3       17.41       13.78      1.91 o 
   6   2   3        0.25        2.25      1.09 o 
   7   2   3        9.96        9.59      1.93 o 
   8   2   3        4.89        3.01      1.68 o 
   9   2   3        0.12        0.09      1.74 o 
  10   2   3        1.81        3.95      2.96 o 
 -11   3   3        8.44       11.40      4.56 o 
 -10   3   3        6.24        3.17      2.38 o 
  -9   3   3        1.62        2.21      1.86 o 
  -8   3   3       68.40       57.86      6.08 o 
  -7   3   3       20.58       15.93      1.59 o 
  -6   3   3      102.31       93.96      4.09 o 
  -5   3   3       76.38       64.85      3.14 o 
  -4   3   3      144.01      152.21      3.61 o 
  -3   3   3      340.96      336.08      4.69 o 
  -2   3   3      763.20      801.56      8.74 o 
  -1   3   3      838.98      788.28      8.72 o 
   0   3   3     5833.54     5898.31     36.80 o 
   1   3   3     2486.37     2602.85     20.95 o 
   2   3   3      238.63      200.07      5.13 o 
   3   3   3       13.99       11.98      1.30 o 
   4   3   3      136.35      116.07      4.52 o 
   5   3   3      143.78      146.50      6.52 o 
   6   3   3      249.42      257.93      8.84 o 
   7   3   3        0.06       -1.10      1.12 o 
   8   3   3       24.61       26.06      3.65 o 
   9   3   3        6.17        6.68      2.09 o 
 -11   4   3        1.52        1.97      2.02 o 
 -10   4   3       14.63       12.80      3.22 o 
  -9   4   3        6.02        6.78      2.49 o 
  -8   4   3      148.76      174.46     10.95 o 
  -7   4   3      188.18      184.73      7.35 o 
  -6   4   3       12.35       11.04      1.58 o 
  -5   4   3       39.15       42.20      2.14 o 
  -4   4   3      411.06      422.50      5.55 o 
  -3   4   3     1540.91     1600.11     15.47 o 
  -2   4   3     1160.95     1132.44     12.07 o 
  -1   4   3      145.48      173.02      9.56 o 
   0   4   3       39.39       33.22      2.08 o 
   1   4   3     1402.78     1658.56     13.03 o 
   2   4   3       71.54       90.17      3.08 o 
   3   4   3        5.36        2.42      0.77 o 
   4   4   3        1.16        0.08      1.21 o 
   5   4   3        1.58        2.31      0.97 o 
   6   4   3       20.55       19.82      2.63 o 
   7   4   3       48.58       48.40      4.30 o 
   8   4   3        0.22        1.59      2.12 o 
   9   4   3        2.07        1.15      2.00 o 
 -11   5   3        4.04        5.49      3.49 o 
 -10   5   3        0.72        0.54      1.68 o 
  -9   5   3        3.96        6.07      2.52 o 
  -8   5   3       23.60       27.29      4.38 o 
  -7   5   3      288.73      275.91     12.65 o 
  -6   5   3        6.99       10.40      2.36 o 
  -5   5   3      122.74      116.44      4.10 o 
  -4   5   3       30.38       17.60      1.47 o 
  -3   5   3      136.54      121.35      4.93 o 
  -2   5   3        0.25        0.09      0.95 o 
  -1   5   3        9.31       16.22      1.60 o 
   0   5   3      506.60      630.36     10.30 o 
   1   5   3       59.99       63.60      2.94 o 
   2   5   3        9.39        6.47      0.98 o 
   3   5   3      407.88      363.68      9.02 o 
   4   5   3      185.55      205.30      8.57 o 
   5   5   3       17.63       13.44      2.16 o 
   6   5   3       12.47       12.04      2.08 o 
   7   5   3       28.48       24.89      3.16 o 
   8   5   3        0.04       -2.23      2.39 o 
   9   5   3        1.30       -0.25      2.04 o 
 -10   6   3        2.24        3.97      3.41 o 
  -9   6   3        0.08       -1.35      4.36 o 
  -8   6   3       55.34       55.48      6.25 o 
  -7   6   3      145.97      146.79      8.14 o 
  -6   6   3      147.71      152.45      7.70 o 
  -5   6   3        0.11        0.30      0.80 o 
  -4   6   3       25.54       31.54      2.22 o 
  -3   6   3       41.43       40.33      3.44 o 
  -2   6   3       21.16       15.49      2.80 o 
  -1   6   3        8.87        5.21      1.17 o 
   0   6   3      102.28      122.52      4.35 o 
   1   6   3      457.04      456.22      8.62 o 
   2   6   3       15.63       13.40      1.65 o 
   3   6   3      849.75      952.79     15.38 o 
   4   6   3      249.60      245.92     11.17 o 
   5   6   3       10.65        7.38      2.23 o 
   6   6   3       63.96       57.16      5.21 o 
   7   6   3        1.15        1.11      2.42 o 
   8   6   3        1.56        0.57      2.31 o 
   9   6   3        0.74       -2.36      2.78 o 
 -10   7   3        0.00        2.55      3.71 o 
  -9   7   3       11.34       10.49      3.42 o 
  -8   7   3        4.68       11.06      3.49 o 
  -7   7   3       39.09       47.19      5.67 o 
  -6   7   3        2.70        2.32      1.67 o 
  -5   7   3        2.85        2.73      0.73 o 
  -4   7   3       13.86       11.23      1.45 o 
  -3   7   3       42.79       44.76      3.69 o 
  -2   7   3      461.20      404.46     19.92 o 
  -1   7   3       18.62       21.33      2.61 o 
   0   7   3       14.23       13.66      1.78 o 
   1   7   3       69.37       52.65      3.96 o 
   2   7   3      200.70      208.21      7.78 o 
   3   7   3       85.85       88.03      5.87 o 
   4   7   3      120.36      110.46      4.99 o 
   5   7   3       87.00       82.87      6.35 o 
   6   7   3       73.47       68.30      7.14 o 
   7   7   3        5.69        4.80      3.10 o 
   8   7   3        5.89        3.21      3.02 o 
 -10   8   3        3.43        6.38      4.12 o 
  -9   8   3        1.04        1.80      3.03 o 
  -8   8   3        2.12        2.45      2.35 o 
  -7   8   3       10.69       11.07      3.58 o 
  -6   8   3       77.66       97.73      8.02 o 
  -5   8   3       18.27       24.00      3.26 o 
  -4   8   3       28.67       25.83      2.52 o 
  -3   8   3      220.30      202.54     12.12 o 
  -2   8   3       48.06       39.30      3.61 o 
  -1   8   3      130.89      137.08      7.70 o 
   0   8   3       33.77       29.16      3.22 o 
   1   8   3        3.73        1.38      1.33 o 
   2   8   3       41.13       28.88      3.26 o 
   3   8   3        8.10        4.07      1.22 o 
   4   8   3       20.29       22.33      3.26 o 
   5   8   3       89.87       90.96      6.29 o 
   6   8   3        0.42        1.09      1.65 o 
   7   8   3        5.36        1.38      2.53 o 
   8   8   3        8.98        8.96      3.15 o 
  -9   9   3       35.57       45.98      7.03 o 
  -8   9   3       25.18       24.73      4.91 o 
  -7   9   3       10.07        6.00      2.74 o 
  -6   9   3       29.69       37.67      5.20 o 
  -5   9   3      206.81      206.00     10.33 o 
  -4   9   3       61.41       65.89      6.16 o 
  -3   9   3      120.53      127.38      6.08 o 
  -2   9   3        1.98        2.09      2.31 o 
  -1   9   3      307.22      349.58     13.25 o 
   0   9   3        0.60        2.15      1.81 o 
   1   9   3        3.35       -0.21      2.34 o 
   2   9   3        1.63        0.66      2.33 o 
   3   9   3      207.62      208.08     12.93 o 
   4   9   3       80.60       83.22      6.73 o 
   5   9   3        8.18        7.80      1.71 o 
   6   9   3        2.38       -3.80      2.53 o 
   7   9   3       13.97       15.04      3.76 o 
  -8  10   3        2.94        2.14      2.82 o 
  -7  10   3        1.19       -0.85      2.69 o 
  -6  10   3       24.22       21.70      3.76 o 
  -5  10   3       49.18       50.45      5.54 o 
  -4  10   3        9.44       10.69      3.16 o 
  -3  10   3        1.67        0.56      1.70 o 
  -2  10   3       21.19       26.44      3.61 o 
  -1  10   3       32.38       38.18      4.51 o 
   0  10   3       20.96       27.17      3.67 o 
   1  10   3      164.36      180.78      8.67 o 
   2  10   3       10.83        7.46      2.13 o 
   3  10   3        8.62        5.13      1.30 o 
   4  10   3        0.28       -3.54      3.87 o 
   5  10   3        0.26       -3.51      2.52 o 
   6  10   3       18.97       11.93      3.16 o 
   7  10   3        1.49        4.16      2.27 o 
  -8  11   3        3.49        8.57      2.79 o 
  -7  11   3        0.16       -4.42      3.36 o 
  -6  11   3        5.65        7.89      2.68 o 
  -5  11   3        3.72        3.34      1.79 o 
  -4  11   3        0.00       -1.71      1.54 o 
  -3  11   3       16.05       19.52      4.75 o 
  -2  11   3       65.05       78.03      7.50 o 
  -1  11   3        0.39       -3.50      2.77 o 
   0  11   3       80.71       83.56      7.66 o 
   1  11   3       45.86       41.62      5.38 o 
   2  11   3        5.35        0.91      1.52 o 
   3  11   3       35.54       35.42      5.66 o 
   4  11   3        4.73        1.66      3.54 o 
   5  11   3       39.57       45.81      7.20 o 
   6  11   3        2.26       -2.87      2.73 o 
  -7  12   3        0.19       -2.55      2.95 o 
  -6  12   3        3.97       10.01      3.04 o 
  -5  12   3        7.72        5.01      2.31 o 
  -4  12   3        6.84        5.47      2.20 o 
  -3  12   3        1.84       -0.44      1.79 o 
  -2  12   3        2.04        4.51      2.31 o 
  -1  12   3       47.96       43.26      7.26 o 
   0  12   3        3.17        2.66      2.09 o 
   1  12   3        1.13       -3.69      2.70 o 
   2  12   3       25.04       17.98      3.83 o 
   3  12   3        0.15       -1.61      1.68 o 
   4  12   3        2.88        3.93      2.44 o 
   5  12   3        9.09        9.66      3.85 o 
  -6  13   3        6.13        6.13      2.99 o 
  -5  13   3        4.92        1.92      1.74 o 
  -4  13   3        0.06       -1.23      2.31 o 
  -3  13   3       15.44        9.27      2.71 o 
  -2  13   3        1.25       -0.61      2.35 o 
  -1  13   3       32.53       27.20      6.46 o 
   0  13   3        1.35        1.02      1.78 o 
   1  13   3        0.12        1.04      2.88 o 
   2  13   3       11.69        5.23      3.74 o 
   3  13   3       18.69       11.98      5.19 o 
   4  13   3        1.43       -1.23      2.11 o 
  -4  14   3        4.40        3.49      1.86 o 
  -3  14   3       74.00       82.51      9.87 o 
  -2  14   3        7.78       10.34      3.60 o 
  -1  14   3        2.34        0.21      1.43 o 
   0  14   3        4.99        5.38      2.06 o 
   1  14   3        0.11        0.15      6.38 o 
   2  14   3        0.86        6.49      4.24 o 
   3  14   3        5.07        5.49      4.66 o 
  -2  15   3        0.79       -0.07      3.99 o 
  -1  15   3        3.32       -0.05      1.98 o 
   0  15   3        0.11        0.86      2.21 o 
 -11   0   4       90.29      104.38     14.96 o 
 -10   0   4        5.99        9.45      4.46 o 
  -9   0   4       11.13        9.09      3.30 o 
  -8   0   4      306.15      291.94     16.99 o 
  -7   0   4       78.90       75.59      7.86 o 
  -6   0   4       38.39       38.99      7.50 o 
  -5   0   4     2924.88     3108.68     54.54 o 
  -4   0   4     2360.74     2528.18     41.70 o 
  -3   0   4     1354.33     1562.15     21.62 o 
  -2   0   4       39.61       30.14      3.70 o 
  -1   0   4     1370.57     1187.13     24.51 o 
   0   0   4       26.87       25.93      1.79 o 
   1   0   4      544.94      692.46     13.17 o 
   2   0   4     1014.34      961.77     15.78 o 
   3   0   4      596.17      604.10     13.48 o 
   4   0   4      572.00      597.64     16.48 o 
   5   0   4       73.55      106.88      7.68 o 
   6   0   4       48.80       56.37      7.28 o 
   7   0   4       20.67       37.27      6.48 o 
   8   0   4       41.19       47.22     10.67 o 
   9   0   4       30.88       34.42      9.74 o 
 -11   1   4        0.20       -0.08      2.03 o 
 -10   1   4        7.32        7.99      2.49 o 
  -9   1   4       83.58       84.12      6.94 o 
  -8   1   4        5.55        5.94      2.14 o 
  -7   1   4       34.07       28.45      2.81 o 
  -6   1   4        5.80        4.64      1.61 o 
  -5   1   4        4.40        6.69      1.38 o 
  -4   1   4       12.24       12.82      0.93 o 
  -3   1   4      224.51      266.21      4.94 o 
  -2   1   4        3.34        0.06      0.72 o 
  -1   1   4        0.00        0.97      1.02 o 
   0   1   4      219.76      262.24      4.51 o 
   1   1   4      266.81      237.28      5.09 o 
   2   1   4      189.02      175.48      4.68 o 
   3   1   4        5.90        9.49      0.98 o 
   4   1   4        3.01        5.00      0.75 o 
   5   1   4        9.50       12.17      1.82 o 
   6   1   4       63.02       65.78      4.54 o 
   7   1   4       52.23       60.50      5.14 o 
   8   1   4      140.65      185.48     11.13 o 
   9   1   4        0.00        1.86      2.01 o 
 -11   2   4        0.03       -0.66      1.60 o 
 -10   2   4       19.33       16.89      3.80 o 
  -9   2   4       90.53      100.03      9.22 o 
  -8   2   4       22.04       20.74      4.75 o 
  -7   2   4      105.38       97.45      4.89 o 
  -6   2   4       70.17       67.99      3.78 o 
  -5   2   4      224.84      234.74      6.43 o 
  -4   2   4        1.47        1.95      0.77 o 
  -3   2   4        0.95        0.16      0.55 o 
  -2   2   4       71.59       68.26      3.00 o 
  -1   2   4       24.18       31.20      2.03 o 
   0   2   4      219.40      259.00      6.14 o 
   1   2   4       35.51       43.89      2.54 o 
   2   2   4       19.82       29.66      2.38 o 
   3   2   4        2.00        3.73      0.82 o 
   4   2   4        0.07        0.69      1.07 o 
   5   2   4       10.27        9.32      1.77 o 
   6   2   4        1.85        3.69      1.27 o 
   7   2   4        2.52        2.27      1.24 o 
   8   2   4       14.18       15.09      2.86 o 
   9   2   4       32.15       49.53      7.87 o 
 -11   3   4       11.57       21.35      4.00 o 
 -10   3   4       25.45       23.87      4.39 o 
  -9   3   4       41.66       43.89      5.67 o 
  -8   3   4       96.82       96.69      7.73 o 
  -7   3   4      103.51      109.79      5.91 o 
  -6   3   4       77.34       77.49      4.99 o 
  -5   3   4      648.84      682.75     10.13 o 
  -4   3   4       11.98       15.11      1.34 o 
  -3   3   4      451.68      407.97      8.45 o 
  -2   3   4       28.76       15.95      1.57 o 
  -1   3   4      836.09      856.74     12.54 o 
   0   3   4      759.52      704.71     12.32 o 
   1   3   4       13.24        6.92      1.13 o 
   2   3   4       94.90       95.10      4.58 o 
   3   3   4      136.80      126.54      4.85 o 
   4   3   4      104.87      110.90      4.90 o 
   5   3   4       52.95       50.85      3.33 o 
   6   3   4       57.53       72.33      4.47 o 
   7   3   4        9.29        7.06      1.47 o 
   8   3   4       18.50       15.37      2.99 o 
   9   3   4       10.23       13.98      4.88 o 
 -11   4   4        1.03        4.07      4.53 o 
 -10   4   4        1.03        2.69      2.13 o 
  -9   4   4       31.40       40.71      5.69 o 
  -8   4   4       49.17       64.75      7.32 o 
  -7   4   4      242.94      263.37     10.66 o 
  -6   4   4        1.29        1.43      1.04 o 
  -5   4   4       48.63       40.25      2.10 o 
  -4   4   4        1.10        0.24      0.60 o 
  -3   4   4       18.17        9.38      2.26 o 
  -2   4   4       80.22       44.64      3.80 o 
  -1   4   4       33.96       31.22      2.44 o 
   0   4   4      460.13      532.54     10.11 o 
   1   4   4     1408.55     1428.65     13.73 o 
   2   4   4      499.63      423.38     13.07 o 
   3   4   4      261.07      240.19      7.05 o 
   4   4   4       67.91       70.98      4.03 o 
   5   4   4       23.72       18.15      2.19 o 
   6   4   4       60.05       59.72      4.64 o 
   7   4   4        1.90        0.72      1.26 o 
   8   4   4        0.93        0.34      1.58 o 
   9   4   4        0.60        1.31      1.96 o 
 -11   5   4        0.02        1.29      3.59 o 
 -10   5   4        6.91        8.30      3.17 o 
  -9   5   4        2.90        5.16      3.10 o 
  -8   5   4       26.74       29.91      4.35 o 
  -7   5   4      162.38      153.06     10.33 o 
  -6   5   4      187.59      199.72      6.91 o 
  -5   5   4       87.50       80.64      3.15 o 
  -4   5   4       22.93       27.78      2.36 o 
  -3   5   4        2.86        1.27      1.37 o 
  -2   5   4        7.93        9.20      2.16 o 
  -1   5   4      249.13      238.89      6.02 o 
   0   5   4       20.17       20.42      2.24 o 
   1   5   4     2497.69     2597.56     21.39 o 
   2   5   4      637.81      683.77     11.31 o 
   3   5   4       25.58       15.52      1.72 o 
   4   5   4       23.75       18.18      2.06 o 
   5   5   4       22.23       17.59      2.35 o 
   6   5   4       71.41       83.43      7.55 o 
   7   5   4       35.14       38.33      4.86 o 
   8   5   4        4.57        2.93      2.98 o 
   9   5   4        2.07       -3.02      3.50 o 
 -10   6   4       19.97       26.07      4.70 o 
  -9   6   4       40.39       42.27      6.58 o 
  -8   6   4       32.02       34.27      6.48 o 
  -7   6   4        0.69       -2.40      4.57 o 
  -6   6   4       69.62       70.98      6.26 o 
  -5   6   4       16.13       11.67      1.12 o 
  -4   6   4       52.76       52.89      4.00 o 
  -3   6   4       20.35       23.45      2.81 o 
  -2   6   4       84.83       83.76      5.05 o 
  -1   6   4       12.12       16.85      2.14 o 
   0   6   4        4.74       13.80      1.68 o 
   1   6   4       11.70       17.33      2.15 o 
   2   6   4        5.34        3.00      0.88 o 
   3   6   4       28.49       23.18      2.51 o 
   4   6   4       41.41       54.48      4.67 o 
   5   6   4        5.15        4.51      1.58 o 
   6   6   4      106.07      110.75      9.09 o 
   7   6   4        4.62        2.28      1.74 o 
   8   6   4        6.42        3.84      2.96 o 
 -10   7   4        5.53        7.34      3.68 o 
  -9   7   4        1.06        3.95      3.02 o 
  -8   7   4        3.85        3.82      3.16 o 
  -7   7   4       24.11       20.25      8.09 o 
  -6   7   4        0.33        0.49      2.48 o 
  -5   7   4      139.95      120.61      7.68 o 
  -4   7   4        4.63        4.43      1.61 o 
  -3   7   4        0.07        2.01      1.24 o 
  -2   7   4      154.12      143.65      6.10 o 
  -1   7   4       73.31       78.65      4.95 o 
   0   7   4      340.99      378.66     10.49 o 
   1   7   4       22.34       28.70      3.04 o 
   2   7   4      115.38      146.97      7.04 o 
   3   7   4      331.03      373.83     12.48 o 
   4   7   4       21.47       22.22      3.70 o 
   5   7   4       16.65       13.38      3.09 o 
   6   7   4        0.59        1.26      1.79 o 
   7   7   4        0.08        0.57      2.03 o 
   8   7   4        0.43        3.37      3.03 o 
 -10   8   4       19.14       26.86      5.47 o 
  -9   8   4        2.95        9.48      3.57 o 
  -8   8   4       13.43       17.21      4.65 o 
  -7   8   4      170.41      175.08     13.31 o 
  -6   8   4      212.16      253.10     15.26 o 
  -5   8   4       40.35       41.87      4.95 o 
  -4   8   4       41.38       39.34      3.94 o 
  -3   8   4      455.58      483.32     14.10 o 
  -2   8   4       21.33       32.84      3.51 o 
  -1   8   4        0.14        0.48      1.18 o 
   0   8   4        8.19        8.69      1.91 o 
   1   8   4        0.28        0.55      0.93 o 
   2   8   4      147.37      167.46      9.98 o 
   3   8   4       19.57       12.22      2.41 o 
   4   8   4       67.94       56.06      6.27 o 
   5   8   4        8.09        4.06      2.20 o 
   6   8   4        7.39        3.88      2.09 o 
   7   8   4        3.66        0.29      2.92 o 
  -9   9   4       32.78       37.48      6.30 o 
  -8   9   4       13.97        7.86      2.68 o 
  -7   9   4       10.03        8.11      3.44 o 
  -6   9   4       76.22       81.91      9.14 o 
  -5   9   4       97.79       91.16      7.63 o 
  -4   9   4       30.14       23.68      3.07 o 
  -3   9   4        7.85        3.87      2.24 o 
  -2   9   4       93.80      126.44     11.18 o 
  -1   9   4      411.47      468.77     17.31 o 
   0   9   4       22.25       26.37      2.40 o 
   1   9   4        2.57        0.98      1.09 o 
   2   9   4        0.13       -2.15      1.43 o 
   3   9   4       39.11       31.53      4.72 o 
   4   9   4        0.95        0.21      1.36 o 
   5   9   4       11.47        9.22      2.69 o 
   6   9   4       36.65       55.44      7.06 o 
   7   9   4        4.36        1.50      2.57 o 
  -9  10   4        0.08       -1.90      2.27 o 
  -8  10   4        3.61       -3.26      2.52 o 
  -7  10   4        4.21        1.03      2.37 o 
  -6  10   4       16.34       12.00      3.53 o 
  -5  10   4       43.83       40.69      5.22 o 
  -4  10   4       19.86       14.32      2.99 o 
  -3  10   4       66.51       70.34      7.69 o 
  -2  10   4      126.64      151.55     12.89 o 
  -1  10   4       36.33       33.47      4.27 o 
   0  10   4      108.01      104.05      9.19 o 
   1  10   4       79.73       80.48      8.52 o 
   2  10   4       18.04       12.78      2.67 o 
   3  10   4        0.63       -3.56      2.37 o 
   4  10   4        4.75        2.70      1.86 o 
   5  10   4        0.47       -0.80      1.72 o 
   6  10   4        0.30        0.87      2.10 o 
  -8  11   4        0.84       -2.70      2.71 o 
  -7  11   4        0.03       -4.00      4.80 o 
  -6  11   4        0.79       -0.02      2.86 o 
  -5  11   4       12.15        8.76      3.53 o 
  -4  11   4       33.55       36.74      4.72 o 
  -3  11   4       33.66       52.25      7.05 o 
  -2  11   4       30.64       46.68      7.55 o 
  -1  11   4        2.41        7.64      3.53 o 
   0  11   4        5.74        5.19      3.63 o 
   1  11   4       33.30       23.22      4.67 o 
   2  11   4        2.77       -0.87      2.29 o 
   3  11   4        2.37        3.16      2.67 o 
   4  11   4        2.76       -0.81      2.08 o 
   5  11   4        1.82       -0.78      2.37 o 
   6  11   4        0.00        0.17      3.50 o 
  -7  12   4       19.30       17.00      4.76 o 
  -6  12   4        2.24        2.85      1.92 o 
  -5  12   4       15.73       11.87      2.38 o 
  -4  12   4       64.61       67.70      7.37 o 
  -3  12   4        1.06        2.55      2.38 o 
  -2  12   4       96.14      118.94     13.58 o 
  -1  12   4       31.58       43.32      9.44 o 
   0  12   4        2.14        1.59      1.61 o 
   1  12   4        7.85        6.85      2.44 o 
   2  12   4        8.33        4.70      3.21 o 
   3  12   4       14.20       14.51      3.72 o 
   4  12   4        0.00       -0.10      1.97 o 
   5  12   4        0.06       -2.02      2.39 o 
  -6  13   4        0.04       -1.58      1.89 o 
  -5  13   4       13.81        9.41      3.28 o 
  -4  13   4        3.17        4.05      2.53 o 
  -3  13   4       80.55       86.91      8.10 o 
  -2  13   4       29.55       23.77      4.59 o 
  -1  13   4       13.61        7.77      3.05 o 
   0  13   4       37.23       40.98      7.46 o 
   1  13   4        5.76        4.58      2.34 o 
   2  13   4        0.01       -1.17      2.03 o 
   3  13   4        9.75       13.55      6.47 o 
   4  13   4       12.14       23.19      6.99 o 
  -4  14   4        8.68       10.69      3.67 o 
  -3  14   4       14.63       17.73      4.02 o 
  -2  14   4        2.72        3.31      3.59 o 
  -1  14   4        0.64        0.07      2.37 o 
   0  14   4        0.78        2.82      1.81 o 
   1  14   4        2.55        4.04      7.00 o 
   2  14   4        3.36        8.57      7.17 o 
 -11   1   5       34.32       42.35      6.05 o 
 -10   1   5        4.67        5.41      2.55 o 
  -9   1   5        0.26       -2.83      1.89 o 
  -8   1   5       28.13       36.10      4.71 o 
  -7   1   5        4.43        1.88      0.83 o 
  -6   1   5        1.88        1.89      0.71 o 
  -5   1   5      209.61      174.62      7.47 o 
  -4   1   5        0.03       -0.35      1.05 o 
  -3   1   5      384.98      368.60      7.76 o 
  -2   1   5      223.63      269.75      8.69 o 
  -1   1   5      272.15      214.11      6.49 o 
   0   1   5       89.07       88.76      3.13 o 
   1   1   5      511.71      492.99     16.52 o 
   2   1   5       39.60       43.94      2.61 o 
   3   1   5       92.80       97.85      4.58 o 
   4   1   5      170.82      176.38      6.60 o 
   5   1   5       12.03        8.10      1.14 o 
   6   1   5       15.76       16.72      2.40 o 
   7   1   5        7.17       11.76      2.54 o 
   8   1   5       44.70       55.63      7.25 o 
   9   1   5        0.09        4.03      3.21 o 
 -11   2   5        2.91        4.88      3.72 o 
 -10   2   5       10.81       11.11      3.33 o 
  -9   2   5       12.33       13.25      3.58 o 
  -8   2   5       13.81       14.80      5.12 o 
  -7   2   5      131.01      122.54      6.24 o 
  -6   2   5      175.06      171.17      6.79 o 
  -5   2   5       15.98        6.86      1.48 o 
  -4   2   5      413.87      454.51      7.52 o 
  -3   2   5     1862.13     1992.55     20.48 o 
  -2   2   5      251.10      330.08      9.50 o 
  -1   2   5     1641.90     2145.63     30.52 o 
   0   2   5       41.63       49.14      2.53 o 
   1   2   5        5.85        0.27      0.65 o 
   2   2   5      176.36      203.95      6.63 o 
   3   2   5       25.33       19.98      1.67 o 
   4   2   5        1.37        1.83      0.95 o 
   5   2   5        3.74        4.96      1.15 o 
   6   2   5        2.61        0.66      1.26 o 
   7   2   5       18.46       19.28      2.67 o 
   8   2   5        0.64       -0.20      1.56 o 
   9   2   5       31.69       50.58      9.88 o 
 -11   3   5        0.00        0.74      1.60 o 
 -10   3   5       30.48       35.21      6.15 o 
  -9   3   5        3.49        8.76      4.14 o 
  -8   3   5       12.77       20.00      3.79 o 
  -7   3   5       58.75       53.58      5.16 o 
  -6   3   5      183.52      187.17      9.42 o 
  -5   3   5      236.01      220.00      5.15 o 
  -4   3   5      179.21      179.69      5.08 o 
  -3   3   5       11.73       12.86      2.04 o 
  -2   3   5      180.02      165.08      5.43 o 
  -1   3   5       36.66       38.87      2.92 o 
   0   3   5     4392.74     4787.59     45.94 o 
   1   3   5      175.02      155.65      8.53 o 
   2   3   5       62.11       73.89      4.42 o 
   3   3   5       23.88       27.07      2.98 o 
   4   3   5       92.89       71.88      3.39 o 
   5   3   5        0.04        1.02      1.34 o 
   6   3   5       12.69       11.83      2.34 o 
   7   3   5        8.10        6.23      1.95 o 
   8   3   5       10.87        5.80      2.23 o 
 -11   4   5        0.38       -1.01      3.23 o 
 -10   4   5        0.02        3.52      3.65 o 
  -9   4   5        0.68        2.99      2.27 o 
  -8   4   5       60.34       63.97      7.12 o 
  -7   4   5       55.75       56.25      5.75 o 
  -6   4   5       96.09       98.63      5.33 o 
  -5   4   5       24.85       20.49      2.11 o 
  -4   4   5       99.72       88.40      3.01 o 
  -3   4   5        1.58        2.31      0.93 o 
  -2   4   5      181.69      212.05      5.25 o 
  -1   4   5     1167.19     1443.37     19.87 o 
   0   4   5      311.19      339.10      6.90 o 
   1   4   5       40.00       26.13      3.01 o 
   2   4   5        0.45        0.38      1.19 o 
   3   4   5       24.54       17.25      2.57 o 
   4   4   5        2.73        4.23      0.90 o 
   5   4   5        0.21       -0.63      1.78 o 
   6   4   5       18.47       15.01      2.95 o 
   7   4   5        0.60       -0.41      2.04 o 
   8   4   5        4.75        0.64      4.06 o 
 -11   5   5        0.00        0.08      2.45 o 
 -10   5   5        1.15        2.78      3.32 o 
  -9   5   5       12.47       10.47      3.68 o 
  -8   5   5        9.32        4.79      2.20 o 
  -7   5   5       20.12       18.66      3.73 o 
  -6   5   5      192.16      210.58     10.04 o 
  -5   5   5      314.24      352.45      9.87 o 
  -4   5   5      415.78      447.35     10.16 o 
  -3   5   5       34.18       26.06      2.31 o 
  -2   5   5        4.59        2.41      1.62 o 
  -1   5   5       10.52        7.72      1.39 o 
   0   5   5      179.26      198.45      6.87 o 
   1   5   5       13.24       11.79      2.64 o 
   2   5   5      137.27      166.09      7.08 o 
   3   5   5       55.08       63.68      4.67 o 
   4   5   5        0.08        2.06      1.51 o 
   5   5   5        5.73        3.31      1.71 o 
   6   5   5       11.20        3.52      1.63 o 
   7   5   5        0.15        1.48      2.24 o 
   8   5   5        0.92        4.06      2.85 o 
 -10   6   5        4.23        2.68      4.47 o 
  -9   6   5        4.30        8.46      4.22 o 
  -8   6   5       28.95       32.26      5.38 o 
  -7   6   5        2.46        3.70      3.70 o 
  -6   6   5       34.44       33.39      2.98 o 
  -5   6   5       50.06       45.32      2.97 o 
  -4   6   5      142.25      138.82      6.95 o 
  -3   6   5      777.41      861.88     15.22 o 
  -2   6   5      338.90      408.62     13.41 o 
  -1   6   5      328.15      333.59     11.77 o 
   0   6   5        0.37        2.20      1.24 o 
   1   6   5      191.80      219.87      7.32 o 
   2   6   5       90.46       89.75      4.52 o 
   3   6   5       13.32       11.28      1.88 o 
   4   6   5      102.68      106.26      8.35 o 
   5   6   5       10.79       10.20      2.74 o 
   6   6   5        3.06        4.10      1.88 o 
   7   6   5        7.04        9.29      2.61 o 
   8   6   5        2.28        6.74      2.94 o 
 -10   7   5        2.45        7.71      5.94 o 
  -9   7   5       48.71       77.70      9.82 o 
  -8   7   5       44.47       35.70      8.82 o 
  -7   7   5       23.45       22.19      4.64 o 
  -6   7   5       76.63       81.06      8.74 o 
  -5   7   5       99.63      105.25      7.11 o 
  -4   7   5      141.01      129.99      8.19 o 
  -3   7   5      103.00       93.39      5.29 o 
  -2   7   5      138.04      142.23      8.54 o 
  -1   7   5      215.61      225.83      9.01 o 
   0   7   5      109.18      145.28      5.54 o 
   1   7   5      117.07      159.17      6.89 o 
   2   7   5      626.36      603.58     20.61 o 
   3   7   5      269.57      284.55     13.58 o 
   4   7   5        0.17        1.58      1.21 o 
   5   7   5       12.67       15.00      3.66 o 
   6   7   5        1.15       -1.46      1.44 o 
   7   7   5        0.01        1.87      1.74 o 
 -10   8   5       10.08       13.77      5.25 o 
  -9   8   5        6.62       10.75      3.92 o 
  -8   8   5       28.15       36.76      6.63 o 
  -7   8   5        7.58        3.11      1.91 o 
  -6   8   5       57.50       63.37      6.42 o 
  -5   8   5       63.20       60.09      5.51 o 
  -4   8   5        6.18        7.35      1.84 o 
  -3   8   5       39.64       41.20      3.79 o 
  -2   8   5      149.88      158.80     10.51 o 
  -1   8   5        1.22        0.27      1.15 o 
   0   8   5       78.64       67.31      6.32 o 
   1   8   5        1.02        1.71      1.55 o 
   2   8   5      310.10      325.65     14.44 o 
   3   8   5        0.03        1.22      1.52 o 
   4   8   5        7.27        6.13      1.84 o 
   5   8   5       24.94       23.28      4.57 o 
   6   8   5        2.64        1.99      2.26 o 
   7   8   5        0.00        0.10      2.26 o 
  -9   9   5        1.72        3.58      3.11 o 
  -8   9   5        0.55       -2.43      2.49 o 
  -7   9   5       41.85       43.54      8.19 o 
  -6   9   5        0.57        1.77      2.35 o 
  -5   9   5       31.21       26.86      3.40 o 
  -4   9   5      136.88      143.59      8.94 o 
  -3   9   5       56.58       53.93      6.51 o 
  -2   9   5       28.71       35.27      6.03 o 
  -1   9   5       39.14       40.02      4.45 o 
   0   9   5       60.94       58.48      6.04 o 
   1   9   5       88.13      101.18      8.78 o 
   2   9   5       26.71       27.40      4.84 o 
   3   9   5       30.47       34.68      5.21 o 
   4   9   5       13.27       11.19      3.22 o 
   5   9   5       50.74       65.29      7.49 o 
   6   9   5       12.14       16.97      4.37 o 
  -8  10   5        3.79        3.75      3.03 o 
  -7  10   5        0.07       -1.43      2.22 o 
  -6  10   5       43.31       50.56      7.47 o 
  -5  10   5       45.66       50.72      5.56 o 
  -4  10   5       97.42      107.73      8.04 o 
  -3  10   5        4.13        2.73      3.49 o 
  -2  10   5       28.11       30.66      6.31 o 
  -1  10   5      116.25      118.92     11.81 o 
   0  10   5       29.71       18.60      5.35 o 
   1  10   5        0.05        0.29      2.03 o 
   2  10   5       26.32       20.36      4.22 o 
   3  10   5        8.77        5.77      1.75 o 
   4  10   5       46.95       49.65      6.47 o 
   5  10   5        2.06        0.60      1.62 o 
   6  10   5        2.39        0.83      1.86 o 
  -8  11   5       12.33       14.69      4.07 o 
  -7  11   5        0.42        1.05      3.49 o 
  -6  11   5        0.11       -0.17      2.23 o 
  -5  11   5       48.02       48.71      5.47 o 
  -4  11   5       59.14       59.18      6.65 o 
  -3  11   5        0.11        1.53      2.27 o 
  -2  11   5      220.56      284.03     18.82 o 
  -1  11   5      138.79      187.18     15.20 o 
   0  11   5       21.62       31.18      8.03 o 
   1  11   5        7.28        4.42      7.81 o 
   2  11   5        1.85        1.67      1.71 o 
   3  11   5        0.02       -0.74      1.81 o 
   4  11   5        4.81        2.47      2.17 o 
   5  11   5       23.69       39.79      6.28 o 
  -7  12   5       20.25       28.26      5.27 o 
  -6  12   5        0.72        0.95      3.43 o 
  -5  12   5        0.01       -1.61      2.29 o 
  -4  12   5       15.83       15.46      2.64 o 
  -3  12   5        6.25       12.13      3.90 o 
  -2  12   5        0.08       -0.78      1.75 o 
  -1  12   5        0.28       -1.43      6.32 o 
   0  12   5       19.08       23.64      7.79 o 
   1  12   5       14.39       23.03      6.34 o 
   2  12   5        0.05        3.09      5.47 o 
   3  12   5        2.37       -0.19      3.97 o 
   4  12   5       26.92       31.59      5.96 o 
  -6  13   5        1.45        0.36      3.54 o 
  -5  13   5        2.29        1.55      2.54 o 
  -4  13   5       28.77       40.47      6.15 o 
  -3  13   5        0.08        0.52      1.61 o 
  -2  13   5        0.26        0.60      1.83 o 
  -1  13   5        0.63        4.17      5.25 o 
   0  13   5        5.76        6.20      4.39 o 
   1  13   5        0.91        0.23      3.44 o 
   2  13   5        0.13       -0.21      4.42 o 
   3  13   5        0.88        1.76      4.56 o 
  -4  14   5        0.00       -1.98      2.54 o 
  -3  14   5        7.57        4.24      2.89 o 
  -2  14   5        0.05       -0.93      1.83 o 
  -1  14   5        2.61       -3.73      2.48 o 
   0  14   5        0.19        3.10      3.05 o 
   1  14   5        1.28        0.45      5.66 o 
 -11   0   6        5.36        3.95      5.26 o 
 -10   0   6        0.06       -0.69      2.16 o 
  -9   0   6      120.40      142.92     14.75 o 
  -8   0   6       33.36       31.01      5.40 o 
  -7   0   6        5.25        5.85      3.51 o 
  -6   0   6        3.08       -0.57      3.96 o 
  -5   0   6        0.94        2.40      1.38 o 
  -4   0   6        0.01        0.98      1.39 o 
  -3   0   6      397.74      395.68     12.54 o 
  -2   0   6      342.09      305.34      9.46 o 
  -1   0   6      605.78      708.74     17.11 o 
   0   0   6      141.80      192.51      6.12 o 
   1   0   6      153.53      139.71      6.18 o 
   2   0   6      221.70      230.59      8.50 o 
   3   0   6      131.00      125.56      7.78 o 
   4   0   6      133.25      130.34      8.44 o 
   5   0   6       35.99       43.47      5.21 o 
   6   0   6       87.67       96.74     10.45 o 
   7   0   6       36.06       23.32      7.07 o 
   8   0   6      117.42      169.29     21.00 o 
 -11   1   6       13.24       16.93      5.45 o 
 -10   1   6       11.17        6.94      2.63 o 
  -9   1   6       20.50       18.14      3.08 o 
  -8   1   6        1.46        2.19      1.65 o 
  -7   1   6        0.27        2.09      1.42 o 
  -6   1   6       17.02       10.22      1.94 o 
  -5   1   6       28.64       17.39      1.75 o 
  -4   1   6        0.17        1.24      1.32 o 
  -3   1   6       89.84      102.71      5.17 o 
  -2   1   6      163.55      196.05      7.15 o 
  -1   1   6     1552.70     1616.91     17.78 o 
   0   1   6        5.88        2.36      0.85 o 
   1   1   6      272.83      224.39      5.97 o 
   2   1   6      196.95      162.44      5.37 o 
   3   1   6       79.02       70.85      4.20 o 
   4   1   6       76.18       76.62      4.61 o 
   5   1   6        1.35        1.31      1.11 o 
   6   1   6       13.01       14.03      3.05 o 
   7   1   6      112.34      134.75     11.07 o 
   8   1   6       35.76       53.25      7.54 o 
 -11   2   6        0.98        0.02      1.23 o 
 -10   2   6       23.72       21.54      5.47 o 
  -9   2   6        5.90        4.57      3.45 o 
  -8   2   6       61.00       53.97      5.10 o 
  -7   2   6       24.28       17.78      2.61 o 
  -6   2   6      143.42      158.29      7.18 o 
  -5   2   6       68.11       83.61      3.38 o 
  -4   2   6      298.32      294.21      8.14 o 
  -3   2   6        7.09        6.50      2.20 o 
  -2   2   6        0.59       -0.55      1.17 o 
  -1   2   6      159.61      224.99      6.50 o 
   0   2   6      230.22      240.84      7.67 o 
   1   2   6        0.52        1.06      1.03 o 
   2   2   6      122.61      116.43      7.31 o 
   3   2   6       10.41       10.11      2.18 o 
   4   2   6       45.49       47.51      3.37 o 
   5   2   6        7.39        5.58      1.95 o 
   6   2   6       44.13       49.54      5.14 o 
   7   2   6       16.30       18.07      4.30 o 
   8   2   6        0.01        1.85      2.23 o 
 -11   3   6        1.48        5.13      3.28 o 
 -10   3   6        6.98        7.94      3.26 o 
  -9   3   6        0.93        0.58      1.92 o 
  -8   3   6       17.91       11.16      4.03 o 
  -7   3   6       33.61       30.47      5.17 o 
  -6   3   6        0.48        0.84      0.77 o 
  -5   3   6        2.18        1.87      0.91 o 
  -4   3   6       31.64       37.99      2.77 o 
  -3   3   6      125.78      117.66      6.22 o 
  -2   3   6     1333.64     1320.27     25.23 o 
  -1   3   6      157.58      158.22      6.38 o 
   0   3   6      251.98      194.07     12.08 o 
   1   3   6       34.88       50.76      4.70 o 
   2   3   6       20.48       16.32      2.86 o 
   3   3   6        2.55        0.72      1.09 o 
   4   3   6      180.23      183.79      9.31 o 
   5   3   6       44.11       39.84      4.62 o 
   6   3   6        0.12        0.90      1.64 o 
   7   3   6        6.58        6.78      2.96 o 
   8   3   6       26.11       34.04      7.69 o 
 -11   4   6        0.76        5.74      8.85 o 
 -10   4   6        0.65       -2.00      2.56 o 
  -9   4   6        2.05        6.12      2.44 o 
  -8   4   6        3.05        0.25      1.52 o 
  -7   4   6       16.71        9.40      2.63 o 
  -6   4   6       14.13        9.54      1.51 o 
  -5   4   6        7.17       10.20      1.46 o 
  -4   4   6       10.84        7.72      1.18 o 
  -3   4   6       67.90       59.64      3.55 o 
  -2   4   6      620.00      698.87     10.77 o 
  -1   4   6        0.59        0.12      1.07 o 
   0   4   6        6.18        3.99      1.28 o 
   1   4   6        0.42        1.38      0.89 o 
   2   4   6      110.08      100.39      8.04 o 
   3   4   6       48.75       43.48      4.43 o 
   4   4   6      173.11      171.55      9.22 o 
   5   4   6        4.73        7.13      2.04 o 
   6   4   6       48.78       56.64      5.87 o 
   7   4   6        2.22        3.42      1.48 o 
   8   4   6        0.38        2.53      3.25 o 
 -11   5   6       10.47       14.90      5.27 o 
 -10   5   6        3.98       10.58      5.83 o 
  -9   5   6        1.91        2.83      3.98 o 
  -8   5   6        4.62        0.67      2.76 o 
  -7   5   6       53.79       57.86     11.87 o 
  -6   5   6       24.07       16.66      2.15 o 
  -5   5   6      130.76      136.91      5.40 o 
  -4   5   6      391.11      335.93     17.24 o 
  -3   5   6       62.20       74.34      5.70 o 
  -2   5   6      377.45      409.16      9.82 o 
  -1   5   6       20.26       20.69      2.37 o 
   0   5   6      163.00      164.21      8.65 o 
   1   5   6      444.76      448.75     11.98 o 
   2   5   6      433.51      442.31     14.21 o 
   3   5   6        1.94        1.70      1.36 o 
   4   5   6        3.05        8.61      2.53 o 
   5   5   6       17.67       17.84      3.38 o 
   6   5   6        5.11        6.48      2.14 o 
   7   5   6        0.46        2.71      1.80 o 
 -10   6   6        1.60       -1.98      3.79 o 
  -9   6   6        6.56        3.79      5.10 o 
  -8   6   6      176.62      188.07     14.44 o 
  -7   6   6      342.74      404.92     22.36 o 
  -6   6   6       24.59       30.39      3.66 o 
  -5   6   6        4.74        2.41      1.51 o 
  -4   6   6       40.48       41.41      3.45 o 
  -3   6   6       35.42       40.42      4.67 o 
  -2   6   6        6.75        7.61      1.89 o 
  -1   6   6       74.23       60.97      4.60 o 
   0   6   6      150.49      143.34      5.66 o 
   1   6   6      642.40      573.53     17.50 o 
   2   6   6       41.76       34.76      5.39 o 
   3   6   6       43.19       44.74      5.44 o 
   4   6   6        4.33        1.78      2.29 o 
   5   6   6       39.45       34.29      4.55 o 
   6   6   6        0.30        1.66      2.50 o 
   7   6   6        0.38        2.56      1.78 o 
 -10   7   6        1.12        5.64      3.44 o 
  -9   7   6        0.01        2.02      2.08 o 
  -8   7   6        1.17        0.91      2.37 o 
  -7   7   6       49.59       54.51      7.41 o 
  -6   7   6        0.03        0.46      1.40 o 
  -5   7   6       28.33       24.90      3.31 o 
  -4   7   6        8.93        8.30      3.28 o 
  -3   7   6      205.61      235.76     11.32 o 
  -2   7   6      201.99      219.43     11.02 o 
  -1   7   6        1.64        1.29      0.97 o 
   0   7   6        0.18        2.22      1.27 o 
   1   7   6       32.86       39.81      5.92 o 
   2   7   6      233.39      293.24     15.06 o 
   3   7   6       22.10       38.31      5.27 o 
   4   7   6        6.41        6.05      2.24 o 
   5   7   6        0.67        0.49      1.52 o 
   6   7   6        1.78        0.75      2.23 o 
   7   7   6        1.73       -0.54      1.85 o 
 -10   8   6       12.12       21.78      5.91 o 
  -9   8   6        5.63        5.79      5.02 o 
  -8   8   6        0.34       -0.61      5.43 o 
  -7   8   6        0.29        0.42      2.69 o 
  -6   8   6       13.26       15.13      2.38 o 
  -5   8   6      223.94      245.10     11.71 o 
  -4   8   6       83.02       84.96      7.86 o 
  -3   8   6       38.14       40.26      5.19 o 
  -2   8   6       81.67       91.16      8.13 o 
  -1   8   6       32.86       28.27      3.41 o 
   0   8   6       91.12       93.31      7.81 o 
   1   8   6        0.04        5.10      3.20 o 
   2   8   6       27.71       27.44      4.87 o 
   3   8   6        2.63        3.65      1.39 o 
   4   8   6       14.02       13.37      3.13 o 
   5   8   6        6.30        4.88      1.93 o 
   6   8   6        3.19        3.24      2.38 o 
  -9   9   6        9.39        7.26      3.55 o 
  -8   9   6        0.28        0.25      2.00 o 
  -7   9   6       20.46       30.85      6.22 o 
  -6   9   6        2.85        0.65      1.49 o 
  -5   9   6       19.57       15.05      3.06 o 
  -4   9   6        4.01        0.95      1.77 o 
  -3   9   6       19.66       20.63      4.26 o 
  -2   9   6        5.20        4.19      3.40 o 
  -1   9   6       66.16       85.64      8.23 o 
   0   9   6      330.44      387.63     16.33 o 
   1   9   6       48.67       64.32      6.98 o 
   2   9   6       39.08       43.66      6.40 o 
   3   9   6       15.85       18.28      4.44 o 
   4   9   6       30.46       34.80      5.69 o 
   5   9   6        2.17        6.69      2.71 o 
   6   9   6        0.88        3.92      2.13 o 
  -8  10   6        0.68        2.09      2.59 o 
  -7  10   6       10.14       15.07      4.48 o 
  -6  10   6       43.57       39.77      6.85 o 
  -5  10   6       13.50        9.50      2.18 o 
  -4  10   6        0.01       -1.80      2.56 o 
  -3  10   6        1.26       -1.59      2.18 o 
  -2  10   6        1.29       -0.35      3.85 o 
  -1  10   6       92.69       98.35      9.33 o 
   0  10   6       63.45       65.23      9.72 o 
   1  10   6       16.36       16.53      3.67 o 
   2  10   6       21.38       31.46      5.25 o 
   3  10   6        3.08        3.46      2.05 o 
   4  10   6        0.84        1.26      1.89 o 
   5  10   6       13.32       13.38      4.37 o 
  -8  11   6        3.13        2.68      3.40 o 
  -7  11   6       13.11        5.40      2.97 o 
  -6  11   6       23.48       34.52      6.66 o 
  -5  11   6       31.19       33.09      4.58 o 
  -4  11   6       11.77       14.48      3.61 o 
  -3  11   6       10.89        9.40      3.51 o 
  -2  11   6       49.33       67.44      9.27 o 
  -1  11   6       21.69       33.39      7.01 o 
   0  11   6        5.87        6.63      4.89 o 
   1  11   6        1.58       -1.21      6.40 o 
   2  11   6        0.66       -0.25      2.21 o 
   3  11   6        5.61        1.92      3.95 o 
   4  11   6        0.03        1.48      3.07 o 
  -7  12   6        8.35        5.38      5.22 o 
  -6  12   6        0.69       -1.22      2.97 o 
  -5  12   6       28.17       24.01      4.48 o 
  -4  12   6      118.35      122.56     10.45 o 
  -3  12   6      109.62      133.05     17.58 o 
  -2  12   6       32.35       53.38      8.88 o 
  -1  12   6        0.53        2.60      2.40 o 
   0  12   6        3.63        4.43      8.82 o 
   1  12   6        2.53       -1.88      5.81 o 
   2  12   6        0.39       -0.77      4.36 o 
   3  12   6        2.75        4.97      4.83 o 
  -5  13   6        7.22        4.64      3.49 o 
  -4  13   6        0.53        0.95      1.75 o 
  -3  13   6        6.28        8.01      2.69 o 
  -2  13   6        5.15        8.43      4.05 o 
  -1  13   6        1.65        3.22      3.82 o 
   0  13   6        0.14       12.04     10.43 o 
   1  13   6       11.82       20.44      8.17 o 
   2  13   6       26.86       26.30      7.57 o 
  -3  14   6        0.31        1.87      3.66 o 
  -2  14   6        0.21       -0.81      2.90 o 
  -1  14   6        0.82        4.40      3.92 o 
   0  14   6       10.99       14.00      8.40 o 
 -11   1   7        6.77        2.11      2.36 o 
 -10   1   7        8.10        6.19      2.35 o 
  -9   1   7       39.58       46.30      6.78 o 
  -8   1   7      190.50      191.14     10.23 o 
  -7   1   7       27.18       16.52      3.21 o 
  -6   1   7       12.64        9.29      1.57 o 
  -5   1   7        3.61        8.10      1.57 o 
  -4   1   7       52.78       55.02      3.80 o 
  -3   1   7       44.55       47.86      3.48 o 
  -2   1   7        5.31        2.73      0.90 o 
  -1   1   7      881.14      951.33     13.99 o 
   0   1   7      174.39      157.27      5.70 o 
   1   1   7      324.77      341.35      9.45 o 
   2   1   7        0.00        0.11      2.32 o 
   3   1   7      109.14      100.78      6.19 o 
   4   1   7        1.30       -0.04      1.28 o 
   5   1   7        0.04       -1.92      2.12 o 
   6   1   7      102.47      111.21      9.60 o 
   7   1   7        0.83        2.26      2.72 o 
 -11   2   7        0.21        3.69      5.02 o 
 -10   2   7        0.64        0.57      6.08 o 
  -9   2   7        0.03        1.15      1.37 o 
  -8   2   7       22.90       22.93      4.29 o 
  -7   2   7       65.90       56.88      4.42 o 
  -6   2   7       25.91       35.10      2.36 o 
  -5   2   7       84.43      114.66      4.98 o 
  -4   2   7      140.81      135.01      6.60 o 
  -3   2   7      494.22      519.37     14.10 o 
  -2   2   7       60.08       55.60      4.54 o 
  -1   2   7       99.67      111.77      5.33 o 
   0   2   7       57.25       39.26      3.86 o 
   1   2   7       28.69       27.00      3.97 o 
   2   2   7       19.15       28.19      3.71 o 
   3   2   7       87.43       93.88      7.52 o 
   4   2   7       36.58       51.73      5.05 o 
   5   2   7       24.39       27.61      3.84 o 
   6   2   7        2.62        2.92      1.96 o 
   7   2   7       74.43      102.96     12.82 o 
 -11   3   7        9.77       12.71      5.59 o 
 -10   3   7        7.31       15.42      5.68 o 
  -9   3   7        5.18        5.19      2.45 o 
  -8   3   7        6.45        2.81      1.58 o 
  -7   3   7       19.58       24.86      3.82 o 
  -6   3   7      138.73      141.82      4.94 o 
  -5   3   7      484.62      498.55     10.44 o 
  -4   3   7       82.80       80.18      5.39 o 
  -3   3   7        6.46        6.52      3.44 o 
  -2   3   7      835.19      951.35     17.20 o 
  -1   3   7       58.56       62.99      4.03 o 
   0   3   7        6.30        8.67      2.10 o 
   1   3   7        1.45        2.80      1.57 o 
   2   3   7      121.75       95.38      7.22 o 
   3   3   7       15.79        9.01      2.30 o 
   4   3   7        9.02       10.65      2.51 o 
   5   3   7        0.13       -0.35      1.43 o 
   6   3   7        8.68       14.03      3.35 o 
   7   3   7        0.26        0.78      2.47 o 
 -11   4   7       12.29       22.73      6.65 o 
 -10   4   7        8.13        5.16      3.28 o 
  -9   4   7       14.40        5.52      2.71 o 
  -8   4   7        0.02       -1.21      2.14 o 
  -7   4   7       72.29       85.36      6.78 o 
  -6   4   7      125.18      136.99      5.43 o 
  -5   4   7      223.20      237.03      7.83 o 
  -4   4   7      141.23      149.30      6.02 o 
  -3   4   7        2.20        3.13      0.95 o 
  -2   4   7       16.82       20.48      2.95 o 
  -1   4   7        0.16       -0.01      1.13 o 
   0   4   7      168.74      185.92     10.36 o 
   1   4   7       69.32       59.46      4.44 o 
   2   4   7        0.01        0.18      1.75 o 
   3   4   7       14.57       14.79      3.27 o 
   4   4   7        1.83        1.44      2.01 o 
   5   4   7      107.41      129.00      8.83 o 
   6   4   7        1.65        2.73      2.36 o 
   7   4   7        0.45        1.65      2.16 o 
 -11   5   7        7.97       15.38      4.59 o 
 -10   5   7        0.01        4.22      6.11 o 
  -9   5   7        2.56       -2.44      3.45 o 
  -8   5   7       53.69       34.77      6.11 o 
  -7   5   7       25.18       24.45      7.75 o 
  -6   5   7      209.78      210.15      9.00 o 
  -5   5   7        4.04        5.58      1.41 o 
  -4   5   7      494.65      542.36     13.68 o 
  -3   5   7       33.61       34.05      2.43 o 
  -2   5   7      150.07      169.26      7.06 o 
  -1   5   7       15.97       12.80      2.11 o 
   0   5   7       15.33       12.21      1.80 o 
   1   5   7       22.44       24.40      3.25 o 
   2   5   7       55.35       51.95      6.28 o 
   3   5   7       27.91       19.75      3.56 o 
   4   5   7      138.87      139.32      8.94 o 
   5   5   7       27.23       25.62      4.20 o 
   6   5   7        0.00       -0.19      1.44 o 
   7   5   7        1.61        1.33      1.72 o 
 -10   6   7       12.83       11.17      5.07 o 
  -9   6   7       11.18        9.08      3.88 o 
  -8   6   7      110.61      129.22     12.34 o 
  -7   6   7       11.58       17.35      4.82 o 
  -6   6   7       25.22       28.07      3.72 o 
  -5   6   7      137.64      142.19      7.83 o 
  -4   6   7       23.71       22.88      2.64 o 
  -3   6   7       43.74       61.63      5.56 o 
  -2   6   7       77.29       83.43      4.90 o 
  -1   6   7       24.34       20.13      2.72 o 
   0   6   7        3.55        8.58      2.91 o 
   1   6   7      130.50      142.19     10.47 o 
   2   6   7       38.87       49.49      6.66 o 
   3   6   7       13.10       12.84      2.94 o 
   4   6   7       27.78       29.14      4.20 o 
   5   6   7       47.31       48.98      5.18 o 
   6   6   7        3.22        6.44      2.26 o 
   7   6   7        3.60        3.69      2.47 o 
 -10   7   7        0.55        3.80      2.86 o 
  -9   7   7       19.60       11.30      3.94 o 
  -8   7   7        0.74        4.57      2.32 o 
  -7   7   7       46.31       44.47      6.79 o 
  -6   7   7        8.09        7.24      1.86 o 
  -5   7   7        2.09        0.67      1.86 o 
  -4   7   7       35.67       35.54      4.30 o 
  -3   7   7       22.07       17.67      2.88 o 
  -2   7   7       18.78       16.23      2.88 o 
  -1   7   7       13.74       25.43      4.07 o 
   0   7   7      184.83      193.10     11.54 o 
   1   7   7      346.36      354.28     16.56 o 
   2   7   7       65.52       75.44      8.09 o 
   3   7   7       12.75       12.01      4.52 o 
   4   7   7        2.43        1.06      1.73 o 
   5   7   7        5.60        6.55      2.17 o 
   6   7   7        0.01        0.20      1.54 o 
  -9   8   7        0.11       -2.58      5.37 o 
  -8   8   7       15.75       34.60      6.78 o 
  -7   8   7       11.45        6.92      3.96 o 
  -6   8   7       14.77       13.25      2.30 o 
  -5   8   7        0.99        1.46      1.29 o 
  -4   8   7        1.18       -2.65      2.80 o 
  -3   8   7       70.48       75.89      6.82 o 
  -2   8   7        4.97        2.71      1.82 o 
  -1   8   7        0.07        1.10      1.53 o 
   0   8   7      163.54      191.54     11.59 o 
   1   8   7        9.67       11.19      3.13 o 
   2   8   7        0.04        2.62      1.62 o 
   3   8   7        2.38        3.97      1.79 o 
   4   8   7        3.48        2.79      1.88 o 
   5   8   7        1.47       -0.40      1.88 o 
   6   8   7        2.02        2.40      2.64 o 
  -9   9   7        1.45        1.47      2.23 o 
  -8   9   7        2.56        2.87      3.41 o 
  -7   9   7        2.54        3.00      3.51 o 
  -6   9   7       96.26      108.12      8.47 o 
  -5   9   7        8.35        8.94      2.25 o 
  -4   9   7       10.27       10.32      2.84 o 
  -3   9   7        1.89        0.09      1.61 o 
  -2   9   7      346.74      408.22     18.60 o 
  -1   9   7      143.91      191.51     12.59 o 
   0   9   7       26.03       41.29      7.40 o 
   1   9   7       21.33       24.14      4.51 o 
   2   9   7        3.90        1.00      1.53 o 
   3   9   7        2.16        4.05      3.51 o 
   4   9   7        1.66        2.56      3.25 o 
   5   9   7        1.95        2.60      4.65 o 
  -8  10   7        4.06        5.60      3.35 o 
  -7  10   7        0.42        0.06      2.39 o 
  -6  10   7        2.90       -1.04      1.93 o 
  -5  10   7        0.40       -3.96      2.64 o 
  -4  10   7       58.64       58.19      7.11 o 
  -3  10   7        2.08        1.31      2.36 o 
  -2  10   7       73.43       71.30      7.86 o 
  -1  10   7       18.46       16.57      3.77 o 
   0  10   7       22.01       17.44      5.20 o 
   1  10   7        0.59        1.32      3.75 o 
   2  10   7       10.48        7.98      3.90 o 
   3  10   7       28.57       32.92      6.21 o 
   4  10   7       29.76       34.00      6.40 o 
  -7  11   7        0.17       -0.93      2.66 o 
  -6  11   7        0.01       -1.41      2.40 o 
  -5  11   7        0.49       -1.99      2.08 o 
  -4  11   7        2.97       -3.20      2.14 o 
  -3  11   7       42.36       40.16      7.37 o 
  -2  11   7        0.98        3.53      3.67 o 
  -1  11   7       11.93       11.38      4.90 o 
   0  11   7        2.21        3.00      3.72 o 
   1  11   7        3.62        2.85      2.11 o 
   2  11   7        5.64        3.57      3.46 o 
   3  11   7       19.29       30.15      7.83 o 
   4  11   7        0.52        2.60      4.35 o 
  -6  12   7        1.02        0.87      3.48 o 
  -5  12   7        2.99        0.19      2.12 o 
  -4  12   7        0.00       -2.50      2.38 o 
  -3  12   7        1.78        2.45      2.35 o 
  -2  12   7        6.63        9.40      3.95 o 
  -1  12   7        5.36        5.23      4.86 o 
   0  12   7        1.35        0.54      7.19 o 
   1  12   7        0.69        1.23      5.29 o 
   2  12   7        1.57        0.73      3.68 o 
  -4  13   7        6.15        7.00      3.00 o 
  -3  13   7        8.11       12.03      5.93 o 
  -2  13   7       31.62       55.33     12.28 o 
  -1  13   7        2.43       11.98      6.31 o 
   0  13   7        3.20        9.04      4.49 o 
   1  13   7        0.11        2.04      7.30 o 
 -11   0   8        4.38        1.64      2.05 o 
 -10   0   8       62.34       49.99     10.38 o 
  -9   0   8       48.57       46.90      9.98 o 
  -8   0   8       28.40       26.21      7.33 o 
  -7   0   8       58.51       48.47      8.67 o 
  -6   0   8       17.16       21.70      4.84 o 
  -5   0   8        0.88        0.87      3.98 o 
  -4   0   8       86.64      102.98      7.57 o 
  -3   0   8       50.21       47.47      4.17 o 
  -2   0   8        5.45        7.57      1.88 o 
  -1   0   8      153.56      173.79     12.71 o 
   0   0   8      587.03      565.10     18.61 o 
   1   0   8      387.28      404.17     11.94 o 
   2   0   8       41.25       34.86      6.51 o 
   3   0   8        1.24        1.30      2.69 o 
   4   0   8       13.32        8.53      3.76 o 
   5   0   8       18.99       16.98      5.67 o 
   6   0   8       75.44       81.35     19.30 o 
   7   0   8        1.79       -6.07      7.35 o 
 -11   1   8        5.40        6.76      6.34 o 
 -10   1   8       10.90       16.36      3.97 o 
  -9   1   8        4.56        5.47      2.64 o 
  -8   1   8       57.30       66.25      6.88 o 
  -7   1   8      338.35      330.98     14.28 o 
  -6   1   8       44.83       32.75      3.57 o 
  -5   1   8        8.65        2.98      1.74 o 
  -4   1   8       48.95       32.93      3.59 o 
  -3   1   8       62.60       56.49      4.53 o 
  -2   1   8       17.49       20.36      2.52 o 
  -1   1   8      414.93      468.50     12.58 o 
   0   1   8      520.53      502.98     11.65 o 
   1   1   8       90.64       80.01      5.04 o 
   2   1   8        0.04        1.15      2.54 o 
   3   1   8       64.79       65.11      6.62 o 
   4   1   8        0.36        0.10      2.11 o 
   5   1   8       19.15       24.21      3.75 o 
   6   1   8        2.15        2.49      2.52 o 
   7   1   8       22.40       23.25      4.80 o 
 -11   2   8       13.85       16.58      7.09 o 
 -10   2   8       34.94       45.49      6.42 o 
  -9   2   8        1.35        2.50      1.90 o 
  -8   2   8        0.19       -0.38      1.65 o 
  -7   2   8      182.61      183.83     10.61 o 
  -6   2   8      216.06      213.10      6.99 o 
  -5   2   8      397.92      397.22     10.08 o 
  -4   2   8      215.59      231.33      9.90 o 
  -3   2   8       12.32        8.92      2.15 o 
  -2   2   8       10.77       10.51      1.88 o 
  -1   2   8        2.67        2.68      0.68 o 
   0   2   8        6.26        1.81      1.15 o 
   1   2   8      634.14      662.62     20.82 o 
   2   2   8       75.78       81.27      7.70 o 
   3   2   8        0.03       -0.50      2.54 o 
   4   2   8      166.36      187.70     11.63 o 
   5   2   8       15.62       14.32      3.17 o 
   6   2   8        1.79        2.95      2.11 o 
   7   2   8        0.41        0.42      2.82 o 
 -11   3   8        0.42        3.87      3.46 o 
 -10   3   8        5.97       10.24      5.36 o 
  -9   3   8        1.10        2.66      1.82 o 
  -8   3   8        5.48        4.18      3.53 o 
  -7   3   8       67.53       73.53      6.77 o 
  -6   3   8        4.18        7.92      1.49 o 
  -5   3   8      578.49      623.67     12.64 o 
  -4   3   8        1.94       10.61      2.38 o 
  -3   3   8      153.11      193.75      9.13 o 
  -2   3   8       76.80       88.80      6.20 o 
  -1   3   8      365.13      392.50     10.58 o 
   0   3   8        0.37        0.04      1.93 o 
   1   3   8        3.99        3.11      2.25 o 
   2   3   8      175.65      166.85     11.41 o 
   3   3   8      301.60      287.35     13.94 o 
   4   3   8       27.13       29.52      4.86 o 
   5   3   8       21.02       12.80      3.50 o 
   6   3   8        3.70        4.76      1.91 o 
   7   3   8        1.47        7.15      4.63 o 
 -11   4   8        0.16       -4.23      4.20 o 
 -10   4   8        5.97        4.65      3.47 o 
  -9   4   8       19.01        5.22      4.54 o 
  -8   4   8       75.03       56.87      7.20 o 
  -7   4   8      151.46      160.33     11.90 o 
  -6   4   8       21.48       13.88      2.22 o 
  -5   4   8       23.25       34.50      3.25 o 
  -4   4   8       62.84       45.98      4.09 o 
  -3   4   8       98.10       86.57      5.24 o 
  -2   4   8        1.01        0.55      1.03 o 
  -1   4   8       51.22       61.73      3.60 o 
   0   4   8       27.57       23.78      3.52 o 
   1   4   8       95.37       94.35      8.22 o 
   2   4   8       77.32       80.83      7.18 o 
   3   4   8       52.15       58.29      6.30 o 
   4   4   8       33.43       35.03      5.40 o 
   5   4   8        7.87        8.22      2.72 o 
   6   4   8        0.02        1.40      1.67 o 
 -10   5   8        1.17        0.52      2.73 o 
  -9   5   8        6.24       -1.79      6.16 o 
  -8   5   8       82.78       68.43     12.11 o 
  -7   5   8       25.78       15.77      3.00 o 
  -6   5   8       45.08       35.79      3.84 o 
  -5   5   8      106.01      114.66      6.89 o 
  -4   5   8      212.73      226.06      9.24 o 
  -3   5   8       23.65       20.94      2.77 o 
  -2   5   8      179.93      163.85      5.15 o 
  -1   5   8       45.69       47.49      4.82 o 
   0   5   8       20.76       34.96      4.38 o 
   1   5   8       37.71       30.47      4.67 o 
   2   5   8       91.63       78.58      7.18 o 
   3   5   8       30.34       35.95      5.02 o 
   4   5   8       16.19       26.90      4.85 o 
   5   5   8        1.97        4.97      2.17 o 
   6   5   8        0.03        1.14      1.50 o 
 -10   6   8        2.18        1.47      4.85 o 
  -9   6   8        0.00       -0.86      3.13 o 
  -8   6   8        1.11        8.01      4.59 o 
  -7   6   8       62.58       69.64      8.93 o 
  -6   6   8       86.51       97.12      7.04 o 
  -5   6   8        0.00       -3.12      2.53 o 
  -4   6   8       41.78       41.39      4.76 o 
  -3   6   8        2.00        3.73      3.46 o 
  -2   6   8        1.02        3.13      2.25 o 
  -1   6   8       10.72       11.05      2.50 o 
   0   6   8        2.53        1.84      3.11 o 
   1   6   8       71.67       72.57      7.84 o 
   2   6   8      178.13      160.55      9.55 o 
   3   6   8       86.04       63.83      6.29 o 
   4   6   8        0.34        0.10      1.74 o 
   5   6   8        1.65        1.84      1.18 o 
   6   6   8        3.65        6.20      2.57 o 
 -10   7   8        0.34       -0.46      1.66 o 
  -9   7   8       10.43       12.16      4.04 o 
  -8   7   8       47.09       64.94      9.17 o 
  -7   7   8       11.07       13.28      3.97 o 
  -6   7   8        5.77        4.15      1.48 o 
  -5   7   8        1.16        0.38      2.81 o 
  -4   7   8       30.13       33.08      4.41 o 
  -3   7   8      143.25      153.78      9.61 o 
  -2   7   8      127.60      141.82      9.25 o 
  -1   7   8       45.84       34.27      4.59 o 
   0   7   8        2.46        0.13      2.62 o 
   1   7   8        0.01        0.24      2.08 o 
   2   7   8        0.15        2.28      2.58 o 
   3   7   8        4.63        5.88      2.50 o 
   4   7   8        0.50       -0.09      1.76 o 
   5   7   8        0.00       -0.15      1.83 o 
  -9   8   8        5.79        8.26      4.48 o 
  -8   8   8        7.18       18.46      4.94 o 
  -7   8   8        2.57        4.96      2.44 o 
  -6   8   8        0.33       -0.08      2.82 o 
  -5   8   8        1.99        0.27      1.91 o 
  -4   8   8       20.25       10.07      2.61 o 
  -3   8   8       35.98       21.47      3.40 o 
  -2   8   8       77.02       78.90      7.72 o 
  -1   8   8      105.11       91.83     10.72 o 
   0   8   8       94.58       91.82     11.35 o 
   1   8   8      146.93      132.57     11.81 o 
   2   8   8       10.54       16.14      4.29 o 
   3   8   8        0.11       -0.17      2.07 o 
   4   8   8        2.19        2.11      2.04 o 
   5   8   8        0.33       -3.37      2.49 o 
  -9   9   8        0.01        5.04      3.65 o 
  -8   9   8        0.49        6.43      3.73 o 
  -7   9   8       15.29       20.86      5.20 o 
  -6   9   8       50.26       51.19      5.75 o 
  -5   9   8       61.35       55.86      7.15 o 
  -4   9   8        4.53       -0.59      3.20 o 
  -3   9   8        4.54        4.13      2.16 o 
  -2   9   8       66.83       83.57      8.54 o 
  -1   9   8        4.51        9.99      4.07 o 
   0   9   8       29.66       30.98      7.01 o 
   1   9   8        2.92        3.47      3.96 o 
   2   9   8        4.59        7.46      3.42 o 
   3   9   8        0.03        2.45      2.03 o 
   4   9   8        6.48        9.37      4.88 o 
  -8  10   8        4.62        6.81      4.06 o 
  -7  10   8        0.69        0.71      2.10 o 
  -6  10   8        2.35        1.08      1.52 o 
  -5  10   8        1.52        2.05      2.20 o 
  -4  10   8       35.09       30.81      5.33 o 
  -3  10   8        0.13       -2.22      4.01 o 
  -2  10   8        0.24       -2.73      2.96 o 
  -1  10   8        0.54       -1.79      2.80 o 
   0  10   8        0.21        2.65      1.78 o 
   1  10   8        3.72        2.44      3.23 o 
   2  10   8        8.66       17.50      5.92 o 
   3  10   8       38.73       62.94     10.82 o 
   4  10   8        6.64       15.05      5.82 o 
  -7  11   8        1.54        1.11      2.18 o 
  -6  11   8        2.29        2.18      2.82 o 
  -5  11   8        6.74        6.61      1.73 o 
  -4  11   8        5.74        2.42      3.31 o 
  -3  11   8        4.37        5.05      2.84 o 
  -2  11   8        2.73       -0.29      3.63 o 
  -1  11   8        1.65        2.83      4.60 o 
   0  11   8        0.02       -3.59      4.33 o 
   1  11   8        0.50        1.12      2.86 o 
   2  11   8        2.32        0.09      2.50 o 
   3  11   8        2.63       -0.21      2.87 o 
  -5  12   8        0.13       -2.83      1.89 o 
  -4  12   8        0.68       -0.82      2.12 o 
  -3  12   8        7.39        7.55      3.59 o 
  -2  12   8       17.70       14.12      6.28 o 
  -1  12   8        2.40        1.29      9.72 o 
   0  12   8        7.51        8.42      3.47 o 
   1  12   8       14.69       10.82      8.64 o 
  -3  13   8        0.00        1.25      3.08 o 
  -2  13   8       12.12       20.54     10.40 o 
  -1  13   8        0.15        6.19      5.76 o 
 -11   1   9        5.14       14.57      5.27 o 
 -10   1   9       41.18       60.67      7.49 o 
  -9   1   9       28.92       32.84      5.43 o 
  -8   1   9        0.02        0.71      2.74 o 
  -7   1   9       41.06       36.59      4.27 o 
  -6   1   9       47.04       64.29      4.34 o 
  -5   1   9        2.15        2.78      1.66 o 
  -4   1   9       53.34       63.15      4.62 o 
  -3   1   9       96.74       99.68      5.52 o 
  -2   1   9        2.69        0.33      1.10 o 
  -1   1   9      318.22      344.07     11.47 o 
   0   1   9       36.52       18.05      3.32 o 
   1   1   9      162.07      141.37     12.23 o 
   2   1   9        0.01        0.16      2.17 o 
   3   1   9        2.77        2.98      2.21 o 
   4   1   9       32.88       33.17      4.91 o 
   5   1   9        0.13        2.72      2.47 o 
   6   1   9        0.82        0.98      3.96 o 
 -11   2   9        0.23       -1.06      3.79 o 
 -10   2   9        6.36        4.98      3.44 o 
  -9   2   9       92.02       76.29      7.97 o 
  -8   2   9        0.76       -0.23      1.85 o 
  -7   2   9       66.03       54.33      5.33 o 
  -6   2   9       53.57       59.13      3.99 o 
  -5   2   9        1.26        3.60      3.83 o 
  -4   2   9        0.06        4.91      2.48 o 
  -3   2   9        0.84        3.03      1.28 o 
  -2   2   9      138.17      125.57      7.02 o 
  -1   2   9        0.01        1.49      1.52 o 
   0   2   9       25.96       20.43      2.95 o 
   1   2   9      366.42      411.44     17.79 o 
   2   2   9       88.97      108.46      9.60 o 
   3   2   9       10.02        6.22      2.42 o 
   4   2   9        6.08        5.82      3.02 o 
   5   2   9        1.12        0.76      2.18 o 
   6   2   9        0.78        0.61      3.03 o 
 -11   3   9        2.06        0.93      4.75 o 
 -10   3   9        1.66        0.86      2.36 o 
  -9   3   9       44.89       48.50      7.67 o 
  -8   3   9      175.86      186.99     13.93 o 
  -7   3   9      186.10      202.40     10.16 o 
  -6   3   9        1.49        0.30      1.09 o 
  -5   3   9      197.61      209.07      7.81 o 
  -4   3   9       32.94       41.75      5.87 o 
  -3   3   9       27.70       20.70      2.40 o 
  -2   3   9        2.12       -0.82      2.03 o 
  -1   3   9        6.59        0.80      1.03 o 
   0   3   9      309.82      327.41     15.06 o 
   1   3   9       20.85       25.19      4.28 o 
   2   3   9        0.02        0.39      1.55 o 
   3   3   9       51.41       37.09      5.83 o 
   4   3   9       56.02       38.65      6.58 o 
   5   3   9       33.30       34.18      5.48 o 
   6   3   9        9.78       11.75      3.76 o 
 -10   4   9        0.45       -1.90      3.93 o 
  -9   4   9        0.86       -5.36      3.75 o 
  -8   4   9        3.02        3.19      2.92 o 
  -7   4   9      119.26      128.91     12.05 o 
  -6   4   9        6.22        6.22      1.69 o 
  -5   4   9       70.39       61.10      5.84 o 
  -4   4   9        0.06        0.39      1.43 o 
  -3   4   9       49.97       54.77      7.22 o 
  -2   4   9       25.62       25.02      3.09 o 
  -1   4   9        2.46        0.20      1.49 o 
   0   4   9       67.07       75.90      7.33 o 
   1   4   9        1.40        1.41      2.13 o 
   2   4   9        4.18        1.69      1.55 o 
   3   4   9       84.85       73.83      8.22 o 
   4   4   9        1.65        2.67      1.82 o 
   5   4   9        1.36        0.96      1.62 o 
   6   4   9        1.12        1.46      2.56 o 
 -10   5   9        2.12       -0.05      3.72 o 
  -9   5   9       18.19       10.51      5.42 o 
  -8   5   9       20.85       11.88      3.60 o 
  -7   5   9        3.81        4.00      2.18 o 
  -6   5   9       75.75       87.27      6.33 o 
  -5   5   9        0.00        1.41      1.75 o 
  -4   5   9        3.50        3.95      4.48 o 
  -3   5   9       10.00       18.30      3.46 o 
  -2   5   9       65.44       59.10      4.55 o 
  -1   5   9       51.04       29.49      3.90 o 
   0   5   9        4.95        1.48      2.71 o 
   1   5   9       62.92       43.97      6.03 o 
   2   5   9       25.76       24.71      4.49 o 
   3   5   9        3.15        2.80      1.68 o 
   4   5   9        0.00        1.21      1.74 o 
   5   5   9        3.55        5.53      2.47 o 
 -10   6   9       13.83       13.41      4.40 o 
  -9   6   9        2.06        6.96      6.61 o 
  -8   6   9       43.50       55.87      9.05 o 
  -7   6   9        7.49        4.81      2.79 o 
  -6   6   9        4.55        5.49      2.10 o 
  -5   6   9       46.95       47.04      4.82 o 
  -4   6   9        1.82        0.53      3.02 o 
  -3   6   9       10.43        8.86      3.61 o 
  -2   6   9       15.80       30.63      3.79 o 
  -1   6   9      160.65      156.30     10.44 o 
   0   6   9       69.88       64.07      7.27 o 
   1   6   9       65.06       69.63      7.93 o 
   2   6   9       24.25       17.08      2.24 o 
   3   6   9       13.12        8.32      1.95 o 
   4   6   9        0.01        1.17      1.58 o 
   5   6   9        0.47       -1.18      1.76 o 
  -9   7   9        6.82        5.38      4.80 o 
  -8   7   9        3.19        6.77      4.16 o 
  -7   7   9        0.05        0.11      2.16 o 
  -6   7   9       53.03       45.66      5.98 o 
  -5   7   9       38.37       34.88      4.02 o 
  -4   7   9        4.72       -0.20      1.57 o 
  -3   7   9        2.14        2.85      2.64 o 
  -2   7   9        0.34       -0.12      2.12 o 
  -1   7   9        8.42       -0.04      2.59 o 
   0   7   9       13.25       14.10      3.87 o 
   1   7   9       15.03       15.60      3.52 o 
   2   7   9        0.10        2.21      1.94 o 
   3   7   9        0.33        0.89      1.93 o 
   4   7   9       16.45       18.17      4.32 o 
   5   7   9       14.56       18.41      4.66 o 
  -9   8   9        0.08        3.32      3.12 o 
  -8   8   9        0.13        2.50      3.12 o 
  -7   8   9       14.03       12.89      4.44 o 
  -6   8   9       48.04       47.37      5.91 o 
  -5   8   9       82.55       91.49      8.36 o 
  -4   8   9       33.06       26.30      4.12 o 
  -3   8   9        3.02        2.80      1.60 o 
  -2   8   9       39.52       46.22      7.93 o 
  -1   8   9       23.05       23.15      5.77 o 
   0   8   9        0.42        4.02      3.76 o 
   1   8   9        3.43        2.70      3.07 o 
   2   8   9       15.27       26.46      5.59 o 
   3   8   9        0.89       -1.13      1.57 o 
   4   8   9        0.36       -0.34      1.56 o 
  -8   9   9        0.13        6.58      3.45 o 
  -7   9   9        3.07        2.37      2.21 o 
  -6   9   9        6.09        6.50      1.83 o 
  -5   9   9        5.17        6.40      2.26 o 
  -4   9   9       54.65       47.28      6.03 o 
  -3   9   9       37.95       47.91      8.14 o 
  -2   9   9        0.01        2.82      2.45 o 
  -1   9   9        6.71        6.02      3.02 o 
   0   9   9        8.43       13.87      5.25 o 
   1   9   9       25.14       36.54      8.34 o 
   2   9   9       19.32       27.13      7.21 o 
   3   9   9        1.10        3.39      3.31 o 
  -7  10   9        3.42        1.53      1.87 o 
  -6  10   9        0.15       -0.26      2.12 o 
  -5  10   9        4.60        2.37      1.96 o 
  -4  10   9        1.49       -1.85      3.38 o 
  -3  10   9       19.13       20.73      5.49 o 
  -2  10   9        8.55        3.37      3.15 o 
  -1  10   9        3.89        2.64      2.02 o 
   0  10   9        5.93        4.54      2.99 o 
   1  10   9       12.03       16.89      6.39 o 
   2  10   9        0.13        3.06      4.01 o 
  -6  11   9        5.84        1.08      2.36 o 
  -5  11   9        0.19       -0.15      2.30 o 
  -4  11   9        1.08       -5.55      4.38 o 
  -3  11   9        0.43        2.26      5.83 o 
  -2  11   9        1.12       -0.46      3.19 o 
  -1  11   9        0.29        5.54      4.07 o 
   0  11   9        1.69       -0.87      3.75 o 
   1  11   9        6.01        9.89      4.11 o 
  -4  12   9        5.63        2.32      3.38 o 
  -3  12   9        0.09       -3.13      4.05 o 
  -2  12   9        4.40       -3.06      4.21 o 
  -1  12   9        0.93        1.01      3.64 o 
   0  12   9        0.01        0.42      2.44 o 
 -11   0  10       78.25      137.38     20.27 o 
 -10   0  10        1.17       11.73      6.76 o 
  -9   0  10       24.14       39.90      7.94 o 
  -8   0  10        6.09        5.35      5.54 o 
  -7   0  10      136.94      163.79     13.96 o 
  -6   0  10       90.96       78.64      8.75 o 
  -5   0  10      234.62      208.66     12.26 o 
  -4   0  10      131.17      152.31     11.79 o 
  -3   0  10      426.70      391.42     18.68 o 
  -2   0  10       40.56       44.63      6.43 o 
  -1   0  10      292.53      263.19     14.99 o 
   0   0  10        6.58       17.55      6.42 o 
   1   0  10      101.89       85.52     11.98 o 
   2   0  10       54.44       60.22      9.88 o 
   3   0  10       65.14       91.37     13.38 o 
   4   0  10        0.51       -2.35      4.82 o 
   5   0  10        4.39        6.18      6.38 o 
 -11   1  10        2.05       17.52      5.76 o 
 -10   1  10        2.63       12.57      4.44 o 
  -9   1  10       33.68       43.31      6.20 o 
  -8   1  10       36.35       32.79      4.63 o 
  -7   1  10      142.10      174.63      9.04 o 
  -6   1  10      330.54      381.41     10.67 o 
  -5   1  10      472.00      464.76     12.81 o 
  -4   1  10        9.76        2.24      2.70 o 
  -3   1  10        2.30        6.65      2.19 o 
  -2   1  10      119.38      128.05      8.21 o 
  -1   1  10      259.16      261.52     11.29 o 
   0   1  10        0.08        0.26      4.27 o 
   1   1  10        2.22       -1.54      2.87 o 
   2   1  10       38.24       23.81      5.11 o 
   3   1  10       41.17       43.51      6.38 o 
   4   1  10        1.49        1.29      2.87 o 
   5   1  10        0.01       -3.30      2.84 o 
 -10   2  10        0.01       -0.23      2.56 o 
  -9   2  10       10.98        7.88      3.15 o 
  -8   2  10       50.27       50.12      6.23 o 
  -7   2  10       44.80       53.39      5.39 o 
  -6   2  10       91.68       97.26      5.51 o 
  -5   2  10       61.49       65.69      7.24 o 
  -4   2  10        0.08        1.34      1.68 o 
  -3   2  10       30.52       33.22      4.19 o 
  -2   2  10      182.24      210.01      9.73 o 
  -1   2  10        3.54        0.35      4.57 o 
   0   2  10        1.95        0.29      2.28 o 
   1   2  10       74.66       79.36      8.40 o 
   2   2  10       11.73       11.40      3.22 o 
   3   2  10       27.94       28.50      5.60 o 
   4   2  10       10.68       12.48      3.93 o 
   5   2  10       11.58       15.17      4.79 o 
 -10   3  10        0.07       -1.50      3.06 o 
  -9   3  10       30.73       32.76      6.01 o 
  -8   3  10      136.46      168.54     13.58 o 
  -7   3  10       23.31       18.68      4.91 o 
  -6   3  10        1.31        2.74      1.49 o 
  -5   3  10       40.45       44.39      6.12 o 
  -4   3  10       84.19       93.64      7.02 o 
  -3   3  10       18.28        8.18      3.10 o 
  -2   3  10       13.53       12.55      2.20 o 
  -1   3  10        0.11        0.16      1.34 o 
   0   3  10      111.73       94.68      8.73 o 
   1   3  10       23.69       18.41      3.86 o 
   2   3  10        4.95        3.26      1.70 o 
   3   3  10        2.60        2.54      2.59 o 
   4   3  10        0.22        0.12      3.30 o 
   5   3  10        3.74        2.27      2.52 o 
 -10   4  10       10.43        7.53      3.01 o 
  -9   4  10        9.50        1.46      6.34 o 
  -8   4  10       32.80       25.99      9.53 o 
  -7   4  10      150.42      139.51     10.22 o 
  -6   4  10        1.44        2.85      2.00 o 
  -5   4  10        4.21       13.31      3.12 o 
  -4   4  10       13.41        2.25      2.42 o 
  -3   4  10        7.32       11.21      2.54 o 
  -2   4  10       26.33       27.65      3.16 o 
  -1   4  10        1.59       -1.12      0.95 o 
   0   4  10       98.73      134.85     10.48 o 
   1   4  10      179.48      178.40     12.78 o 
   2   4  10       23.12       22.06      4.61 o 
   3   4  10        4.48        3.08      2.79 o 
   4   4  10        2.77        2.99      2.04 o 
   5   4  10        0.00        0.19      1.97 o 
 -10   5  10        1.60        0.97      3.20 o 
  -9   5  10       21.30        6.96      3.10 o 
  -8   5  10        0.77        3.27      3.38 o 
  -7   5  10       21.46       17.65      4.11 o 
  -6   5  10        1.51        3.10      1.84 o 
  -5   5  10      222.70      237.69     13.94 o 
  -4   5  10       84.17      108.92      8.86 o 
  -3   5  10       80.10      103.47      7.90 o 
  -2   5  10      106.80      104.38      9.93 o 
  -1   5  10       25.00       22.89      3.53 o 
   0   5  10       14.58        7.07      2.83 o 
   1   5  10       28.04       31.47      5.39 o 
   2   5  10        5.43        5.74      2.38 o 
   3   5  10       16.84       19.24      4.58 o 
   4   5  10        6.03        7.71      3.20 o 
  -9   6  10        1.76        9.40      5.84 o 
  -8   6  10        1.10        8.14      4.66 o 
  -7   6  10        7.19        3.95      2.74 o 
  -6   6  10       54.32       54.31      5.73 o 
  -5   6  10        6.97        3.45      2.01 o 
  -4   6  10        7.09        3.91      2.35 o 
  -3   6  10      105.78      102.50      8.06 o 
  -2   6  10        2.09        0.29      2.42 o 
  -1   6  10       68.71       83.42     10.55 o 
   0   6  10       17.04       19.52      4.57 o 
   1   6  10       12.61       10.21      3.86 o 
   2   6  10        0.49        0.82      1.86 o 
   3   6  10        4.41        3.82      2.50 o 
   4   6  10        6.48        7.77      2.76 o 
  -9   7  10        0.60        4.17      2.57 o 
  -8   7  10        0.02       -0.14      1.85 o 
  -7   7  10        1.54        1.00      3.58 o 
  -6   7  10        0.10       -1.50      2.42 o 
  -5   7  10        2.31        1.60      2.36 o 
  -4   7  10       65.02       85.99      7.84 o 
  -3   7  10       17.53       14.96      4.16 o 
  -2   7  10       44.18       51.54      8.63 o 
  -1   7  10       13.28       19.94      5.53 o 
   0   7  10       14.12       12.86      3.26 o 
   1   7  10        7.21        4.04      1.65 o 
   2   7  10        1.59        2.88      3.46 o 
   3   7  10        3.72        4.09      2.21 o 
   4   7  10        4.12        7.53      3.23 o 
  -8   8  10        0.52        2.72      2.77 o 
  -7   8  10        0.01        1.83      2.19 o 
  -6   8  10        2.41        0.42      3.71 o 
  -5   8  10        2.92        1.17      2.26 o 
  -4   8  10       56.19       70.92      7.50 o 
  -3   8  10       14.59        6.63      2.38 o 
  -2   8  10        3.45        6.40      4.26 o 
  -1   8  10        2.98        2.34      4.83 o 
   0   8  10        1.51       -4.65      6.87 o 
   1   8  10       16.42       11.89      3.78 o 
   2   8  10       25.33       19.00      4.04 o 
   3   8  10        7.79       10.14      3.90 o 
  -7   9  10        0.57        0.79      3.22 o 
  -6   9  10        0.20        0.38      1.63 o 
  -5   9  10        7.27        6.88      3.05 o 
  -4   9  10        8.39       10.96      2.80 o 
  -3   9  10       34.77       30.65      6.51 o 
  -2   9  10        0.79       -0.06      2.18 o 
  -1   9  10        3.26        7.57      2.93 o 
   0   9  10        1.51        2.29      3.36 o 
   1   9  10       23.79       37.18      8.22 o 
   2   9  10       24.78       31.00      6.44 o 
  -6  10  10        2.44       -1.96      2.88 o 
  -5  10  10        0.45       -0.96      2.73 o 
  -4  10  10        1.04       -1.43      2.88 o 
  -3  10  10        0.66       -5.80      3.87 o 
  -2  10  10        0.05       -3.04      2.59 o 
  -1  10  10        0.00       -0.33      2.88 o 
   0  10  10        0.54        3.12      2.54 o 
   1  10  10       10.31       19.10      6.60 o 
  -5  11  10        3.80        0.37      1.99 o 
  -4  11  10        1.33        2.16      7.36 o 
  -3  11  10        6.20       -2.05      3.94 o 
  -2  11  10       10.25        5.81      4.45 o 
  -1  11  10        0.16       -2.83      2.39 o 
   0  11  10        0.01       -2.54      3.38 o 
 -10   1  11        0.67        7.47      2.92 o 
  -9   1  11        9.52        4.92      3.63 o 
  -8   1  11        8.90        8.57      3.58 o 
  -7   1  11       14.76       17.96      3.51 o 
  -6   1  11       22.92       23.21      3.22 o 
  -5   1  11      426.68      461.56     13.56 o 
  -4   1  11      253.07      260.50     10.62 o 
  -3   1  11        3.19        5.23      1.72 o 
  -2   1  11        1.67        5.27      1.83 o 
  -1   1  11        3.04        4.06      2.87 o 
   0   1  11       22.00       12.17      3.80 o 
   1   1  11        2.67       -0.26      2.82 o 
   2   1  11        1.95        0.38      4.02 o 
   3   1  11        5.54       -0.59      2.56 o 
   4   1  11        7.39        3.61      3.31 o 
 -10   2  11        0.61        2.30      2.64 o 
  -9   2  11        1.23        1.45      3.33 o 
  -8   2  11       19.33       15.58      4.55 o 
  -7   2  11       15.30        9.75      4.34 o 
  -6   2  11        1.24        0.56      1.56 o 
  -5   2  11        0.06        1.85      1.87 o 
  -4   2  11       82.23       77.99      5.79 o 
  -3   2  11        1.39        2.24      1.78 o 
  -2   2  11       31.43       24.76      4.80 o 
  -1   2  11       35.59       33.41      5.14 o 
   0   2  11        5.88        1.72      2.36 o 
   1   2  11        1.22        2.67      3.02 o 
   2   2  11       26.48       37.62      7.45 o 
   3   2  11       12.29       14.65      3.63 o 
   4   2  11        1.80        0.00      2.74 o 
 -10   3  11        0.85       -5.10      3.40 o 
  -9   3  11        2.79        1.68      3.26 o 
  -8   3  11        3.63        4.95      5.47 o 
  -7   3  11       21.64       18.82      4.76 o 
  -6   3  11        0.42        0.37      1.65 o 
  -5   3  11        1.90        3.97      2.21 o 
  -4   3  11        0.09       -0.27      1.54 o 
  -3   3  11        9.43        6.41      1.59 o 
  -2   3  11       16.15       14.43      2.35 o 
  -1   3  11        4.64       -0.01      2.45 o 
   0   3  11       14.73        6.77      2.90 o 
   1   3  11       69.37       53.13      7.13 o 
   2   3  11       38.71       37.29      6.33 o 
   3   3  11       11.07       18.26      4.44 o 
   4   3  11        0.01        1.28      3.51 o 
 -10   4  11        0.75        0.27      2.64 o 
  -9   4  11        0.08       -0.31      5.89 o 
  -8   4  11        7.66        2.79      3.63 o 
  -7   4  11      103.42      109.98      9.44 o 
  -6   4  11        1.04        2.89      2.30 o 
  -5   4  11       18.03       19.52      4.06 o 
  -4   4  11        4.70        4.06      3.98 o 
  -3   4  11       51.73       31.40      5.11 o 
  -2   4  11       85.86       86.26      8.02 o 
  -1   4  11       38.61       44.49      7.70 o 
   0   4  11        1.92        0.71      1.65 o 
   1   4  11       10.51       11.93      3.63 o 
   2   4  11       13.19       17.62      4.64 o 
   3   4  11        1.07        0.37      1.63 o 
   4   4  11        1.12       -1.07      2.58 o 
  -9   5  11       18.94       36.26      9.69 o 
  -8   5  11        2.15        4.25      3.34 o 
  -7   5  11       16.94       20.01      4.08 o 
  -6   5  11       41.46       34.71      5.94 o 
  -5   5  11        0.36        1.97      1.68 o 
  -4   5  11       74.35       89.26      7.10 o 
  -3   5  11       41.08       37.53      5.21 o 
  -2   5  11        0.31       -6.47      4.31 o 
  -1   5  11       20.94        6.53      3.38 o 
   0   5  11       55.21       54.80      9.15 o 
   1   5  11       20.33       30.27      5.24 o 
   2   5  11        7.45        3.01      2.02 o 
   3   5  11        1.44        0.74      1.91 o 
  -9   6  11        6.63       17.56      8.02 o 
  -8   6  11        0.27        5.42      3.81 o 
  -7   6  11       44.56       68.08      8.19 o 
  -6   6  11       85.61       99.92      9.11 o 
  -5   6  11        1.26        2.77      3.30 o 
  -4   6  11        3.25        1.71      2.38 o 
  -3   6  11       30.92       35.98      6.31 o 
  -2   6  11       12.25       24.66      6.11 o 
  -1   6  11        0.18        6.58      3.53 o 
   0   6  11        0.17       -5.32      5.48 o 
   1   6  11        1.59       -0.16      2.51 o 
   2   6  11        4.25        6.82      2.60 o 
   3   6  11        0.58        1.37      2.31 o 
  -8   7  11        7.09        8.00      3.53 o 
  -7   7  11        0.72       -2.10      2.97 o 
  -6   7  11        8.50        5.97      3.60 o 
  -5   7  11        0.88       -2.33      2.20 o 
  -4   7  11       11.57        9.18      3.47 o 
  -3   7  11       17.50       14.68      4.25 o 
  -2   7  11        4.95        3.23      2.89 o 
  -1   7  11        0.08       -2.16      4.57 o 
   0   7  11        0.23       -1.66      6.12 o 
   1   7  11        3.93        1.15      2.73 o 
   2   7  11       13.22       25.31      7.66 o 
  -8   8  11        1.89        0.57      2.99 o 
  -7   8  11        0.09       -2.17      2.59 o 
  -6   8  11        0.20       -1.91      3.34 o 
  -5   8  11        1.43       -3.72      2.77 o 
  -4   8  11        4.11        1.35      2.69 o 
  -3   8  11       11.14       12.22      4.78 o 
  -2   8  11        0.14        2.08      2.69 o 
  -1   8  11        0.05        0.49      3.43 o 
   0   8  11        5.84        4.00      3.23 o 
   1   8  11        6.71       12.29      5.15 o 
   2   8  11       12.42       18.25      6.43 o 
  -7   9  11        0.48        1.00      1.85 o 
  -6   9  11        0.50       -5.63      3.75 o 
  -5   9  11        1.04        1.03      1.87 o 
  -4   9  11        5.58        5.10      2.94 o 
  -3   9  11       11.99       13.02      5.23 o 
  -2   9  11        1.84        7.68      3.01 o 
  -1   9  11        0.07       -0.59      4.52 o 
   0   9  11        0.47        0.97      3.37 o 
   1   9  11        3.62       13.52      5.25 o 
  -5  10  11        9.09        5.08      3.90 o 
  -4  10  11        0.04        1.74      3.61 o 
  -3  10  11       10.38       20.91      6.16 o 
  -2  10  11       30.74       45.17      8.93 o 
  -1  10  11        0.02       -0.20      3.04 o 
 -10   0  12        1.19       -0.31      4.51 o 
  -9   0  12       12.95       23.98      8.44 o 
  -8   0  12       25.08       20.39      4.26 o 
  -7   0  12      122.44      117.16     12.38 o 
  -6   0  12      188.29      190.86     12.89 o 
  -5   0  12       33.40       24.81      4.34 o 
  -4   0  12        0.65        2.21      2.24 o 
  -3   0  12        5.56        7.71      4.19 o 
  -2   0  12       18.96       18.98     11.18 o 
  -1   0  12        9.34       10.15      4.75 o 
   0   0  12        2.87        7.09      4.67 o 
   1   0  12       25.80       54.05     11.36 o 
   2   0  12        4.40        3.32      4.42 o 
   3   0  12        2.95        7.13      4.82 o 
 -10   1  12       11.21       14.31      5.11 o 
  -9   1  12        8.88        7.53      3.70 o 
  -8   1  12        0.07        0.61      2.97 o 
  -7   1  12        0.32        0.19      2.25 o 
  -6   1  12       55.27       69.43      5.72 o 
  -5   1  12       64.73       68.47      5.29 o 
  -4   1  12       15.63       10.92      2.49 o 
  -3   1  12       27.20       26.76      3.97 o 
  -2   1  12        1.04        2.30      1.42 o 
  -1   1  12        5.61        6.74      4.70 o 
   0   1  12        4.18        8.35      3.13 o 
   1   1  12       27.21       27.75      6.34 o 
   2   1  12       34.27       16.63      4.68 o 
   3   1  12       22.94       13.39      4.09 o 
  -9   2  12        3.96        7.34      4.14 o 
  -8   2  12        7.91       11.08      4.53 o 
  -7   2  12       15.32       11.02      4.19 o 
  -6   2  12        3.93        1.58      1.43 o 
  -5   2  12       32.50       23.18      3.44 o 
  -4   2  12      147.61      181.72      9.26 o 
  -3   2  12      149.95      160.71     11.06 o 
  -2   2  12       33.27       37.73      6.06 o 
  -1   2  12       20.82       33.28      6.72 o 
   0   2  12        1.60       -3.63      3.50 o 
   1   2  12        0.43       -4.03      4.72 o 
   2   2  12        2.58        1.16      3.41 o 
   3   2  12        3.38        1.48      3.55 o 
  -9   3  12       38.36       46.78      8.67 o 
  -8   3  12       14.30       29.68      5.44 o 
  -7   3  12       16.89       15.92      3.02 o 
  -6   3  12        0.00       -1.41      2.55 o 
  -5   3  12       57.83       73.53      6.54 o 
  -4   3  12       42.74       48.39      7.11 o 
  -3   3  12       26.16       32.62      5.58 o 
  -2   3  12        0.19       -0.49      1.66 o 
  -1   3  12        0.09       -4.27      2.84 o 
   0   3  12        3.56       -4.30      4.75 o 
   1   3  12       41.55       31.90      7.65 o 
   2   3  12       18.78       21.47      6.16 o 
   3   3  12       11.38        9.96      3.70 o 
  -9   4  12       21.89       16.51      6.58 o 
  -8   4  12        2.42        0.29      2.92 o 
  -7   4  12        1.61        2.18      2.28 o 
  -6   4  12       48.04       70.16      9.82 o 
  -5   4  12       28.89       33.43      4.58 o 
  -4   4  12        0.29       -0.51      2.15 o 
  -3   4  12        4.84        1.24      3.31 o 
  -2   4  12        0.11       -0.98      2.85 o 
  -1   4  12        1.31       -1.79      2.55 o 
   0   4  12        2.98        2.37      2.60 o 
   1   4  12        3.92        9.46      3.59 o 
   2   4  12        2.39        2.28      1.59 o 
   3   4  12        5.99        7.42      4.15 o 
  -9   5  12        1.65       -0.62      9.76 o 
  -8   5  12        4.45        9.62      4.64 o 
  -7   5  12       47.28       43.65      6.34 o 
  -6   5  12       26.36       17.05      5.85 o 
  -5   5  12        6.60       12.69      3.84 o 
  -4   5  12       25.89       30.86      5.48 o 
  -3   5  12        0.64       -0.20      3.32 o 
  -2   5  12       14.56        4.24      3.01 o 
  -1   5  12       21.22       10.96      3.71 o 
   0   5  12       60.28       64.28     10.26 o 
   1   5  12        6.98        9.63      4.24 o 
   2   5  12        1.27        3.39      2.34 o 
  -8   6  12       31.23       51.71      8.69 o 
  -7   6  12        0.00        4.90      2.66 o 
  -6   6  12       44.87       53.10      6.73 o 
  -5   6  12       23.54       36.14      6.28 o 
  -4   6  12       21.71       19.76      4.65 o 
  -3   6  12       20.48       13.01      3.22 o 
  -2   6  12       13.02       10.76      3.87 o 
  -1   6  12        2.52        1.76      3.12 o 
   0   6  12       21.35       39.51      8.89 o 
   1   6  12       20.51       40.36      7.34 o 
   2   6  12        2.61       -5.07      3.79 o 
  -7   7  12        1.01       -1.98      2.60 o 
  -6   7  12       10.35        4.56      3.10 o 
  -5   7  12        4.03        1.91      2.25 o 
  -4   7  12        8.53        7.85      2.50 o 
  -3   7  12        1.26        2.20      2.44 o 
  -2   7  12        0.98        0.93      3.52 o 
  -1   7  12        5.59        8.16      5.38 o 
   0   7  12        2.63       -0.90      4.36 o 
   1   7  12        0.79       -2.38      4.30 o 
  -6   8  12        3.59        8.69      4.39 o 
  -5   8  12        1.08        0.16      1.59 o 
  -4   8  12       24.00       24.81      5.93 o 
  -3   8  12       10.77       13.38      4.61 o 
  -2   8  12        0.87        4.28      2.75 o 
  -1   8  12        3.51        0.85      2.36 o 
   0   8  12        1.38        1.41      4.02 o 
  -5   9  12        7.93        6.01      3.02 o 
  -4   9  12        6.42        2.93      4.24 o 
  -3   9  12        1.40       -0.03      2.82 o 
  -2   9  12        1.87        7.82      5.00 o 
  -1   9  12       11.75       13.64      6.20 o 
  -9   1  13        0.00       -0.65      4.44 o 
  -8   1  13        0.13       -2.24      3.26 o 
  -7   1  13       31.54       31.01      4.86 o 
  -6   1  13       30.85       32.81      4.22 o 
  -5   1  13        1.35       -0.03      1.32 o 
  -4   1  13        0.06       -1.90      1.83 o 
  -3   1  13       24.39       17.73      4.47 o 
  -2   1  13       25.71       26.23      5.75 o 
  -1   1  13       12.05       12.01      3.99 o 
   0   1  13        2.20        2.71      2.13 o 
   1   1  13        1.20        2.67      2.91 o 
   2   1  13        0.29        4.03      3.52 o 
  -9   2  13        0.54        1.30      4.89 o 
  -8   2  13        0.01        4.99      4.98 o 
  -7   2  13        5.91        8.34      2.95 o 
  -6   2  13       26.04       22.11      3.76 o 
  -5   2  13        0.23       -1.30      1.72 o 
  -4   2  13        9.96        9.76      2.52 o 
  -3   2  13       15.87       20.21      4.34 o 
  -2   2  13        9.80       13.46      4.10 o 
  -1   2  13        4.66       12.55      5.11 o 
   0   2  13        7.26       21.15      6.21 o 
   1   2  13        6.34        5.70      3.85 o 
   2   2  13        0.00       -1.41      3.46 o 
  -8   3  13       19.25       21.54      5.47 o 
  -7   3  13        0.39       -0.04      2.35 o 
  -6   3  13       12.87        6.13      2.70 o 
  -5   3  13       53.00       54.53      7.28 o 
  -4   3  13       31.33       39.17      6.68 o 
  -3   3  13        9.67        9.38      3.50 o 
  -2   3  13        1.24       -0.09      2.31 o 
  -1   3  13        1.52       -1.25      2.46 o 
   0   3  13       12.07        9.38      5.98 o 
   1   3  13        3.31        0.22      4.20 o 
  -8   4  13        8.27       21.40      6.68 o 
  -7   4  13       19.33       25.82      4.73 o 
  -6   4  13        5.94        9.51      3.93 o 
  -5   4  13       10.74        8.61      2.85 o 
  -4   4  13        1.05       -0.84      2.49 o 
  -3   4  13        6.28        4.74      3.04 o 
  -2   4  13        7.66        8.03      2.26 o 
  -1   4  13        6.02        0.92      3.07 o 
   0   4  13       18.09       11.86      3.89 o 
   1   4  13        0.05        0.53      2.57 o 
  -8   5  13       34.16       55.82     10.59 o 
  -7   5  13        0.07       -0.37      2.06 o 
  -6   5  13        3.66        5.56      2.92 o 
  -5   5  13        8.19       10.19      3.65 o 
  -4   5  13       10.09       10.26      3.34 o 
  -3   5  13        2.14        3.04      2.32 o 
  -2   5  13       21.02       30.41      5.76 o 
  -1   5  13        8.27        8.95      4.48 o 
   0   5  13       12.72       12.49      3.80 o 
   1   5  13        0.09       -0.10      2.63 o 
  -7   6  13        0.07        0.13      2.59 o 
  -6   6  13        0.32        0.49      2.05 o 
  -5   6  13        8.16       14.61      4.36 o 
  -4   6  13        8.25        5.82      2.74 o 
  -3   6  13        5.81        5.27      4.55 o 
  -2   6  13        6.99        7.62      3.38 o 
  -1   6  13        9.97       19.61      6.93 o 
   0   6  13        4.54       20.99      7.28 o 
  -6   7  13        3.30       -0.49      3.73 o 
  -5   7  13        2.18        1.91      2.78 o 
  -4   7  13        0.91       -2.36      3.14 o 
  -3   7  13        0.04       -2.61      5.20 o 
  -2   7  13        0.06        1.29      5.21 o 
  -1   7  13        2.49        0.27      4.46 o 
  -4   8  13       20.14       37.04      6.79 o 
  -3   8  13        6.56       18.32      6.04 o 
  -8   0  14        0.13      -11.08      7.64 o 
  -7   0  14        5.48       10.09     12.00 o 
  -6   0  14        5.44        2.33      2.99 o 
  -5   0  14       12.11        3.14      3.05 o 
  -4   0  14       31.68       17.31      7.17 o 
  -3   0  14       26.16       39.37      9.94 o 
  -2   0  14        5.60       12.13     11.08 o 
  -1   0  14        1.24        5.88      2.71 o 
   0   0  14       65.28       92.13     16.19 o 
  -8   1  14        0.10       -7.08      6.55 o 
  -7   1  14        0.32        3.84      5.39 o 
  -6   1  14        4.85        3.41      2.77 o 
  -5   1  14        0.76       -0.76      2.09 o 
  -4   1  14        2.28        0.36      2.29 o 
  -3   1  14       27.42       17.32      4.33 o 
  -2   1  14        4.79        3.96      3.24 o 
  -1   1  14       38.66       54.36      8.52 o 
   0   1  14        1.45        0.26      2.78 o 
  -7   2  14        0.04       -1.69      3.21 o 
  -6   2  14        0.25        0.15      1.68 o 
  -5   2  14        7.96        4.29      3.69 o 
  -4   2  14        4.51        3.67      3.76 o 
  -3   2  14        0.93       -0.99      2.28 o 
  -2   2  14       16.55       14.00      3.89 o 
  -1   2  14        1.72        2.76      3.07 o 
   0   2  14       26.09       35.04      7.56 o 
  -7   3  14        2.21       -5.24      3.90 o 
  -6   3  14        0.53       -1.89      2.47 o 
  -5   3  14        5.50        3.85      2.19 o 
  -4   3  14       13.28       18.34      5.18 o 
  -3   3  14       10.34       13.51      3.83 o 
  -2   3  14        1.01       -0.73      2.17 o 
  -1   3  14        3.82        3.76      3.55 o 
   0   3  14        0.92        0.60      2.51 o 
  -7   4  14        0.11       -5.85      4.03 o 
  -6   4  14       24.60       20.98      4.46 o 
  -5   4  14       24.54       39.52      8.54 o 
  -4   4  14       27.76       37.10      6.16 o 
  -3   4  14        9.19        3.29      5.37 o 
  -2   4  14        2.65       -0.17      2.20 o 
  -1   4  14        0.79       -0.77      3.28 o 
  -6   5  14        8.93        3.76      3.80 o 
  -5   5  14        1.87        1.06      2.44 o 
  -4   5  14        1.04        0.97      2.32 o 
  -3   5  14        2.59        2.87      4.38 o 
  -2   5  14       12.57        9.07      2.99 o 
  -4   6  14        6.12        8.18      3.57 o 
  -3   6  14        2.40       -4.31      2.87 o 
  -5   1  15        0.56       -0.99      1.86 o 
  -4   1  15        8.80       12.28      4.06 o 
  -3   1  15       10.66        9.87      4.18 o 
  -5   2  15        1.64        0.81      3.18 o 
  -4   2  15        0.41        2.91      2.05 o 
  -3   2  15        4.45        2.60      3.08 o 
                                                 
