# Supplementary material for: Conformation and crystal structures of 1-amino­cyclo­hexa­neacetic acid (β3,3Ac6c) in N-protected derivatives
Source: Acta Crystallogr Sect E Struct Rep Online. 2014 Oct 4;70(Pt 11):272–7. doi: 10.1107/S1600536814020777 (PMC4257263; doi:10.1107/S1600536814020777)
Supplement: Supplementary file 3 [file e-70-00272-IIsup3.hkl]

# 
# h,k,l, Fc-squared, Fo-squared, sigma(Fo-squared) and status flag 
# 
data_II
_shelx_title ' ARVINDA89 in P-1' 
_shelx_refln_list_code          4 
_shelx_F_calc_maximum      130.65 
_exptl_crystal_F_000       404.00 
_reflns_d_resolution_high  0.7828 
 
loop_ 
 _symmetry_equiv_pos_as_xyz 
 'x, y, z' 
 '-x, -y, -z' 
 
_cell_length_a     6.0834 
_cell_length_b    12.7642 
_cell_length_c    12.8399 
_cell_angle_alpha  94.018 
_cell_angle_beta   92.295 
_cell_angle_gamma 100.489 
 
_shelx_F_squared_multiplier     1.000 
 
loop_ 
 _refln_index_h 
 _refln_index_k 
 _refln_index_l 
 _refln_F_squared_calc 
 _refln_F_squared_meas 
 _refln_F_squared_sigma 
 _refln_observed_status 
   2   0   0       36.68       33.72      3.02 o 
   3   0   0       60.61       79.83      8.79 o 
   4   0   0        3.17        0.09      1.81 o 
   5   0   0        5.21        3.60      2.17 o 
   6   0   0      114.68      134.79     16.95 o 
   7   0   0       12.26       26.85     12.98 o 
  -7   1   0        4.05       11.38      7.11 o 
  -6   1   0       32.86       36.29      9.06 o 
  -5   1   0        3.71        3.30      6.24 o 
  -4   1   0      379.90      405.89     23.31 o 
  -3   1   0      139.68      145.62      9.68 o 
  -2   1   0      164.38      154.78      6.40 o 
  -1   1   0      442.64      442.45      8.90 o 
   1   1   0      154.09      150.62      4.69 o 
   2   1   0      227.83      246.17      8.28 o 
   3   1   0      916.42      947.44     22.09 o 
   4   1   0      295.11      296.18     13.01 o 
   5   1   0        4.27        0.86      3.31 o 
   6   1   0       21.10       23.17      7.67 o 
   7   1   0       14.14       19.54     10.10 o 
  -7   2   0       60.35       88.09     16.14 o 
  -6   2   0      112.72      120.42     16.28 o 
  -5   2   0      525.33      534.44     30.73 o 
  -4   2   0       83.17       77.17     11.35 o 
  -3   2   0        4.19        4.14      1.66 o 
  -2   2   0      887.82      926.21     15.00 o 
  -1   2   0     2310.90     2238.43     16.40 o 
   1   2   0      257.87      252.29      9.43 o 
   2   2   0     1309.48     1323.94     17.51 o 
   3   2   0      601.17      612.68     18.16 o 
   4   2   0       15.05        9.78      2.43 o 
   5   2   0      128.24      139.02     11.45 o 
   6   2   0        6.34        0.46      4.87 o 
   7   2   0        1.20        4.09      7.33 o 
  -7   3   0        8.35       -2.97     28.14 o 
  -6   3   0       27.54       34.11      8.14 o 
  -5   3   0       25.81       55.33     12.59 o 
  -4   3   0       41.24       38.49     22.32 o 
  -3   3   0        3.79        0.55      1.91 o 
  -2   3   0        1.01        0.53      1.37 o 
  -1   3   0      868.36      879.03     10.09 o 
   0   3   0      147.90      142.78      4.47 o 
   1   3   0       26.04       28.00      4.51 o 
   2   3   0     4419.47     4494.74     42.16 o 
   3   3   0      316.07      361.00     16.26 o 
   4   3   0      271.47      279.79     17.39 o 
   5   3   0        8.83        9.93      4.47 o 
   6   3   0        2.08       -2.16      7.63 o 
   7   3   0        2.88        2.47      4.15 o 
  -7   4   0       44.03       33.02     14.41 o 
  -6   4   0        4.02       -2.23      8.89 o 
  -5   4   0      125.61      102.51     13.38 o 
  -4   4   0       60.38       60.27      8.25 o 
  -3   4   0       87.52       89.38      9.44 o 
  -2   4   0     2675.80     2746.95     29.72 o 
  -1   4   0      278.40      270.68      6.20 o 
   0   4   0     1374.25     1363.43     14.45 o 
   1   4   0      296.97      306.10      7.99 o 
   2   4   0        8.64       12.00      3.53 o 
   3   4   0      182.01      179.38     10.44 o 
   4   4   0       12.72       16.25      4.01 o 
   5   4   0      161.19      151.06     18.93 o 
   6   4   0        0.15       -0.82      5.47 o 
  -7   5   0        0.04        3.36      7.66 o 
  -6   5   0      143.45      150.27     19.45 o 
  -5   5   0       42.99       41.23      8.50 o 
  -4   5   0      301.33      319.96     22.12 o 
  -3   5   0      409.67      433.18     19.14 o 
  -2   5   0     1158.45     1188.33     20.58 o 
  -1   5   0       27.49       27.14      2.53 o 
   0   5   0       66.50       72.55      4.10 o 
   1   5   0      166.13      171.04      6.65 o 
   2   5   0      102.04       82.74     14.58 o 
   3   5   0       13.45        8.45      4.81 o 
   4   5   0        4.82        9.26      3.57 o 
   5   5   0        0.90       -0.31      3.13 o 
   6   5   0        2.47        3.13      2.74 o 
  -7   6   0        3.67        4.13      8.92 o 
  -6   6   0       22.81       19.78     11.95 o 
  -5   6   0        2.97       -1.30      3.23 o 
  -4   6   0       12.35       17.24      4.14 o 
  -3   6   0       84.70       81.53      6.96 o 
  -2   6   0      792.05      802.97     17.55 o 
  -1   6   0       24.71       27.98      3.21 o 
   0   6   0      123.10      125.31      6.35 o 
   1   6   0       30.80       33.67      3.36 o 
   2   6   0      240.39      245.92     12.70 o 
   3   6   0       45.69       42.73     12.26 o 
   4   6   0       21.50       22.96      9.67 o 
   5   6   0       16.46       15.53      8.56 o 
   6   6   0        0.87        0.26      3.08 o 
  -7   7   0        0.70       12.03      8.86 o 
  -6   7   0        7.35        4.61      5.29 o 
  -5   7   0       37.19       32.84      6.85 o 
  -4   7   0       10.43        5.56      2.95 o 
  -3   7   0       47.59       47.00      5.47 o 
  -2   7   0       58.63       61.12      4.84 o 
  -1   7   0       78.09       81.79      5.61 o 
   0   7   0        0.07        2.71      1.24 o 
   1   7   0       91.94       99.81      6.13 o 
   2   7   0        7.24        5.17      2.97 o 
   3   7   0       14.54       14.80      4.33 o 
   4   7   0       44.92       31.99     11.98 o 
   5   7   0        0.04        8.04      7.70 o 
   6   7   0        0.44        0.06      4.55 o 
  -7   8   0       33.10       40.20     13.38 o 
  -6   8   0        8.54       12.38      4.93 o 
  -5   8   0       25.57       21.16      5.56 o 
  -4   8   0       38.65       36.83      7.19 o 
  -3   8   0      219.74      228.10     13.15 o 
  -2   8   0        4.65        7.73      3.26 o 
  -1   8   0      210.56      217.78     13.14 o 
   0   8   0       48.72       51.67      4.70 o 
   1   8   0       83.21       80.78      5.96 o 
   2   8   0      108.64       94.17      7.50 o 
   3   8   0      205.30      164.17     26.92 o 
   4   8   0       13.34        6.93      3.15 o 
   5   8   0        0.61       -0.39      4.26 o 
  -7   9   0        0.34        8.83     21.15 o 
  -6   9   0       20.72       22.94      7.62 o 
  -5   9   0        2.63        3.28      3.04 o 
  -4   9   0       15.49       12.90      4.81 o 
  -3   9   0       71.34       76.22      7.09 o 
  -2   9   0      130.41      139.93     12.52 o 
  -1   9   0        6.59       10.27      6.01 o 
   0   9   0        2.16        2.35      1.51 o 
   1   9   0      130.11      121.37      7.74 o 
   2   9   0        5.77        6.36      5.55 o 
   3   9   0        1.98        1.43      3.01 o 
   4   9   0        1.38        2.48      1.56 o 
   5   9   0        0.05        0.05      5.21 o 
  -6  10   0        9.51       20.57     17.77 o 
  -5  10   0        7.34        7.15      4.53 o 
  -4  10   0      129.68      121.10     12.17 o 
  -3  10   0       20.77       12.72      5.66 o 
  -2  10   0       27.08       38.11      7.46 o 
  -1  10   0       22.12       20.18      9.75 o 
   0  10   0       54.87       50.82     14.26 o 
   1  10   0      186.58      156.55     25.33 o 
   2  10   0      158.00      169.17     28.17 o 
   3  10   0       58.67       53.56     17.32 o 
   4  10   0        2.47        2.59      4.56 o 
   5  10   0        6.10       12.43      8.53 o 
  -6  11   0       21.34       35.55     15.56 o 
  -5  11   0       31.62       35.42      8.32 o 
  -4  11   0      128.77      115.79     15.36 o 
  -3  11   0       41.92       45.40      7.27 o 
  -2  11   0      213.62      178.46     23.08 o 
  -1  11   0      178.22      185.88     27.86 o 
   0  11   0       79.10       97.64     20.35 o 
   1  11   0       86.97       79.43     18.70 o 
   2  11   0        6.07        8.06      7.30 o 
   3  11   0        0.07        0.06      3.64 o 
   4  11   0        5.82        7.46      7.21 o 
  -6  12   0        0.02       -0.28      1.94 o 
  -5  12   0       10.24       16.21     15.04 o 
  -4  12   0        2.44        5.51     14.08 o 
  -3  12   0       11.62        3.52      3.31 o 
  -2  12   0      163.31      130.61     18.41 o 
  -1  12   0        1.24        6.70      7.32 o 
   0  12   0       96.49      107.28     22.82 o 
   1  12   0        6.27       -1.07      4.57 o 
   2  12   0       14.15       12.07      7.20 o 
   3  12   0        0.07        8.20      9.88 o 
  -5  13   0        7.23        2.14      3.48 o 
  -4  13   0        8.97       11.24      6.65 o 
  -3  13   0        0.20        3.09      3.14 o 
  -2  13   0        4.06        5.75      7.98 o 
  -1  13   0       40.20       39.99     14.35 o 
   0  13   0       45.43       37.38     14.43 o 
   1  13   0       25.23       28.71     13.64 o 
   2  13   0        0.18       -3.62      6.05 o 
   3  13   0       15.95       23.82     13.17 o 
  -4  14   0       13.70        9.59      6.12 o 
  -3  14   0        5.03        2.82      3.49 o 
  -2  14   0        0.12       -3.35      2.23 o 
  -1  14   0       30.73       31.40     13.23 o 
   0  14   0      142.26      159.39     31.18 o 
   1  14   0        2.12        7.14      8.72 o 
   2  14   0        1.46        3.62      4.25 o 
  -4  15   0        0.67       -4.94      7.89 o 
  -3  15   0        1.08        7.11      7.31 o 
  -2  15   0       11.51        8.46      9.08 o 
  -1  15   0       34.30       43.36     16.63 o 
   0  15   0       42.17       44.66     16.69 o 
   1  15   0        2.54        5.80      7.09 o 
  -2  16   0        0.03       -0.67      4.32 o 
  -1  16   0        4.47        7.21      7.88 o 
   1 -16   1        3.37        2.92      6.02 o 
   2 -16   1        1.71        8.36     10.06 o 
  -1 -15   1        0.24       -2.94      2.53 o 
   0 -15   1        6.30       11.72      9.60 o 
   1 -15   1        3.92        1.97      4.69 o 
   2 -15   1       12.60       16.73     10.29 o 
   3 -15   1        0.61       -0.39      5.86 o 
   4 -15   1        1.87        0.68      3.89 o 
  -2 -14   1        0.20        3.11      6.97 o 
  -1 -14   1        0.56       -5.00      8.13 o 
   0 -14   1        8.77        6.32      5.00 o 
   1 -14   1        8.49        6.23      6.59 o 
   2 -14   1        1.98       -1.43      5.58 o 
   3 -14   1        7.34        6.30      5.73 o 
   4 -14   1       16.12       11.14      8.57 o 
   5 -14   1       12.38       15.63     10.77 o 
  -3 -13   1        0.63        3.55      7.82 o 
  -2 -13   1        5.77        7.34      6.65 o 
  -1 -13   1        2.81        2.09      4.05 o 
   0 -13   1       76.03      100.11     24.20 o 
   1 -13   1       85.33       87.82     21.48 o 
   2 -13   1        3.18       -0.01      3.18 o 
   3 -13   1       57.12       53.50     14.97 o 
   4 -13   1       48.12       48.47     15.96 o 
   5 -13   1       39.26       38.02     15.02 o 
  -3 -12   1        1.81        4.47      5.20 o 
  -2 -12   1       43.19       50.87     17.90 o 
  -1 -12   1      153.11      139.17     26.71 o 
   0 -12   1        2.01        2.17      5.97 o 
   1 -12   1       39.92       47.81     15.07 o 
   2 -12   1       23.37       25.74      7.26 o 
   3 -12   1        0.89        0.55      1.72 o 
   4 -12   1        0.13        0.18      3.88 o 
   5 -12   1       22.53       26.29      8.52 o 
   6 -12   1        9.76        9.63      8.49 o 
  -4 -11   1        0.18       -0.84      3.62 o 
  -3 -11   1        2.82        6.48      7.68 o 
  -2 -11   1       16.85       16.92      9.71 o 
  -1 -11   1       54.28       47.21     15.09 o 
   0 -11   1        1.34        1.90      2.81 o 
   1 -11   1       54.03       61.34     16.67 o 
   2 -11   1       13.72       26.98     11.64 o 
   3 -11   1       15.44       14.11      4.55 o 
   4 -11   1        1.44        0.59      3.16 o 
   5 -11   1        0.59        1.89      4.13 o 
   6 -11   1        3.40        6.35      8.24 o 
  -5 -10   1        0.56        2.53      5.58 o 
  -4 -10   1        0.04       -0.85      4.54 o 
  -3 -10   1       11.33       10.48      8.73 o 
  -2 -10   1        0.34        2.31      4.84 o 
  -1 -10   1       80.89       63.94     16.53 o 
   0 -10   1       53.89       58.96     15.27 o 
   1 -10   1       83.50       76.56     16.96 o 
   2 -10   1        0.32        3.94     11.86 o 
   3 -10   1       89.84       86.30     12.16 o 
   4 -10   1        5.96        1.10      2.92 o 
   5 -10   1       43.74       46.00      9.25 o 
   6 -10   1        1.76        0.25      2.14 o 
  -5  -9   1        0.57       10.78      9.37 o 
  -4  -9   1       13.42        9.34      6.64 o 
  -3  -9   1       16.34       11.37      7.44 o 
  -2  -9   1        0.55       11.74      7.72 o 
  -1  -9   1       44.50       45.33      7.57 o 
   0  -9   1        5.80        3.03      2.05 o 
   1  -9   1      289.51      279.66     30.01 o 
   2  -9   1      174.08      184.56     28.92 o 
   3  -9   1       11.93        9.40      3.55 o 
   4  -9   1        4.76        3.36      2.43 o 
   5  -9   1        5.48        6.74      4.29 o 
   6  -9   1       28.08       20.56      7.35 o 
   7  -9   1       71.25       72.99     15.47 o 
  -5  -8   1        9.57       14.08      8.34 o 
  -4  -8   1        3.00       -0.80      4.27 o 
  -3  -8   1        0.56        5.18      5.45 o 
  -2  -8   1      128.09      113.20     19.89 o 
  -1  -8   1       51.93       37.54     12.27 o 
   0  -8   1       30.15       29.41      4.36 o 
   1  -8   1      155.91      131.22     19.53 o 
   2  -8   1       37.70       49.95      7.56 o 
   3  -8   1      167.60      165.90     11.62 o 
   4  -8   1        4.07        3.25      2.68 o 
   5  -8   1        4.16       -1.48      3.57 o 
   6  -8   1       76.92       79.83     12.82 o 
   7  -8   1        5.52       17.60      8.74 o 
  -6  -7   1       18.12       11.86     10.61 o 
  -5  -7   1        6.46        4.18      5.23 o 
  -4  -7   1       17.26       13.29      6.76 o 
  -3  -7   1        2.26        6.21      2.35 o 
  -2  -7   1      114.16      126.39      9.08 o 
  -1  -7   1       17.64       28.34      4.85 o 
   0  -7   1       78.45       82.06      6.50 o 
   1  -7   1       51.90       60.02      7.67 o 
   2  -7   1     1366.40     1370.50     29.57 o 
   3  -7   1        0.48        1.16      2.14 o 
   4  -7   1        3.27        3.20      1.87 o 
   5  -7   1        0.70        1.72      3.90 o 
   6  -7   1        4.37        1.85      6.34 o 
   7  -7   1        8.48       35.77     13.08 o 
  -6  -6   1        7.80        6.64      5.57 o 
  -5  -6   1        5.18        5.35      6.93 o 
  -4  -6   1       21.41       28.50     10.82 o 
  -3  -6   1       18.36       16.63      2.38 o 
  -2  -6   1       40.09       49.62     11.84 o 
  -1  -6   1      345.19      343.33     15.91 o 
   0  -6   1       23.18       18.11      2.68 o 
   1  -6   1      228.80      249.52     12.37 o 
   2  -6   1      459.40      468.59     14.50 o 
   3  -6   1      235.58      242.60     13.18 o 
   4  -6   1       57.94       75.41     12.55 o 
   5  -6   1        2.59        3.26      7.30 o 
   6  -6   1        0.57        0.94      6.10 o 
   7  -6   1       28.38       50.07     13.72 o 
  -6  -5   1        0.00       -5.40      3.95 o 
  -5  -5   1        0.21       -0.25      1.91 o 
  -4  -5   1       82.06       92.19      9.22 o 
  -3  -5   1       41.28       40.70      4.14 o 
  -2  -5   1      161.75      153.10     12.44 o 
  -1  -5   1      829.44      865.75     43.26 o 
   0  -5   1      426.75      461.34     12.98 o 
   1  -5   1      130.13      138.49      6.23 o 
   2  -5   1      531.40      527.27     14.52 o 
   3  -5   1       76.08       93.58      9.20 o 
   4  -5   1       18.83       26.93      6.74 o 
   5  -5   1        8.36        6.86     10.39 o 
   6  -5   1       25.15       31.01     10.84 o 
   7  -5   1       85.94      109.94     18.96 o 
  -6  -4   1       29.35       25.84      8.04 o 
  -5  -4   1      122.29      142.09     24.80 o 
  -4  -4   1      209.93      216.00     15.04 o 
  -3  -4   1       35.38       33.20      4.00 o 
  -2  -4   1      239.57      247.37     11.39 o 
  -1  -4   1       27.12       26.13      3.93 o 
   0  -4   1       88.54      112.79      7.78 o 
   1  -4   1        9.54        8.94      1.28 o 
   2  -4   1      158.09      162.20      8.55 o 
   3  -4   1      122.12      116.01      9.79 o 
   4  -4   1        1.66        1.83     11.04 o 
   5  -4   1       72.35       72.21     23.21 o 
   6  -4   1       23.37       26.25     12.43 o 
   7  -4   1        7.50        5.97     17.90 o 
  -7  -3   1        2.15        2.67      4.93 o 
  -6  -3   1        3.32      -11.00     11.33 o 
  -5  -3   1       22.31       26.96      4.63 o 
  -4  -3   1       16.81       23.49      4.79 o 
  -3  -3   1      137.34      139.12      7.70 o 
  -2  -3   1        2.16        1.55      0.71 o 
  -1  -3   1      368.43      388.89     13.56 o 
   0  -3   1     3192.24     3229.34     28.62 o 
   1  -3   1        0.18       -0.39      1.95 o 
   2  -3   1       23.85       25.28      3.21 o 
   3  -3   1      148.37      162.06     13.41 o 
   4  -3   1      507.10      512.80     27.64 o 
   5  -3   1       38.30       24.74     21.78 o 
   6  -3   1       40.18       24.79     20.79 o 
   7  -3   1       25.27       23.46     21.70 o 
  -7  -2   1        3.34        3.94      2.11 o 
  -6  -2   1        0.39       -1.81      7.73 o 
  -5  -2   1        1.11       -0.09      3.63 o 
  -4  -2   1       12.95       16.18      4.21 o 
  -3  -2   1      140.76      141.32      7.79 o 
  -2  -2   1     1160.83     1125.14     19.63 o 
  -1  -2   1     2170.91     2085.50     26.62 o 
   0  -2   1        3.23        3.38      2.14 o 
   1  -2   1      756.56      736.47     13.60 o 
   2  -2   1      124.03      122.48      5.77 o 
   3  -2   1        0.27        7.16      3.63 o 
   4  -2   1       47.06       61.73      9.85 o 
   5  -2   1       29.12       47.75     10.33 o 
   6  -2   1        6.66       24.13      9.10 o 
   7  -2   1        2.25        7.07     17.09 o 
  -7  -1   1       14.58       18.73      9.90 o 
  -6  -1   1       10.10        6.48      2.46 o 
  -5  -1   1      264.50      266.99     16.00 o 
  -4  -1   1       34.85       36.14      5.47 o 
  -3  -1   1      479.01      521.92     15.13 o 
  -2  -1   1      792.33      776.35     15.58 o 
  -1  -1   1     5587.56     5341.53     59.12 o 
   1  -1   1      236.70      223.11      6.18 o 
   2  -1   1       20.17       17.70      2.09 o 
   3  -1   1       40.53       50.56      7.53 o 
   4  -1   1       48.36       58.63      9.04 o 
   5  -1   1       18.65       21.60      4.49 o 
   6  -1   1        7.30       19.25      7.67 o 
   7  -1   1       29.14       57.27     19.16 o 
  -7   0   1        6.16       13.56     10.37 o 
  -6   0   1       17.73       12.89      4.18 o 
  -5   0   1        0.44       -6.71      4.88 o 
  -4   0   1       60.89       54.06      8.37 o 
  -3   0   1      166.00      176.66     10.14 o 
  -2   0   1      160.02      157.67      6.75 o 
  -1   0   1       26.15       22.65      1.75 o 
   1   0   1      939.83      902.77     10.86 o 
   2   0   1      274.97      284.45      8.63 o 
   3   0   1      238.07      248.79      9.58 o 
   4   0   1      143.79      146.39      9.74 o 
   5   0   1       49.51       53.82      6.99 o 
   6   0   1       83.42       85.41     14.41 o 
   7   0   1       12.32       22.62     13.23 o 
  -7   1   1        0.60        1.71      2.99 o 
  -6   1   1        1.02       -0.66      3.37 o 
  -5   1   1        7.43        1.13      5.91 o 
  -4   1   1       55.52       48.69     12.09 o 
  -3   1   1       17.95       19.87      3.82 o 
  -2   1   1      926.39      951.68     28.38 o 
  -1   1   1       28.10       25.61      3.32 o 
   1   1   1      552.93      568.08      9.23 o 
   2   1   1      773.16      774.14     11.15 o 
   3   1   1       46.24       56.94      4.85 o 
   4   1   1       19.78       30.04      4.78 o 
   5   1   1        0.08        6.03      5.06 o 
   6   1   1        9.91       16.07      9.07 o 
   7   1   1        2.15       10.37     11.82 o 
  -7   2   1        0.02        0.14      2.65 o 
  -6   2   1        5.45        6.12      6.35 o 
  -5   2   1       37.17       24.38     10.35 o 
  -4   2   1      151.93      158.70     14.89 o 
  -3   2   1     1461.38     1514.14     30.36 o 
  -2   2   1        4.49        6.18      1.46 o 
  -1   2   1     6412.35     6182.17     24.83 o 
   0   2   1     1436.04     1409.02     13.07 o 
   1   2   1      448.31      428.48     16.08 o 
   2   2   1        0.06        1.49      1.39 o 
   3   2   1      101.55      107.58      8.12 o 
   4   2   1      157.47      166.57     12.08 o 
   5   2   1        7.31        8.54     10.09 o 
   6   2   1        6.64        8.71      6.18 o 
   7   2   1        0.00        2.97      6.82 o 
  -7   3   1        0.93        8.17      3.20 o 
  -6   3   1       11.64        9.89      8.99 o 
  -5   3   1      187.38      184.51     18.03 o 
  -4   3   1       66.93       77.45     16.69 o 
  -3   3   1      378.61      431.69     20.99 o 
  -2   3   1       24.47       25.02      2.21 o 
  -1   3   1     1852.41     1867.19     12.64 o 
   0   3   1      737.93      725.33     10.92 o 
   1   3   1       13.37       10.62      2.69 o 
   2   3   1      132.36      129.44     10.18 o 
   3   3   1      153.14      151.97     20.50 o 
   4   3   1       88.59       89.35     12.52 o 
   5   3   1       15.01       13.29      4.64 o 
   6   3   1        8.08        3.66      2.51 o 
  -7   4   1        0.13        2.26      7.04 o 
  -6   4   1       50.82       43.37      9.50 o 
  -5   4   1      136.03      126.52     14.72 o 
  -4   4   1        0.70       -8.22      5.48 o 
  -3   4   1        3.31        0.76      9.31 o 
  -2   4   1       32.92       32.39      2.95 o 
  -1   4   1      173.93      173.49      4.94 o 
   0   4   1      259.27      256.08      6.58 o 
   1   4   1      540.04      538.28     17.98 o 
   2   4   1      175.36      197.00     17.11 o 
   3   4   1       59.53       66.11     14.35 o 
   4   4   1        1.17        0.37      6.04 o 
   5   4   1      106.00      111.00     16.53 o 
   6   4   1        8.96        4.70      6.51 o 
  -7   5   1        0.62       -1.89      8.87 o 
  -6   5   1       20.50       18.15      6.53 o 
  -5   5   1       50.57       42.23      7.53 o 
  -4   5   1        0.94       -7.81      5.82 o 
  -3   5   1      262.35      264.36     11.89 o 
  -2   5   1     1163.78     1189.01     19.73 o 
  -1   5   1      112.63      113.58      4.33 o 
   0   5   1       26.75       31.31      2.71 o 
   1   5   1      854.63      884.52     24.49 o 
   2   5   1      235.19      255.80     26.22 o 
   3   5   1       29.01       27.82      9.73 o 
   4   5   1        0.80        3.03      3.06 o 
   5   5   1       17.52        4.99      5.70 o 
   6   5   1        6.13        8.77      4.82 o 
  -7   6   1        0.12        0.61      2.88 o 
  -6   6   1      141.83      161.80     20.04 o 
  -5   6   1       45.41       55.91     10.25 o 
  -4   6   1        7.10        5.79      4.10 o 
  -3   6   1       92.54      101.05      7.46 o 
  -2   6   1      661.56      699.12     13.34 o 
  -1   6   1        0.62        0.38      0.89 o 
   0   6   1       21.13       21.54      2.44 o 
   1   6   1       45.05       38.83      5.27 o 
   2   6   1       74.92       85.36      8.94 o 
   3   6   1       32.64       35.39     11.43 o 
   4   6   1        2.10        4.26      5.51 o 
   5   6   1        4.70        3.42      2.90 o 
   6   6   1       11.38        6.08      4.25 o 
  -7   7   1       34.85       43.63      9.59 o 
  -6   7   1      167.15      147.34     18.51 o 
  -5   7   1       39.40       41.35      9.33 o 
  -4   7   1        0.75        7.85      4.08 o 
  -3   7   1       68.48       73.16      7.51 o 
  -2   7   1       33.48       30.98      3.12 o 
  -1   7   1      498.84      501.67     12.83 o 
   0   7   1       30.61       28.99      3.05 o 
   1   7   1        0.04       -0.34      2.35 o 
   2   7   1       40.39       30.95      5.22 o 
   3   7   1        0.00        3.72      5.57 o 
   4   7   1       24.33       19.66      9.91 o 
   5   7   1        1.06       -5.82      6.60 o 
   6   7   1        0.12        1.34      2.48 o 
  -7   8   1       10.69        7.90      9.39 o 
  -6   8   1       14.69       12.60      5.05 o 
  -5   8   1       79.98       65.14      9.43 o 
  -4   8   1       64.23       80.54      9.30 o 
  -3   8   1      155.18      163.95     10.56 o 
  -2   8   1       85.79       84.34      5.93 o 
  -1   8   1       31.26       29.40      3.46 o 
   0   8   1        1.52        0.59      1.52 o 
   1   8   1      157.01      147.71     11.66 o 
   2   8   1      193.23      196.76     13.42 o 
   3   8   1       18.57       22.54      9.63 o 
   4   8   1        6.52        6.29      6.61 o 
   5   8   1        0.92        0.88      5.34 o 
  -7   9   1       12.70       18.16      8.29 o 
  -6   9   1       16.48       18.96      6.37 o 
  -5   9   1       83.25       68.85     10.23 o 
  -4   9   1      111.38       97.09      9.17 o 
  -3   9   1       51.26       51.31      6.69 o 
  -2   9   1       95.91      100.58      7.05 o 
  -1   9   1       53.30       53.32      4.90 o 
   0   9   1       58.19       48.47      7.62 o 
   1   9   1       87.22       89.28      9.45 o 
   2   9   1        1.49        1.82      1.37 o 
   3   9   1        8.39       13.70      8.63 o 
   4   9   1        0.35       -0.83      1.49 o 
   5   9   1        0.00       -1.36      6.30 o 
  -6  10   1        1.17        2.90     10.05 o 
  -5  10   1        0.00        1.08      2.89 o 
  -4  10   1      173.05      153.60     15.81 o 
  -3  10   1       15.76       15.41      5.68 o 
  -2  10   1        8.55        6.41      5.23 o 
  -1  10   1       89.30      105.32      8.09 o 
   0  10   1        2.28        0.95      1.54 o 
   1  10   1        5.71        4.98      1.79 o 
   2  10   1      156.83      142.21     25.93 o 
   3  10   1        1.27        2.71      3.56 o 
   4  10   1        8.11        8.77      6.86 o 
   5  10   1        1.00       -2.60      6.63 o 
  -6  11   1       10.83       22.33     11.95 o 
  -5  11   1       30.03       33.34      8.84 o 
  -4  11   1        9.31       12.89      5.30 o 
  -3  11   1        8.23        8.98      5.32 o 
  -2  11   1       53.49       46.16      6.64 o 
  -1  11   1      160.58      153.55     10.80 o 
   0  11   1       60.20       51.45      8.56 o 
   1  11   1      110.73      117.00     23.21 o 
   2  11   1        1.99       -2.33      5.48 o 
   3  11   1        7.26        6.50      5.24 o 
   4  11   1       10.14       15.73     12.06 o 
  -5  12   1        7.20       30.11     17.84 o 
  -4  12   1        5.42       14.17     11.33 o 
  -3  12   1       53.64       58.21     12.01 o 
  -2  12   1       43.66       54.02     15.42 o 
  -1  12   1      115.02      109.92     22.46 o 
   0  12   1        3.22        0.69      2.67 o 
   1  12   1       24.00       28.84     12.73 o 
   2  12   1       18.13       14.53      8.81 o 
   3  12   1       24.22       17.67     10.25 o 
  -5  13   1        6.49       28.17     17.68 o 
  -4  13   1       14.70       21.56     11.02 o 
  -3  13   1        4.52       17.01      9.80 o 
  -2  13   1      166.36      165.09     28.44 o 
  -1  13   1        9.37       10.47      6.67 o 
   0  13   1       87.48       95.46     22.34 o 
   1  13   1       82.28       93.20     23.31 o 
   2  13   1        1.85        5.51      4.09 o 
   3  13   1        1.43        3.55      5.83 o 
  -5  14   1        0.07       40.49     23.91 o 
  -4  14   1       23.57       35.10     18.35 o 
  -3  14   1       14.42       13.76      9.55 o 
  -2  14   1       21.86       16.60      9.62 o 
  -1  14   1        5.17       10.68      7.75 o 
   0  14   1        3.22        7.01      7.59 o 
   1  14   1        1.87       11.26      8.07 o 
   2  14   1        3.53        6.28      7.39 o 
  -3  15   1        3.96       -0.32      3.40 o 
  -2  15   1        1.25        0.03      3.61 o 
  -1  15   1        6.64        5.84      3.76 o 
   0  15   1       11.25        7.53      7.06 o 
   1  15   1        0.00        5.40      7.39 o 
  -2  16   1        4.03        0.75      4.48 o 
  -1  16   1        5.69        4.81      1.91 o 
   1 -16   2        2.83        6.10      3.75 o 
   2 -16   2       15.12       20.75     12.51 o 
  -1 -15   2        1.05       -3.19      7.53 o 
   0 -15   2        2.34        6.92      8.08 o 
   1 -15   2        2.59        9.83      7.82 o 
   2 -15   2       45.59       51.79     18.20 o 
   3 -15   2       19.12       10.97      8.50 o 
   4 -15   2        1.98        4.02      6.68 o 
  -2 -14   2        9.07       13.79      9.13 o 
  -1 -14   2        4.14        3.50      6.97 o 
   0 -14   2        0.21        4.50      6.89 o 
   1 -14   2        5.61        6.96      5.35 o 
   2 -14   2        9.81        5.29      5.18 o 
   3 -14   2       18.03       18.74     10.72 o 
   4 -14   2       39.21       45.52     16.75 o 
   5 -14   2       12.03       14.95     10.08 o 
  -3 -13   2        4.63        6.12      9.01 o 
  -2 -13   2        0.19        9.24     10.39 o 
  -1 -13   2        5.35        1.61      5.06 o 
   0 -13   2       23.99       20.36     10.79 o 
   1 -13   2      171.74      157.04     29.08 o 
   2 -13   2       98.28      101.04     14.96 o 
   3 -13   2        3.28        3.16      2.95 o 
   4 -13   2        1.53       -2.30      3.96 o 
   5 -13   2       12.81       13.30      8.92 o 
  -3 -12   2        3.74        3.27      2.55 o 
  -2 -12   2       19.87       15.64      9.46 o 
  -1 -12   2        0.83       -6.48      8.70 o 
   0 -12   2       34.00       41.96     15.31 o 
   1 -12   2       92.44       88.06     21.08 o 
   2 -12   2        6.97       10.75      7.58 o 
   3 -12   2       20.65       20.24      7.17 o 
   4 -12   2        2.67       -2.07      8.03 o 
   5 -12   2        0.50       -0.94      2.52 o 
   6 -12   2        6.97        7.56      7.65 o 
  -4 -11   2        0.02        0.69      4.73 o 
  -3 -11   2        8.37       11.65      9.50 o 
  -2 -11   2        3.81       -1.68      6.44 o 
  -1 -11   2        3.71        2.39      4.05 o 
   0 -11   2      106.92       97.03     21.22 o 
   1 -11   2       13.16       13.81      7.87 o 
   2 -11   2       68.29       54.76     15.94 o 
   3 -11   2      135.22      113.45     15.06 o 
   4 -11   2        6.16        2.91      2.07 o 
   5 -11   2       37.43       27.27      8.91 o 
   6 -11   2        0.24       -4.53      3.98 o 
  -5 -10   2        0.97       -0.13      5.28 o 
  -4 -10   2        9.34       15.32      8.89 o 
  -3 -10   2        0.08        2.70      5.23 o 
  -2 -10   2       58.50       53.18     15.28 o 
  -1 -10   2        5.38        9.57      7.33 o 
   0 -10   2        1.79        6.39      5.85 o 
   1 -10   2        3.61       -3.21      3.35 o 
   2 -10   2       10.85        8.94      5.94 o 
   3 -10   2        2.92        5.43      3.52 o 
   4 -10   2       72.10       62.30      9.41 o 
   5 -10   2       73.27       57.69     18.28 o 
   6 -10   2       49.90       39.32     11.48 o 
  -5  -9   2       18.07       22.63     13.08 o 
  -4  -9   2        1.58       -0.06      2.85 o 
  -3  -9   2        0.39        0.04      2.84 o 
  -2  -9   2       11.77        7.51      4.24 o 
  -1  -9   2        3.80        3.52      4.36 o 
   0  -9   2        0.27        2.84      1.64 o 
   1  -9   2       86.34       75.29     15.76 o 
   2  -9   2       50.88       42.89     12.54 o 
   3  -9   2       14.69        7.52      4.46 o 
   4  -9   2        1.04        1.47      3.33 o 
   5  -9   2      105.21       86.92     19.41 o 
   6  -9   2       12.51       10.25      4.25 o 
   7  -9   2        6.27        5.82      4.25 o 
  -5  -8   2       16.99       25.44     12.26 o 
  -4  -8   2       29.47       21.35     10.52 o 
  -3  -8   2       35.08       35.30     11.96 o 
  -2  -8   2       88.01      101.77     10.56 o 
  -1  -8   2       13.76       21.25      5.66 o 
   0  -8   2        2.46        1.52      1.85 o 
   1  -8   2      326.30      323.45     31.50 o 
   2  -8   2        6.80       11.09      7.10 o 
   3  -8   2       10.15       12.40      3.92 o 
   4  -8   2      104.12       95.10     10.96 o 
   5  -8   2       23.77       14.98      6.01 o 
   6  -8   2        7.80        5.35      4.03 o 
   7  -8   2        1.46       -3.18      4.32 o 
  -6  -7   2        0.62        2.85      4.86 o 
  -5  -7   2        0.51        0.38      3.68 o 
  -4  -7   2       30.78       31.08     11.94 o 
  -3  -7   2      101.73      114.25     21.28 o 
  -2  -7   2       40.77       44.27     11.74 o 
  -1  -7   2       54.55       64.96     14.15 o 
   0  -7   2      271.14      292.64     14.30 o 
   1  -7   2      205.06      199.52     14.54 o 
   2  -7   2        3.77        3.47      2.86 o 
   3  -7   2       16.01       20.18      5.03 o 
   4  -7   2       44.67       43.36      7.06 o 
   5  -7   2       20.31       20.08     18.02 o 
   6  -7   2       17.74       10.38      9.04 o 
   7  -7   2        5.03       23.90     16.30 o 
  -6  -6   2       11.19        7.49      4.69 o 
  -5  -6   2        2.84        3.21      5.64 o 
  -4  -6   2       80.41       68.23     16.54 o 
  -3  -6   2      315.81      261.24     42.88 o 
  -2  -6   2       25.71       21.31      7.13 o 
  -1  -6   2      143.35      153.08     20.05 o 
   0  -6   2      109.68      120.33      7.43 o 
   1  -6   2      876.41      885.65     26.73 o 
   2  -6   2      109.91      109.34     11.83 o 
   3  -6   2       76.39       85.00      8.30 o 
   4  -6   2       56.30       55.45     12.94 o 
   5  -6   2       39.44       65.37     13.43 o 
   6  -6   2        7.28       13.28     10.29 o 
   7  -6   2        1.00       12.35     12.30 o 
  -6  -5   2        0.31       -0.26      3.36 o 
  -5  -5   2       22.04       27.77     11.53 o 
  -4  -5   2        1.38       -0.23      1.34 o 
  -3  -5   2        3.38        0.86      2.74 o 
  -2  -5   2       67.35       77.59     13.84 o 
  -1  -5   2       17.54       11.71      5.23 o 
   0  -5   2       52.22       56.50      5.61 o 
   1  -5   2      664.98      705.84     26.61 o 
   2  -5   2       83.10       76.87      9.40 o 
   3  -5   2      206.57      254.40     15.58 o 
   4  -5   2       55.48       60.25     13.03 o 
   5  -5   2       50.37       65.49     15.43 o 
   6  -5   2        0.47        7.86      8.14 o 
   7  -5   2        0.24       -2.35      3.57 o 
  -6  -4   2        1.71       -3.53     10.78 o 
  -5  -4   2        7.68       15.09      4.75 o 
  -4  -4   2      123.19      124.38     10.37 o 
  -3  -4   2      106.48      104.05      8.09 o 
  -2  -4   2       46.78       45.94      4.19 o 
  -1  -4   2     2878.79     2873.27     83.09 o 
   0  -4   2      172.66      169.06     13.87 o 
   1  -4   2      505.09      521.37     14.86 o 
   2  -4   2       30.31       34.99     11.34 o 
   3  -4   2      302.98      318.23     16.94 o 
   4  -4   2      143.83      166.80     16.47 o 
   5  -4   2       20.07       19.77     26.38 o 
   6  -4   2       12.77       12.70     21.65 o 
   7  -4   2        2.26        2.73      6.81 o 
  -7  -3   2       25.46       30.30     13.51 o 
  -6  -3   2        9.61       10.16      5.69 o 
  -5  -3   2        0.06        1.20      1.82 o 
  -4  -3   2       19.61       17.40      3.64 o 
  -3  -3   2      272.82      300.20     13.92 o 
  -2  -3   2     1934.44     1929.51     28.57 o 
  -1  -3   2     5292.57     5325.99     43.76 o 
   0  -3   2       81.14       78.26      7.64 o 
   1  -3   2       19.32       18.79      2.99 o 
   2  -3   2      262.31      250.17     12.77 o 
   3  -3   2      279.35      275.01     14.98 o 
   4  -3   2       44.46       47.66     18.05 o 
   5  -3   2      273.90      289.65     40.65 o 
   6  -3   2        1.71      -19.77     13.18 o 
   7  -3   2       58.81       77.54     21.93 o 
  -7  -2   2        0.02       -3.35      6.88 o 
  -6  -2   2       26.80       17.86      4.34 o 
  -5  -2   2       96.70      105.10     10.44 o 
  -4  -2   2        9.01        7.74      2.21 o 
  -3  -2   2       42.59       49.64      5.50 o 
  -2  -2   2      153.22      158.44      7.23 o 
  -1  -2   2      575.27      565.04      8.52 o 
   0  -2   2       12.64       18.19      2.65 o 
   1  -2   2    14169.61    13795.73    235.15 o 
   2  -2   2      100.22       98.51      6.46 o 
   3  -2   2       86.84       77.47      9.57 o 
   4  -2   2        0.14        1.56     17.04 o 
   5  -2   2      137.21      172.37     41.04 o 
   6  -2   2       72.80       55.72     16.06 o 
   7  -2   2       35.67       33.49     12.41 o 
  -7  -1   2       25.62       36.59     14.94 o 
  -6  -1   2        9.62        2.03      6.51 o 
  -5  -1   2        3.67        6.37      6.63 o 
  -4  -1   2        0.93       -0.74      1.48 o 
  -3  -1   2     1076.18     1152.48     26.18 o 
  -2  -1   2      134.28      140.68      6.39 o 
  -1  -1   2      603.97      570.56      9.85 o 
   0  -1   2     8923.37     8590.28     75.48 o 
   1  -1   2     3965.54     3664.67     77.16 o 
   2  -1   2        3.99        4.49      1.20 o 
   3  -1   2      390.69      423.38     21.51 o 
   4  -1   2        6.22        2.02      3.59 o 
   5  -1   2        3.97        4.60      2.40 o 
   6  -1   2        0.01        9.90     10.95 o 
   7  -1   2       10.30       -4.10     11.27 o 
  -7   0   2        0.75        0.57      2.78 o 
  -6   0   2       25.62       20.13      2.62 o 
  -5   0   2      117.36      103.94     10.24 o 
  -4   0   2      262.35      265.58     26.21 o 
  -3   0   2      167.68      165.39      9.48 o 
  -2   0   2      312.21      303.51      9.06 o 
  -1   0   2     1401.93     1360.18     20.86 o 
   1   0   2    17068.55    16387.13     93.01 o 
   2   0   2     1311.11     1360.94     21.45 o 
   3   0   2       24.69       25.89      3.35 o 
   4   0   2       89.42      112.77      9.25 o 
   5   0   2       24.31       43.65      7.02 o 
   6   0   2        0.06        8.20      9.60 o 
   7   0   2       64.15       87.76     25.08 o 
  -7   1   2        1.69       -1.26      5.25 o 
  -6   1   2       30.42       19.17      6.89 o 
  -5   1   2       97.86      100.94     23.74 o 
  -4   1   2      467.88      491.90     26.22 o 
  -3   1   2       92.41      109.35      9.44 o 
  -2   1   2      358.84      355.62     13.26 o 
  -1   1   2      308.38      271.17     11.72 o 
   0   1   2     2487.54     2363.00     14.81 o 
   1   1   2     2759.50     2693.33     23.89 o 
   2   1   2      672.79      713.09     15.97 o 
   3   1   2       22.08       22.98      4.63 o 
   4   1   2       30.76       36.41     11.26 o 
   5   1   2       69.25       72.35     17.91 o 
   6   1   2        5.96       21.94     13.22 o 
   7   1   2       25.48       36.48     16.92 o 
  -7   2   2        6.72        2.62      5.05 o 
  -6   2   2      329.58      329.29     27.00 o 
  -5   2   2      133.19      126.50     15.00 o 
  -4   2   2      178.81      197.78     16.70 o 
  -3   2   2       10.44       10.01      1.45 o 
  -2   2   2     1006.14     1069.99     33.33 o 
  -1   2   2      739.70      742.74     10.82 o 
   0   2   2       46.16       42.40      2.50 o 
   1   2   2     1702.32     1604.99     42.08 o 
   2   2   2     1761.20     1821.42     20.57 o 
   3   2   2      593.53      668.20     20.38 o 
   4   2   2        0.31       -0.12      2.24 o 
   5   2   2       27.21       19.28      9.01 o 
   6   2   2       81.45      115.00     25.35 o 
   7   2   2        1.07        6.72      9.56 o 
  -7   3   2       14.86       15.60      6.00 o 
  -6   3   2       23.88       16.67     13.73 o 
  -5   3   2      170.34      169.23     17.70 o 
  -4   3   2       16.31       14.17      4.79 o 
  -3   3   2       18.20       24.17      4.12 o 
  -2   3   2      489.26      512.69     13.16 o 
  -1   3   2      201.28      204.38      6.60 o 
   0   3   2      351.39      338.01      9.57 o 
   1   3   2       89.02       78.96      5.56 o 
   2   3   2      170.67      173.47      5.87 o 
   3   3   2      237.51      272.70     13.84 o 
   4   3   2        2.76        0.62      2.52 o 
   5   3   2      125.28      124.33     24.87 o 
   6   3   2        6.97        8.64      8.15 o 
  -7   4   2        0.06       -5.05      9.64 o 
  -6   4   2        0.74       -0.89     11.82 o 
  -5   4   2        1.26       21.18     10.82 o 
  -4   4   2      130.95      152.61     14.77 o 
  -3   4   2     1516.08     1611.94     29.12 o 
  -2   4   2      281.82      282.31      9.04 o 
  -1   4   2     1688.54     1707.95     16.91 o 
   0   4   2       25.21       24.63      2.93 o 
   1   4   2       55.15       60.30      4.22 o 
   2   4   2      439.35      486.54     21.73 o 
   3   4   2        3.07        0.64      1.61 o 
   4   4   2        5.82        5.71      5.38 o 
   5   4   2       18.58       20.83      7.00 o 
   6   4   2        3.32        5.14      5.72 o 
  -7   5   2       12.48        6.61      3.90 o 
  -6   5   2        3.56       -0.06     11.79 o 
  -5   5   2      123.45      100.67     12.38 o 
  -4   5   2      461.02      474.63     22.83 o 
  -3   5   2      191.32      213.25     10.88 o 
  -2   5   2      316.40      332.12      8.16 o 
  -1   5   2        2.17        1.31      0.71 o 
   0   5   2      172.05      177.38      7.20 o 
   1   5   2       17.37       17.28      2.30 o 
   2   5   2       14.70       12.64      9.27 o 
   3   5   2        2.72        2.88      2.59 o 
   4   5   2       12.75        6.59      7.71 o 
   5   5   2        1.68       -1.16      2.09 o 
   6   5   2        3.19       -0.98      2.76 o 
  -7   6   2        4.17        5.61      3.29 o 
  -6   6   2      110.78      105.01     18.95 o 
  -5   6   2       48.13       42.42      6.19 o 
  -4   6   2       13.72       14.21      4.60 o 
  -3   6   2       50.64       61.82      6.31 o 
  -2   6   2        0.96        0.36      0.46 o 
  -1   6   2      196.71      210.79      7.81 o 
   0   6   2        0.01       -0.29      1.47 o 
   1   6   2       81.94       73.63      8.22 o 
   2   6   2       65.60       56.15      8.26 o 
   3   6   2       13.19        8.08      4.94 o 
   4   6   2       52.63       41.29      9.24 o 
   5   6   2        0.02       -0.44      3.94 o 
   6   6   2        1.81        4.39      4.62 o 
  -7   7   2       26.91       29.28      9.74 o 
  -6   7   2       45.02       36.35      7.26 o 
  -5   7   2       10.73       11.73      4.53 o 
  -4   7   2      156.46      163.59     12.63 o 
  -3   7   2       85.07       84.00      5.51 o 
  -2   7   2        3.74        3.45      2.40 o 
  -1   7   2      161.17      165.57      8.35 o 
   0   7   2      561.71      590.56     16.42 o 
   1   7   2       50.01       51.94      7.17 o 
   2   7   2       25.60       27.22      6.05 o 
   3   7   2       43.88       40.83      8.15 o 
   4   7   2        4.49        2.95      4.42 o 
   5   7   2        2.19        2.92      4.85 o 
   6   7   2        0.66       -0.68      3.39 o 
  -7   8   2       39.89       53.11     18.88 o 
  -6   8   2       30.93       27.08      6.73 o 
  -5   8   2        9.81       10.11      2.99 o 
  -4   8   2        3.08        0.59      3.52 o 
  -3   8   2        3.75        3.81      1.66 o 
  -2   8   2       95.83      104.89      6.97 o 
  -1   8   2        0.00        0.26      1.44 o 
   0   8   2      496.19      473.65     18.06 o 
   1   8   2      139.64      124.34     11.86 o 
   2   8   2      179.64      182.93     14.56 o 
   3   8   2       43.41       46.37      8.03 o 
   4   8   2       14.16        3.01      6.57 o 
   5   8   2       11.68        6.04      7.10 o 
  -6   9   2       13.65        9.95      4.50 o 
  -5   9   2       17.18       17.57      4.56 o 
  -4   9   2       10.69        7.46      3.96 o 
  -3   9   2        2.79        1.41      1.92 o 
  -2   9   2       68.57       67.05      5.89 o 
  -1   9   2        0.54        0.87      1.11 o 
   0   9   2        4.74        7.61      1.98 o 
   1   9   2       24.93       19.90      4.72 o 
   2   9   2        6.94        9.78      4.01 o 
   3   9   2      127.81      119.86     24.76 o 
   4   9   2        0.61       -2.26      3.02 o 
   5   9   2        0.09       -0.19      5.75 o 
  -6  10   2        3.49        1.39      2.65 o 
  -5  10   2       55.44       53.68     11.39 o 
  -4  10   2      161.49      173.41     18.37 o 
  -3  10   2       45.56       46.56      8.73 o 
  -2  10   2      169.60      180.90     14.18 o 
  -1  10   2        1.90        4.00      2.76 o 
   0  10   2        1.15        2.21      1.51 o 
   1  10   2      132.23      144.41     13.74 o 
   2  10   2       49.81       48.11     14.81 o 
   3  10   2        0.46        6.26      6.00 o 
   4  10   2        0.13       -5.38      6.15 o 
  -6  11   2        1.47        5.66      5.01 o 
  -5  11   2       13.96       21.31     10.64 o 
  -4  11   2        0.96        2.16      2.13 o 
  -3  11   2       14.13       10.87      4.55 o 
  -2  11   2      279.66      296.04     19.09 o 
  -1  11   2      235.05      248.58     16.58 o 
   0  11   2      256.14      258.41     20.08 o 
   1  11   2        6.72        6.98      6.55 o 
   2  11   2        9.32       11.81      8.17 o 
   3  11   2        1.30        1.36      2.11 o 
   4  11   2        0.89        0.46      5.46 o 
  -5  12   2        3.06        7.54     10.43 o 
  -4  12   2      112.84      134.28     17.71 o 
  -3  12   2        0.02        6.52      6.07 o 
  -2  12   2       25.39       31.88      6.97 o 
  -1  12   2      118.46      121.20     14.97 o 
   0  12   2        0.33        2.43      2.08 o 
   1  12   2       33.87       41.89     15.53 o 
   2  12   2       30.54       34.72     14.52 o 
   3  12   2        0.15        6.37      6.54 o 
  -5  13   2        1.12       30.23     17.20 o 
  -4  13   2        0.02        6.25     14.20 o 
  -3  13   2        5.11        6.19      8.70 o 
  -2  13   2       25.95       37.87     10.60 o 
  -1  13   2        3.05        3.45      3.33 o 
   0  13   2        7.98       10.86      7.72 o 
   1  13   2       15.51       17.82     10.77 o 
   2  13   2        2.60        9.85      9.25 o 
  -4  14   2        0.86       23.14     16.65 o 
  -3  14   2       25.40       32.66     16.71 o 
  -2  14   2        5.97       12.59      8.65 o 
  -1  14   2       36.28       26.24     11.15 o 
   0  14   2       79.57       85.48     22.48 o 
   1  14   2      108.18      126.55     28.24 o 
   2  14   2        3.12        6.63      7.61 o 
  -4  15   2        9.83       59.92     25.27 o 
  -3  15   2        3.19        1.62      2.19 o 
  -2  15   2        4.46        3.16      5.16 o 
  -1  15   2        1.16        0.74      2.53 o 
   0  15   2       16.73       17.72     10.48 o 
   1  15   2        8.83        7.54      4.66 o 
   1 -16   3        0.07        6.23      9.03 o 
   2 -16   3       18.94       26.28     15.52 o 
  -1 -15   3        0.55        7.77      9.15 o 
   0 -15   3        2.59        6.07      8.02 o 
   1 -15   3       13.91        7.63      7.75 o 
   2 -15   3        4.30        6.97      7.08 o 
   3 -15   3       18.36       26.86     13.55 o 
   4 -15   3        0.03       -3.57      4.36 o 
  -2 -14   3        1.18        8.01      6.60 o 
  -1 -14   3       19.20       27.10     13.21 o 
   0 -14   3        9.93       15.23     10.53 o 
   1 -14   3       20.26       21.43     12.70 o 
   2 -14   3        6.24        6.88      7.22 o 
   3 -14   3        1.68       10.44      5.76 o 
   4 -14   3        3.28       -0.32      4.07 o 
  -3 -13   3        0.15        0.97      4.36 o 
  -2 -13   3        9.35        0.20      2.81 o 
  -1 -13   3        1.80        2.86      5.47 o 
   0 -13   3        7.82       17.98     12.11 o 
   1 -13   3       48.52       53.97     17.94 o 
   2 -13   3       51.06       40.03     14.68 o 
   3 -13   3       17.76       14.72      6.48 o 
   4 -13   3        0.04       -0.52      4.42 o 
   5 -13   3        8.64        4.72      5.87 o 
  -3 -12   3        0.32        7.07      7.83 o 
  -2 -12   3        0.01       -2.11      4.06 o 
  -1 -12   3        0.87       -0.16      1.78 o 
   0 -12   3      374.61      382.88     44.28 o 
   1 -12   3       24.33       26.96     12.15 o 
   2 -12   3        0.00        2.23      3.43 o 
   3 -12   3        4.97        2.92      7.00 o 
   4 -12   3       42.27       41.41      8.50 o 
   5 -12   3        4.24       -1.10      5.05 o 
   6 -12   3       25.92       25.97     14.25 o 
  -4 -11   3        6.51       10.20      9.70 o 
  -3 -11   3        5.86       11.45      8.77 o 
  -2 -11   3        4.80       -0.54      5.39 o 
  -1 -11   3        9.88        5.74      4.96 o 
   0 -11   3      118.05      124.46     24.75 o 
   1 -11   3       95.12       97.69     21.24 o 
   2 -11   3       87.94       90.03     20.91 o 
   3 -11   3      163.18      147.85     15.17 o 
   4 -11   3       26.02       14.21      4.52 o 
   5 -11   3        9.66        4.01      4.16 o 
   6 -11   3        4.37        1.27      5.20 o 
  -5 -10   3        1.67        7.27      7.20 o 
  -4 -10   3       10.21       10.22      7.82 o 
  -3 -10   3       18.48       19.04     10.72 o 
  -2 -10   3       80.89       65.86     17.38 o 
  -1 -10   3      414.89      399.77     42.19 o 
   0 -10   3      169.34      174.59     27.49 o 
   1 -10   3      141.09      134.18     22.72 o 
   2 -10   3        5.56        6.07      6.27 o 
   3 -10   3       12.80       22.81     14.90 o 
   4 -10   3       46.80       44.92      8.10 o 
   5 -10   3        0.37       -2.36      4.07 o 
   6 -10   3        3.89        3.35      2.68 o 
  -5  -9   3       11.79        7.92      5.32 o 
  -4  -9   3        1.92        0.41      2.48 o 
  -3  -9   3       10.85        7.59      5.98 o 
  -2  -9   3        0.08       -2.28      3.05 o 
  -1  -9   3       21.38       20.68      8.96 o 
   0  -9   3        0.18       -0.64      1.39 o 
   1  -9   3      171.70      159.31     24.56 o 
   2  -9   3      661.86      634.22     35.31 o 
   3  -9   3      347.70      351.44     21.90 o 
   4  -9   3        2.20        1.22      2.01 o 
   5  -9   3        4.09        3.36      2.56 o 
   6  -9   3       14.91       19.31      8.09 o 
  -5  -8   3       33.92       38.64     14.29 o 
  -4  -8   3       14.13       20.58     10.08 o 
  -3  -8   3       30.11       29.64     11.69 o 
  -2  -8   3       42.14       32.86     11.04 o 
  -1  -8   3        0.72       -0.04      2.46 o 
   0  -8   3      131.41      127.53      9.98 o 
   1  -8   3        3.52       11.68      8.19 o 
   2  -8   3        1.75        4.20      4.91 o 
   3  -8   3      257.57      273.70     22.76 o 
   4  -8   3        4.92        4.54      1.45 o 
   5  -8   3        0.24       -2.78      4.14 o 
   6  -8   3        3.55        4.19      4.51 o 
   7  -8   3        5.62        0.53      6.49 o 
  -6  -7   3       12.85       10.19      8.40 o 
  -5  -7   3       35.88       28.97     12.23 o 
  -4  -7   3       37.88       27.65     10.97 o 
  -3  -7   3       57.48       46.99     14.18 o 
  -2  -7   3      149.05      152.65     22.42 o 
  -1  -7   3       25.19       33.89     10.24 o 
   0  -7   3      326.88      360.69     20.12 o 
   1  -7   3      814.16      880.35     31.22 o 
   2  -7   3       48.84       47.48      8.91 o 
   3  -7   3      260.10      267.61     17.64 o 
   4  -7   3        0.07       -5.40      3.60 o 
   5  -7   3        0.24       -0.96      3.20 o 
   6  -7   3       22.91       25.60     11.57 o 
   7  -7   3        1.83       23.00     15.70 o 
  -6  -6   3        9.56       12.20      8.74 o 
  -5  -6   3       63.22       74.71     18.92 o 
  -4  -6   3       99.67       89.89     19.03 o 
  -3  -6   3       12.63       13.71      4.42 o 
  -2  -6   3      427.45      423.55     35.37 o 
  -1  -6   3     1126.74     1173.63     55.66 o 
   0  -6   3       32.83       37.09      9.87 o 
   1  -6   3       87.38      108.04     16.45 o 
   2  -6   3       10.54        7.08      3.09 o 
   3  -6   3       39.95       52.92     10.20 o 
   4  -6   3       51.73       47.36      9.36 o 
   5  -6   3       70.88       84.52     21.50 o 
   6  -6   3        0.36       12.20     11.26 o 
   7  -6   3       11.41       55.49     21.54 o 
  -6  -5   3        2.16        0.93      2.46 o 
  -5  -5   3       10.64       14.17      8.73 o 
  -4  -5   3      129.76      132.17     15.94 o 
  -3  -5   3      736.42      680.47     48.55 o 
  -2  -5   3      421.40      411.57     23.48 o 
  -1  -5   3       25.23       36.43      9.14 o 
   0  -5   3      641.87      646.77     36.90 o 
   1  -5   3      516.78      527.71     24.59 o 
   2  -5   3      203.23      204.56     16.16 o 
   3  -5   3      122.33      109.87     13.11 o 
   4  -5   3      147.68      146.09     16.72 o 
   5  -5   3       70.65       79.90     20.76 o 
   6  -5   3       41.93       53.98     19.09 o 
   7  -5   3       12.58       18.83     12.92 o 
  -6  -4   3       15.34       15.07      5.44 o 
  -5  -4   3        7.90        6.90      2.94 o 
  -4  -4   3      283.07      276.15     21.43 o 
  -3  -4   3      218.05      219.73     12.02 o 
  -2  -4   3       20.74       16.82      3.34 o 
  -1  -4   3      462.99      467.55     15.32 o 
   0  -4   3      950.70      971.55     28.42 o 
   1  -4   3      180.58      172.80     10.62 o 
   2  -4   3       65.59       59.49     12.33 o 
   3  -4   3        8.81       13.14      5.95 o 
   4  -4   3       60.17       42.86     13.39 o 
   5  -4   3       22.53       19.20      8.23 o 
   6  -4   3        2.98        6.85      7.09 o 
   7  -4   3       28.54       19.25     12.26 o 
  -7  -3   3        7.97        1.39      5.75 o 
  -6  -3   3        0.75        4.38      4.29 o 
  -5  -3   3       37.31       38.13      6.65 o 
  -4  -3   3        0.03        1.89      4.59 o 
  -3  -3   3       66.09       62.00      6.38 o 
  -2  -3   3        4.04        3.73      1.27 o 
  -1  -3   3     1240.87     1232.33     17.70 o 
   0  -3   3      462.06      461.31     11.37 o 
   1  -3   3     6839.88     5738.38    271.95 o 
   2  -3   3       19.53       12.13      6.34 o 
   3  -3   3       25.80       30.06      6.58 o 
   4  -3   3        0.00       -6.06      4.04 o 
   5  -3   3      164.35      123.30     23.00 o 
   6  -3   3        0.90      -11.70     10.16 o 
   7  -3   3       43.54       45.44     15.80 o 
  -7  -2   3       14.84       11.65      5.90 o 
  -6  -2   3        1.09        1.44      5.89 o 
  -5  -2   3        2.12        1.82      1.05 o 
  -4  -2   3      125.94      133.79     10.59 o 
  -3  -2   3       45.16       45.28      5.31 o 
  -2  -2   3       16.99       17.41      2.15 o 
  -1  -2   3     1590.94     1559.66     17.59 o 
   0  -2   3      913.71      894.53     16.08 o 
   1  -2   3     3412.38     3326.35     73.28 o 
   2  -2   3      186.97      191.91     11.54 o 
   3  -2   3       30.55       29.96      5.38 o 
   4  -2   3       22.93       15.74      1.99 o 
   6  -2   3        5.83       -6.17     10.62 o 
   7  -2   3        2.10       -5.57      9.82 o 
  -7  -1   3        1.06       -2.67      5.63 o 
  -6  -1   3       42.36       33.82      7.70 o 
  -5  -1   3      212.90      213.25     18.32 o 
  -4  -1   3      442.82      453.31     19.48 o 
  -3  -1   3        3.18        2.04      1.29 o 
  -2  -1   3       18.72       21.04      2.57 o 
  -1  -1   3     1928.96     1875.46     23.34 o 
   0  -1   3      140.50      151.65      7.09 o 
   1  -1   3     4330.36     4352.09    128.66 o 
   2  -1   3      582.51      604.12     18.93 o 
   3  -1   3        8.12        1.22      2.40 o 
   4  -1   3       61.78       40.84      9.90 o 
   5  -1   3      118.28       87.70     18.01 o 
   6  -1   3       95.32       88.60     20.38 o 
   7  -1   3        4.99       10.49      3.64 o 
  -7   0   3       24.69       23.43      7.04 o 
  -6   0   3        0.33        0.49      4.48 o 
  -5   0   3        2.54        4.78      3.19 o 
  -4   0   3       42.20       45.21     10.44 o 
  -3   0   3       32.14       39.28      4.47 o 
  -2   0   3      153.37      170.02      6.59 o 
  -1   0   3      458.22      448.91     10.29 o 
   0   0   3       10.79        6.86      1.74 o 
   1   0   3     1256.57     1271.92     29.12 o 
   2   0   3       59.07       58.70      6.47 o 
   3   0   3      317.96      345.60     19.16 o 
   4   0   3        1.09       12.16      7.91 o 
   5   0   3        5.49       25.97     12.68 o 
   6   0   3       10.98       11.44      3.70 o 
   7   0   3        9.54       13.02      8.89 o 
  -7   1   3       10.33        8.64      7.24 o 
  -6   1   3       59.77       55.89     11.22 o 
  -5   1   3       71.52       77.14     11.54 o 
  -4   1   3       26.57       31.84      5.64 o 
  -3   1   3      251.51      251.49     17.00 o 
  -2   1   3       66.54       59.95      4.32 o 
  -1   1   3      227.80      208.65     11.48 o 
   0   1   3     1213.99     1224.65     18.18 o 
   1   1   3     1249.05     1280.71     23.43 o 
   2   1   3       17.68       17.56      2.97 o 
   3   1   3       51.09       61.53      8.08 o 
   4   1   3      173.85      165.72     25.45 o 
   5   1   3        0.09        4.27      7.16 o 
   6   1   3        2.67       11.88      9.14 o 
   7   1   3        0.96        0.87      7.38 o 
  -7   2   3        0.49        0.23      6.28 o 
  -6   2   3        7.64       11.42      7.37 o 
  -5   2   3       76.23       81.00     13.92 o 
  -4   2   3      208.72      191.14     11.91 o 
  -3   2   3      143.55      139.54      8.67 o 
  -2   2   3      718.21      728.37     33.54 o 
  -1   2   3       19.05       16.97      1.93 o 
   0   2   3      938.21      917.71     11.44 o 
   1   2   3      124.30      120.57      5.54 o 
   2   2   3      360.22      378.27     12.04 o 
   3   2   3      119.34      117.22      9.04 o 
   4   2   3        5.36        6.57      3.18 o 
   5   2   3        1.47        0.76      1.94 o 
   6   2   3       76.95      106.91     25.66 o 
  -7   3   3        6.30       -5.33     23.56 o 
  -6   3   3        1.13        6.11      4.65 o 
  -5   3   3        4.31        7.03      3.35 o 
  -4   3   3      200.48      217.26     12.59 o 
  -3   3   3       31.80       38.67      3.85 o 
  -2   3   3      269.11      267.09      7.58 o 
  -1   3   3      110.38      114.25      5.03 o 
   0   3   3     1035.25     1053.03     19.66 o 
   1   3   3       82.90       76.13      6.34 o 
   2   3   3      267.68      274.97      9.62 o 
   3   3   3        1.17        2.03      0.76 o 
   4   3   3       18.72       19.34      5.97 o 
   5   3   3       47.73       49.33     15.57 o 
   6   3   3       37.33       52.53     18.25 o 
  -7   4   3       37.27       43.75     11.18 o 
  -6   4   3        1.58        8.78      5.98 o 
  -5   4   3        7.04       13.92      6.69 o 
  -4   4   3        0.60        0.58      1.75 o 
  -3   4   3      157.34      195.61      9.86 o 
  -2   4   3      104.19      114.23      5.55 o 
  -1   4   3      617.70      673.90     16.03 o 
   0   4   3      329.55      339.85     10.33 o 
   1   4   3      616.90      645.75     19.39 o 
   2   4   3       62.32       67.55      6.87 o 
   3   4   3      144.87      133.98     10.46 o 
   4   4   3       18.95       17.08      5.87 o 
   5   4   3        5.59       10.51      8.74 o 
   6   4   3       10.90       26.62     14.51 o 
  -7   5   3        0.99       -8.14      7.40 o 
  -6   5   3       28.66       18.17      6.28 o 
  -5   5   3       11.66       19.14      3.48 o 
  -4   5   3        7.18        5.77      4.28 o 
  -3   5   3        1.28        2.42      1.43 o 
  -2   5   3       28.27       36.96      2.80 o 
  -1   5   3      302.72      320.91      9.02 o 
   0   5   3     1095.86     1119.95     21.63 o 
   1   5   3        1.55        1.61      0.76 o 
   2   5   3      277.56      256.72     22.55 o 
   3   5   3        0.75       -2.29      3.07 o 
   4   5   3       35.36       35.96      8.42 o 
   5   5   3        1.49        0.36      1.36 o 
   6   5   3       11.13       10.05      9.19 o 
  -7   6   3       11.55       -0.35      6.40 o 
  -6   6   3       17.19        9.77      5.64 o 
  -5   6   3       84.24       87.82     10.05 o 
  -4   6   3       29.04       24.20      4.66 o 
  -3   6   3       64.57       70.73      5.49 o 
  -2   6   3      281.50      301.08     12.14 o 
  -1   6   3      157.86      170.42      8.94 o 
   0   6   3      208.81      208.42     11.05 o 
   1   6   3       37.40       32.45      3.83 o 
   2   6   3      135.81      124.90     10.68 o 
   3   6   3        3.83        2.21      4.89 o 
   4   6   3        2.93        2.73      2.15 o 
   5   6   3        8.61        2.21      2.72 o 
   6   6   3        0.84       13.05     11.19 o 
  -7   7   3        7.73       -2.99      7.54 o 
  -6   7   3       30.95       19.31      4.90 o 
  -5   7   3      523.25      561.23     33.92 o 
  -4   7   3      205.05      250.92     15.79 o 
  -3   7   3        0.28        1.49      1.89 o 
  -2   7   3      158.59      174.92     11.91 o 
  -1   7   3        2.90        2.52      1.06 o 
   0   7   3       53.78       53.41      6.19 o 
   1   7   3       44.85       45.17      4.60 o 
   2   7   3      105.70      110.97      9.10 o 
   3   7   3      113.75      121.98     11.76 o 
   4   7   3        2.88        0.55      2.15 o 
   5   7   3        0.03       -5.65      5.09 o 
  -7   8   3        2.02       -5.25      9.18 o 
  -6   8   3       24.40       25.82      7.59 o 
  -5   8   3      133.92      116.39     15.03 o 
  -4   8   3        6.55       12.31      2.39 o 
  -3   8   3       59.83       61.57      6.89 o 
  -2   8   3       14.46       13.22      2.58 o 
  -1   8   3        5.43        5.45      1.60 o 
   0   8   3       54.42       50.86      5.73 o 
   1   8   3       57.53       67.68      6.49 o 
   2   8   3       84.89       84.86     10.99 o 
   3   8   3       67.77       72.88      9.08 o 
   4   8   3        3.58        0.37      2.80 o 
   5   8   3        7.26        4.07      5.44 o 
  -6   9   3        4.29       -4.46      7.33 o 
  -5   9   3        0.03       -1.84      7.15 o 
  -4   9   3       66.58       65.78      9.99 o 
  -3   9   3      544.40      556.76     24.92 o 
  -2   9   3       42.66       30.19     10.07 o 
  -1   9   3       64.09       63.58      5.86 o 
   0   9   3      325.86      306.37     15.79 o 
   1   9   3       69.38       70.22      9.88 o 
   2   9   3       41.80       28.17      6.12 o 
   3   9   3        5.59        4.23      4.10 o 
   4   9   3        5.78        2.30      2.87 o 
   5   9   3        2.96        0.65      3.56 o 
  -6  10   3        2.22       -0.38      7.67 o 
  -5  10   3        8.25        2.99      6.17 o 
  -4  10   3       19.47       13.00      9.04 o 
  -3  10   3      512.43      516.21     25.29 o 
  -2  10   3      186.23      182.23     14.13 o 
  -1  10   3       51.23       45.14      6.57 o 
   0  10   3      206.11      204.23     13.71 o 
   1  10   3        0.45        1.11      1.45 o 
   2  10   3        0.04       -1.36      4.35 o 
   3  10   3       48.92       35.29      8.86 o 
   4  10   3        2.48        7.44      8.07 o 
  -6  11   3        3.97        0.63      7.38 o 
  -5  11   3        0.00       -8.92     10.65 o 
  -4  11   3       60.60       58.56     10.33 o 
  -3  11   3       38.64       36.34      6.74 o 
  -2  11   3        0.35       -0.71      1.66 o 
  -1  11   3        0.53        0.62      1.69 o 
   0  11   3       31.60       29.19      6.88 o 
   1  11   3      103.34      112.95     13.35 o 
   2  11   3       82.67       80.27     20.81 o 
   3  11   3       44.10       47.08     10.86 o 
   4  11   3        9.68       10.56      9.63 o 
  -5  12   3       14.91       26.75     12.96 o 
  -4  12   3       17.92       15.84     10.42 o 
  -3  12   3       14.28       18.69      5.38 o 
  -2  12   3      119.01      130.67     13.36 o 
  -1  12   3       45.59       51.98      8.09 o 
   0  12   3       57.95       62.94     10.89 o 
   1  12   3       11.69       10.73      9.07 o 
   2  12   3        0.66        2.45      4.84 o 
   3  12   3        1.97       -0.29      6.01 o 
  -5  13   3        4.09        6.79     11.14 o 
  -4  13   3        3.34       13.00      9.29 o 
  -3  13   3       13.93       18.02      7.21 o 
  -2  13   3       24.56       27.59      6.75 o 
  -1  13   3       95.15      104.14     14.58 o 
   0  13   3       22.09       25.08     11.73 o 
   1  13   3        1.94        5.46      5.19 o 
   2  13   3        4.19        4.84      6.38 o 
  -4  14   3        8.72       16.13     12.75 o 
  -3  14   3        1.56        4.98      9.06 o 
  -2  14   3        0.32        2.94     11.64 o 
  -1  14   3        1.15        1.19      5.22 o 
   0  14   3       22.27       25.02     12.78 o 
   1  14   3        7.95       13.36      9.24 o 
   2  14   3        0.55        1.64      4.86 o 
  -3  15   3        5.47       24.50     17.54 o 
  -2  15   3        3.33        2.65      4.96 o 
  -1  15   3       19.78       34.82     14.73 o 
   0  15   3        0.79        1.15      4.30 o 
   0 -15   4       14.64       15.32     11.35 o 
   1 -15   4        6.43       26.61     14.73 o 
   2 -15   4        0.31       -0.92      4.17 o 
   3 -15   4       36.09       33.41     15.38 o 
  -2 -14   4        1.33       -2.35      6.91 o 
  -1 -14   4        0.19       -0.18      3.89 o 
   0 -14   4        4.57        5.84      6.73 o 
   1 -14   4       13.16       24.34     13.45 o 
   2 -14   4       20.14       24.75     12.82 o 
   3 -14   4        2.95        5.53      5.19 o 
   4 -14   4       14.79       13.20      5.86 o 
  -3 -13   4        0.00       -3.50      3.37 o 
  -2 -13   4        4.61       -2.92      6.62 o 
  -1 -13   4        0.45        2.09      7.31 o 
   0 -13   4       13.88       26.24     13.06 o 
   1 -13   4        4.79       -2.45      4.17 o 
   2 -13   4        7.31        3.18      3.69 o 
   3 -13   4       22.21       35.67     10.36 o 
   4 -13   4        7.04        5.02      3.38 o 
   5 -13   4        0.44       -1.31      5.72 o 
  -3 -12   4        0.13       -1.09      2.01 o 
  -2 -12   4        4.81        4.18      2.33 o 
  -1 -12   4       33.60       25.92     12.24 o 
   0 -12   4        0.42        3.38      5.98 o 
   1 -12   4       20.39       31.98     13.29 o 
   2 -12   4       54.82       41.90     15.34 o 
   3 -12   4       19.08       23.48     11.13 o 
   4 -12   4       19.13       28.22     10.24 o 
   5 -12   4        2.59        1.85      4.40 o 
  -4 -11   4       10.52       20.23     11.78 o 
  -3 -11   4        0.97        4.30      5.74 o 
  -2 -11   4        0.19       -4.27      6.31 o 
  -1 -11   4       40.22       32.68     13.03 o 
   0 -11   4       75.24       58.38     17.07 o 
   1 -11   4       19.24       21.78     10.27 o 
   2 -11   4       21.49       12.98      7.92 o 
   3 -11   4       12.70       21.19      6.47 o 
   4 -11   4        0.96        0.49      2.08 o 
   5 -11   4        3.09        0.11      2.91 o 
   6 -11   4       13.72       12.96      6.41 o 
  -5 -10   4        2.19        6.27      7.32 o 
  -4 -10   4        0.10       -3.81      5.70 o 
  -3 -10   4       13.04       14.06      8.47 o 
  -2 -10   4        0.15        2.25      4.05 o 
  -1 -10   4       26.84       25.22     10.92 o 
   0 -10   4       63.41       67.38     17.05 o 
   1 -10   4       47.23       44.96     14.23 o 
   2 -10   4       54.98       49.18     16.03 o 
   3 -10   4       32.78       47.81     21.39 o 
   4 -10   4        8.83        8.57      4.08 o 
   5 -10   4       15.38       11.69      3.01 o 
   6 -10   4        0.04        2.95      3.68 o 
  -5  -9   4       22.30       18.92     10.31 o 
  -4  -9   4       13.82       18.59     10.97 o 
  -3  -9   4        8.26        8.32      7.91 o 
  -2  -9   4       36.06       30.67     11.37 o 
  -1  -9   4        3.13        4.37      4.38 o 
   0  -9   4        6.32        4.26      1.81 o 
   1  -9   4       59.73       44.56     13.82 o 
   2  -9   4      194.89      193.77     28.58 o 
   3  -9   4        1.86        0.84      4.88 o 
   4  -9   4       52.80       45.04      8.40 o 
   5  -9   4        5.19        2.43      3.19 o 
   6  -9   4       44.40       51.66     12.66 o 
  -5  -8   4        0.15       -3.47      5.74 o 
  -4  -8   4       11.56        7.65      5.62 o 
  -3  -8   4       92.09       83.50     19.58 o 
  -2  -8   4       83.23       78.97     17.28 o 
  -1  -8   4      269.87      286.49     32.26 o 
   0  -8   4       69.55       81.19      8.41 o 
   1  -8   4       71.27       67.07     15.69 o 
   2  -8   4       91.96       99.16     19.82 o 
   3  -8   4       35.09       30.40      8.47 o 
   4  -8   4       18.74       12.02      4.03 o 
   5  -8   4       88.69       76.74     11.65 o 
   6  -8   4        0.86       -3.97      5.20 o 
   7  -8   4        1.59        6.97     10.40 o 
  -6  -7   4       17.27       25.76     12.33 o 
  -5  -7   4       24.19       23.86      9.73 o 
  -4  -7   4       19.85       20.00     10.50 o 
  -3  -7   4      273.60      262.74     32.17 o 
  -2  -7   4      436.47      437.52     39.01 o 
  -1  -7   4       12.22       15.17      7.10 o 
   0  -7   4       88.13      111.33     18.04 o 
   1  -7   4        7.71        2.36      3.26 o 
   2  -7   4        3.44        2.95      1.94 o 
   3  -7   4      162.91      152.84     17.30 o 
   4  -7   4       18.58       20.97      7.30 o 
   5  -7   4       12.54        7.02      5.68 o 
   6  -7   4        5.30        6.26      4.29 o 
   7  -7   4        2.49       -2.15      9.41 o 
  -6  -6   4       22.02       23.38     11.53 o 
  -5  -6   4       12.14       10.09      6.50 o 
  -4  -6   4       46.23       55.41     14.48 o 
  -3  -6   4       11.42       16.42      8.55 o 
  -2  -6   4      590.10      592.13     42.45 o 
  -1  -6   4        6.99        5.98      1.43 o 
   0  -6   4      119.09      114.21     17.03 o 
   1  -6   4      541.37      577.39     39.80 o 
   2  -6   4      248.00      235.03     19.12 o 
   3  -6   4      283.91      298.82     23.18 o 
   4  -6   4      101.34       95.72     14.03 o 
   5  -6   4      192.96      186.16     21.63 o 
   6  -6   4       25.94       47.51     19.29 o 
   7  -6   4        1.00       14.02     14.69 o 
  -6  -5   4       23.33       43.31     11.00 o 
  -5  -5   4        7.16       15.33      6.04 o 
  -4  -5   4        3.23        5.70      5.74 o 
  -3  -5   4      187.95      160.88     19.58 o 
  -2  -5   4        0.41        2.61      8.44 o 
  -1  -5   4        1.90        2.14      0.75 o 
   0  -5   4       85.73       76.33     14.41 o 
   1  -5   4      525.64      546.44     26.47 o 
   2  -5   4      114.75      111.77     18.05 o 
   3  -5   4      104.75      128.59     15.06 o 
   4  -5   4       35.81       49.38     14.54 o 
   5  -5   4        1.42        2.72     14.55 o 
   6  -5   4        2.54       17.24     12.21 o 
   7  -5   4        1.74        5.90      7.14 o 
  -6  -4   4        1.68        6.08      4.87 o 
  -5  -4   4        2.83        3.72      1.40 o 
  -4  -4   4       70.36       79.63     14.91 o 
  -3  -4   4       12.37        5.12      3.69 o 
  -2  -4   4       78.33       79.79      5.11 o 
  -1  -4   4      833.85      860.25     17.54 o 
   0  -4   4     3383.98     3426.15     80.81 o 
   1  -4   4      228.46      218.17     11.95 o 
   2  -4   4     1790.68     1809.41     40.82 o 
   3  -4   4      197.02      185.11     19.03 o 
   4  -4   4        7.29        9.49      6.88 o 
   5  -4   4      129.49      138.18     27.93 o 
   6  -4   4        0.01        8.89      9.86 o 
   7  -4   4        8.92       20.53     14.01 o 
  -7  -3   4        1.36        4.26      3.36 o 
  -6  -3   4        0.20       -0.19      2.28 o 
  -5  -3   4        1.64        1.97      2.58 o 
  -4  -3   4       64.77       56.95      9.46 o 
  -3  -3   4       42.63       44.84      5.60 o 
  -2  -3   4     1240.48     1255.83     21.43 o 
  -1  -3   4       25.90       25.42      2.87 o 
   0  -3   4        9.26        4.92      1.43 o 
   1  -3   4      113.76      125.36      9.70 o 
   2  -3   4       57.62       68.89      7.64 o 
   3  -3   4       36.16       41.85      5.24 o 
   4  -3   4        0.01       -7.19     13.55 o 
   5  -3   4       52.57       49.38     14.70 o 
   6  -3   4       76.46       81.00     21.58 o 
   7  -3   4        7.24       -4.56      5.08 o 
  -7  -2   4       11.38        7.08      3.28 o 
  -6  -2   4        3.74        5.34      4.02 o 
  -5  -2   4       47.00       46.11      6.88 o 
  -4  -2   4       59.21       50.50      7.84 o 
  -3  -2   4       31.45       20.91      4.54 o 
  -2  -2   4      576.69      583.82     13.28 o 
  -1  -2   4      129.26      117.85      5.29 o 
   0  -2   4     1000.36      961.56     20.92 o 
   1  -2   4      121.00      113.92      6.04 o 
   2  -2   4      963.03      907.95     33.87 o 
   3  -2   4      133.79      162.03     15.43 o 
   4  -2   4        5.27      -13.51      9.01 o 
   5  -2   4       87.71       73.88     17.85 o 
   6  -2   4      130.54      138.34     27.31 o 
   7  -2   4        0.11       -2.43      3.69 o 
  -7  -1   4       10.10        3.05      6.15 o 
  -6  -1   4        2.93        1.33      3.40 o 
  -5  -1   4       36.95       35.79      5.95 o 
  -4  -1   4        0.72        1.99      2.53 o 
  -3  -1   4      141.98      140.46     11.88 o 
  -2  -1   4      405.22      420.24     11.54 o 
  -1  -1   4      601.05      652.68     15.58 o 
   0  -1   4     1087.74     1085.55     28.20 o 
   1  -1   4     2940.10     2926.08     68.88 o 
   2  -1   4        0.16       12.47      7.55 o 
   3  -1   4       12.16        4.68      4.69 o 
   4  -1   4       78.95       53.59     12.78 o 
   6  -1   4       22.53       12.56      4.88 o 
   7  -1   4       26.85       45.67     17.98 o 
  -7   0   4        0.04        1.08      4.16 o 
  -6   0   4       12.19        8.87      5.07 o 
  -5   0   4       36.06       30.81      9.17 o 
  -4   0   4       60.07       77.84     12.31 o 
  -3   0   4      144.83      168.45      9.03 o 
  -2   0   4      141.37      140.62      5.87 o 
  -1   0   4      146.37      175.22     11.30 o 
   0   0   4      452.23      466.86     14.43 o 
   1   0   4      276.33      279.28     14.96 o 
   2   0   4        0.38        1.27      5.44 o 
   3   0   4       57.32       45.76      7.31 o 
   4   0   4        1.03      -12.02     11.96 o 
   5   0   4        1.06      -11.81     13.96 o 
   6   0   4        0.06      -17.44     11.63 o 
   7   0   4        3.04        2.31      3.37 o 
  -7   1   4        0.74        0.85      3.66 o 
  -6   1   4        2.27       -0.51      5.95 o 
  -5   1   4      172.65      183.36     26.57 o 
  -4   1   4      104.57       99.67      8.59 o 
  -3   1   4       19.07       20.61      3.65 o 
  -2   1   4      107.45      118.82     14.79 o 
  -1   1   4       89.98       78.53      7.84 o 
   0   1   4      116.22      103.94      5.60 o 
   1   1   4      226.33      258.94     11.73 o 
   2   1   4       44.83       47.67     11.44 o 
   3   1   4      252.97      263.55     16.97 o 
   4   1   4      104.26      106.72     21.38 o 
   5   1   4      117.80      123.45     25.79 o 
   6   1   4       36.31       26.32      5.95 o 
  -7   2   4        3.99        7.95      3.73 o 
  -6   2   4       14.74       10.81      8.69 o 
  -5   2   4      154.18      159.09     17.30 o 
  -4   2   4        4.84        3.07      2.27 o 
  -3   2   4        7.03       12.18      2.55 o 
  -2   2   4      432.88      420.68     29.45 o 
  -1   2   4      250.56      244.17      6.97 o 
   0   2   4       17.33       11.80      2.84 o 
   1   2   4      903.57      929.46     19.24 o 
   2   2   4      487.36      522.21     19.14 o 
   3   2   4      973.90     1066.62     32.61 o 
   4   2   4       55.52       75.48     18.16 o 
   5   2   4        2.95        9.30      8.63 o 
   6   2   4        0.36       18.35     14.25 o 
  -7   3   4        1.46       -4.73      8.11 o 
  -6   3   4       20.75       21.30     10.18 o 
  -5   3   4       39.58       34.28     11.56 o 
  -4   3   4       15.34       13.40      2.54 o 
  -3   3   4       69.88       67.02      4.35 o 
  -2   3   4       87.97       77.24     13.22 o 
  -1   3   4      694.81      687.86     15.98 o 
   0   3   4     1069.26     1072.49     15.57 o 
   1   3   4      378.99      374.90     11.69 o 
   2   3   4        6.11        7.83      3.13 o 
   3   3   4       88.88       82.73      5.72 o 
   4   3   4       89.28      103.08     20.63 o 
   5   3   4        0.05        6.73      7.85 o 
   6   3   4       10.65       13.20     12.15 o 
  -7   4   4        0.98       -2.80     11.02 o 
  -6   4   4        2.43        4.01      4.28 o 
  -5   4   4       98.09      107.42     13.95 o 
  -4   4   4       88.29       88.82      5.98 o 
  -3   4   4       23.22       26.43      2.22 o 
  -2   4   4       32.24       36.04      3.11 o 
  -1   4   4     1521.40     1531.41     30.31 o 
   0   4   4       84.46       79.12      4.94 o 
   1   4   4       10.43       11.34      3.12 o 
   2   4   4       86.04       75.05      9.89 o 
   3   4   4      182.75      163.27      9.08 o 
   4   4   4        2.30        0.34      2.80 o 
   5   4   4        3.63       10.03      8.59 o 
   6   4   4        2.85       11.72      9.81 o 
  -7   5   4        0.00      -17.51     14.16 o 
  -6   5   4        1.19       12.57      7.14 o 
  -5   5   4       19.75       19.88      4.56 o 
  -4   5   4      118.69      122.09      7.23 o 
  -3   5   4       34.20       28.95      3.13 o 
  -2   5   4      127.95      135.50      7.37 o 
  -1   5   4      746.13      780.02     17.82 o 
   0   5   4      142.74      154.76      8.42 o 
   1   5   4       37.43       31.70      4.81 o 
   2   5   4       27.33       24.84      5.06 o 
   3   5   4        0.46        0.39      1.67 o 
   4   5   4        3.19        0.85      1.41 o 
   5   5   4        5.40        7.04      6.85 o 
   6   5   4        1.60        9.88     10.41 o 
  -7   6   4        0.57      -11.94     14.25 o 
  -6   6   4        5.82        4.70      5.55 o 
  -5   6   4      101.01       97.21     10.31 o 
  -4   6   4        0.90        0.34      1.11 o 
  -3   6   4      224.00      213.03      9.95 o 
  -2   6   4       12.05       14.11      2.68 o 
  -1   6   4      196.13      203.00      9.90 o 
   0   6   4       36.75       41.52      4.00 o 
   1   6   4       33.56       37.13      4.00 o 
   2   6   4       94.44       80.39      8.92 o 
   3   6   4      109.08      102.47     14.11 o 
   4   6   4        5.70        5.83      4.43 o 
   5   6   4        0.00        1.04      2.72 o 
   6   6   4        3.43        9.30     11.81 o 
  -7   7   4       17.86        8.90      8.18 o 
  -6   7   4       17.40       -3.51     12.02 o 
  -5   7   4        0.00        1.19      3.07 o 
  -4   7   4      120.30      139.00      9.43 o 
  -3   7   4      360.27      352.80     12.62 o 
  -2   7   4        2.80        2.96      1.75 o 
  -1   7   4        3.06        3.00      1.19 o 
   0   7   4      197.33      219.08      9.90 o 
   1   7   4       53.31       50.71      4.74 o 
   2   7   4       29.75       26.58      4.88 o 
   3   7   4       66.93       64.39      9.02 o 
   4   7   4       24.65       21.04      6.48 o 
   5   7   4        0.20       -1.21      2.70 o 
  -6   8   4       15.01       14.84      6.13 o 
  -5   8   4       22.79       21.26     12.07 o 
  -4   8   4        4.57        8.30      2.98 o 
  -3   8   4       12.10       14.96      3.84 o 
  -2   8   4       10.66       15.15      3.80 o 
  -1   8   4       24.53       23.96      4.66 o 
   0   8   4        8.75        6.45      2.45 o 
   1   8   4      245.54      248.25     11.00 o 
   2   8   4       59.83       51.80      7.11 o 
   3   8   4        0.54       -0.35      2.36 o 
   4   8   4       24.67       23.66      7.87 o 
   5   8   4        3.68       10.39      6.56 o 
  -6   9   4        5.23       -1.50      8.69 o 
  -5   9   4       38.18       23.07      6.88 o 
  -4   9   4        1.44        2.23      1.11 o 
  -3   9   4        0.51        3.22      2.94 o 
  -2   9   4        0.04       -1.02      1.74 o 
  -1   9   4        0.11        0.32      1.01 o 
   0   9   4       98.73       96.66      8.78 o 
   1   9   4        1.21        0.62      1.93 o 
   2   9   4        7.21        4.10      1.42 o 
   3   9   4       17.31       15.50      6.07 o 
   4   9   4       18.68        8.11      4.24 o 
   5   9   4        0.01       -2.75      4.15 o 
  -6  10   4        0.10      -10.81     12.14 o 
  -5  10   4        0.11      -20.29     13.53 o 
  -4  10   4       71.69       55.77     19.46 o 
  -3  10   4       58.46       53.23      7.17 o 
  -2  10   4       33.21       21.13      5.47 o 
  -1  10   4      224.42      235.55     15.59 o 
   0  10   4       48.66       48.97      6.78 o 
   1  10   4        3.09        2.75      2.93 o 
   2  10   4       33.36       29.77      7.31 o 
   3  10   4        8.04        4.67      3.72 o 
   4  10   4        0.00        3.28      5.42 o 
  -5  11   4        2.16      -16.62     11.08 o 
  -4  11   4        2.95       -1.82     13.24 o 
  -3  11   4       31.21       31.47      6.13 o 
  -2  11   4       52.40       48.55      7.51 o 
  -1  11   4       13.99       17.95      4.43 o 
   0  11   4       15.00        6.55      4.87 o 
   1  11   4       44.87       46.94      9.25 o 
   2  11   4        8.57        6.26      2.59 o 
   3  11   4        3.68        1.76      4.12 o 
   4  11   4        0.33        0.57      5.51 o 
  -5  12   4       16.27       15.73      7.23 o 
  -4  12   4        0.01       -6.70      7.41 o 
  -3  12   4       27.11       28.98      6.44 o 
  -2  12   4        0.26       -1.91      1.92 o 
  -1  12   4       14.88       20.48      5.23 o 
   0  12   4       13.67       12.32      5.01 o 
   1  12   4        5.38        4.93      5.76 o 
   2  12   4       15.84       22.81     12.33 o 
   3  12   4        0.00        3.34      5.01 o 
  -5  13   4        0.89       13.19     10.85 o 
  -4  13   4        1.40        2.77      4.27 o 
  -3  13   4       31.22       32.98      9.34 o 
  -2  13   4        2.51        3.15      2.19 o 
  -1  13   4        4.93        5.50      3.33 o 
   0  13   4        8.39        8.51      6.45 o 
   1  13   4       85.31      101.48     24.08 o 
   2  13   4        0.32       -0.98      3.22 o 
  -4  14   4       19.89       33.52     16.35 o 
  -3  14   4        8.34       12.81      9.99 o 
  -2  14   4        0.40       -1.92      1.73 o 
  -1  14   4        3.62        5.01      6.36 o 
   0  14   4        0.38       -1.76      1.90 o 
   1  14   4        9.06        4.93      5.83 o 
  -3  15   4        0.40       21.05     16.21 o 
  -2  15   4        0.56        5.16      6.83 o 
  -1  15   4        5.80        6.41      6.32 o 
   0  15   4        0.45        3.86      6.83 o 
   0 -15   5        0.04        5.72      9.86 o 
   1 -15   5        0.11       12.39     10.82 o 
   2 -15   5        0.01        0.87      6.43 o 
   3 -15   5        1.72        8.18     14.84 o 
  -1 -14   5        1.75       -2.70      2.01 o 
   0 -14   5        0.24        3.83      5.66 o 
   1 -14   5       67.85       59.97     18.99 o 
   2 -14   5       56.65       54.60     18.76 o 
   3 -14   5        0.01        8.86     12.05 o 
   4 -14   5        0.01        3.63      3.85 o 
  -3 -13   5        7.35       10.34      7.68 o 
  -2 -13   5       17.41       20.50     10.36 o 
  -1 -13   5        8.00        9.60      8.78 o 
   0 -13   5        7.71        8.00      8.29 o 
   1 -13   5        3.62        3.46      3.04 o 
   2 -13   5        4.90        7.40      6.84 o 
   3 -13   5       30.98       35.17     19.21 o 
   4 -13   5        2.04        5.10      3.47 o 
   5 -13   5        1.42        1.44      6.96 o 
  -3 -12   5        2.64       11.92     10.20 o 
  -2 -12   5        0.00        0.48      4.53 o 
  -1 -12   5       74.12       70.89     19.95 o 
   0 -12   5      149.10      147.04     28.51 o 
   1 -12   5      111.06       97.11     22.91 o 
   2 -12   5        0.72        4.84      5.27 o 
   3 -12   5        1.75        4.68      5.98 o 
   4 -12   5        0.32        2.14      8.72 o 
   5 -12   5       16.29       14.06      4.56 o 
  -4 -11   5       22.23       19.94     12.29 o 
  -3 -11   5        2.51        2.95      5.58 o 
  -2 -11   5        0.29       -1.12      4.44 o 
  -1 -11   5        7.43        3.20      6.01 o 
   0 -11   5       40.07       34.99     12.85 o 
   1 -11   5        1.23       -1.03      3.60 o 
   2 -11   5       15.00       23.17     12.24 o 
   3 -11   5      130.03      142.90     28.77 o 
   4 -11   5       69.32       69.28     11.20 o 
   5 -11   5       16.77       14.22      4.77 o 
   6 -11   5        1.12        5.34      8.99 o 
  -4 -10   5        0.08        0.12      2.20 o 
  -3 -10   5        2.55       -5.46      6.94 o 
  -2 -10   5        0.44        2.73      4.53 o 
  -1 -10   5      129.36      116.13     23.20 o 
   0 -10   5       89.92       68.02     17.39 o 
   1 -10   5        0.50        0.27      4.17 o 
   2 -10   5      168.86      155.57     19.61 o 
   3 -10   5       26.02       24.23     11.43 o 
   4 -10   5        4.44        4.20      5.73 o 
   5 -10   5        0.01       -2.74      4.66 o 
   6 -10   5        0.18        1.65      3.64 o 
  -5  -9   5       32.94       36.10     16.20 o 
  -4  -9   5       10.77       20.29      9.82 o 
  -3  -9   5        1.29       -3.66      6.12 o 
  -2  -9   5      169.61      152.86     25.92 o 
  -1  -9   5       20.39       28.12     10.82 o 
   0  -9   5      146.11      157.74     24.96 o 
   1  -9   5       10.16       12.63      8.38 o 
   2  -9   5      218.32      216.05     30.86 o 
   3  -9   5        0.34       -1.24      5.42 o 
   4  -9   5        0.13       -1.22      3.10 o 
   5  -9   5        7.23       10.99      4.00 o 
   6  -9   5        0.34       -1.09      4.18 o 
  -5  -8   5       15.61       22.24     11.30 o 
  -4  -8   5       12.00       13.97      8.80 o 
  -3  -8   5      230.21      213.10     30.05 o 
  -2  -8   5        1.18       -0.65      3.46 o 
  -1  -8   5      180.51      180.70     26.18 o 
   0  -8   5      462.36      441.68     39.51 o 
   1  -8   5       95.62       88.91     13.23 o 
   2  -8   5      300.75      289.33     33.89 o 
   3  -8   5       79.74       67.61     12.34 o 
   4  -8   5      117.12      125.22     14.27 o 
   5  -8   5       24.15       30.24      7.03 o 
   6  -8   5        6.62        6.86      6.86 o 
  -6  -7   5        5.70       11.18      7.50 o 
  -5  -7   5        2.66        2.20      2.32 o 
  -4  -7   5       32.49       40.91     13.70 o 
  -3  -7   5      282.22      260.95     31.67 o 
  -2  -7   5        0.30        3.05      3.99 o 
  -1  -7   5        5.61        3.51      1.73 o 
   0  -7   5       17.72       21.98      8.10 o 
   1  -7   5      358.27      382.55     35.66 o 
   2  -7   5       62.89       43.24      9.09 o 
   3  -7   5        3.56       -3.14      2.76 o 
   4  -7   5       61.79       61.70     12.44 o 
   5  -7   5       17.44       15.50      5.71 o 
   6  -7   5        0.10        0.37      6.81 o 
   7  -7   5       13.72       24.22     13.66 o 
  -6  -6   5       15.93       20.59     10.53 o 
  -5  -6   5        3.02       10.60      6.31 o 
  -4  -6   5        3.32        7.47      8.13 o 
  -3  -6   5     1037.27     1001.17     42.58 o 
  -2  -6   5      427.35      480.81     27.94 o 
  -1  -6   5      191.03      184.97     10.95 o 
   0  -6   5       43.71       55.93     12.58 o 
   1  -6   5      412.52      411.86     34.81 o 
   2  -6   5      311.54      277.09     21.98 o 
   3  -6   5        4.67        1.41      4.64 o 
   4  -6   5       10.81       17.39      6.33 o 
   5  -6   5       20.35        9.30      3.48 o 
   6  -6   5       21.32       23.97     12.79 o 
   7  -6   5        0.64       24.94     18.31 o 
  -6  -5   5        1.44        5.67      4.60 o 
  -5  -5   5       93.69       99.23     15.03 o 
  -4  -5   5      170.80      169.16     17.99 o 
  -3  -5   5       47.65       48.71      6.67 o 
  -2  -5   5      145.02      165.48      9.74 o 
  -1  -5   5       38.71       32.98      4.37 o 
   0  -5   5      128.79      136.12     12.77 o 
   1  -5   5       36.23       35.57      6.51 o 
   2  -5   5     1157.40     1047.73     57.31 o 
   3  -5   5       77.34       74.68      9.88 o 
   4  -5   5       32.06       31.29      7.82 o 
   5  -5   5       72.92       73.88     13.93 o 
   6  -5   5        0.11       11.74     12.75 o 
   7  -5   5        0.54       19.90     17.38 o 
  -6  -4   5        3.84        9.19      8.72 o 
  -5  -4   5        6.30       15.58     10.47 o 
  -4  -4   5        3.08        8.91      4.78 o 
  -3  -4   5        0.58        6.96      3.15 o 
  -2  -4   5      160.17      171.55     10.29 o 
  -1  -4   5       20.15       29.67      3.53 o 
   0  -4   5      724.49      748.42     27.70 o 
   1  -4   5      250.25      263.52     13.63 o 
   2  -4   5     1139.37     1142.00     40.13 o 
   3  -4   5       27.53       23.79      4.97 o 
   4  -4   5       10.92       17.48      7.43 o 
   5  -4   5      161.59      165.06     20.43 o 
   6  -4   5        4.35        8.89     10.20 o 
   7  -4   5        8.06       16.86     14.71 o 
  -6  -3   5        0.11       14.83     10.78 o 
  -5  -3   5      135.09      137.66     12.81 o 
  -4  -3   5      358.97      321.81     22.23 o 
  -3  -3   5      110.27      108.25      7.47 o 
  -2  -3   5      186.90      199.16      9.25 o 
  -1  -3   5       79.43       84.65      5.89 o 
   0  -3   5     1283.70     1335.04     34.07 o 
   1  -3   5       90.02       91.95      7.12 o 
   2  -3   5     1305.28     1310.62     68.12 o 
   3  -3   5        0.01        0.51      4.48 o 
   4  -3   5       76.64       79.95     13.25 o 
   5  -3   5       80.06       93.17     23.57 o 
   6  -3   5       29.19       38.47     17.36 o 
   7  -3   5        0.04        0.46      8.67 o 
  -7  -2   5        9.36        1.99      6.84 o 
  -6  -2   5        4.83        7.36      3.66 o 
  -5  -2   5       63.80       58.69      7.87 o 
  -4  -2   5      159.76      148.88     14.19 o 
  -3  -2   5      459.59      468.00     18.36 o 
  -2  -2   5      515.37      512.42     14.85 o 
  -1  -2   5      308.52      321.37     10.68 o 
   0  -2   5      145.45      146.08      8.88 o 
   1  -2   5      811.27      794.99     25.00 o 
   2  -2   5     1772.46     1836.20     71.65 o 
   3  -2   5        4.23       19.93      7.16 o 
   4  -2   5      111.63      109.61     14.49 o 
   5  -2   5       13.69       11.71      5.45 o 
   6  -2   5        4.45        0.01      5.62 o 
   7  -2   5        0.09        3.33      4.43 o 
  -7  -1   5       17.73       11.85      5.71 o 
  -6  -1   5        4.29        3.08      3.47 o 
  -5  -1   5      382.58      380.06     20.62 o 
  -4  -1   5      136.67      135.29     12.67 o 
  -3  -1   5      118.69      105.19     10.43 o 
  -2  -1   5       40.47       46.11      4.72 o 
  -1  -1   5        1.18        2.32      5.41 o 
   0  -1   5      206.52      213.15     19.66 o 
   1  -1   5       77.07       65.26      6.34 o 
   2  -1   5      347.80      396.99     32.78 o 
   3  -1   5      186.67      188.23     28.27 o 
   4  -1   5        7.24        3.70      2.85 o 
   5  -1   5       44.99       37.96     10.98 o 
   6  -1   5        0.10       -8.08     10.75 o 
   7  -1   5       12.30        6.36      6.91 o 
  -7   0   5        4.68        5.19      4.15 o 
  -6   0   5        0.05       -1.19      4.95 o 
  -5   0   5       98.25       75.08     16.29 o 
  -4   0   5       65.49       65.78      6.64 o 
  -3   0   5       66.16       62.50      5.21 o 
  -2   0   5       37.68       51.31      5.13 o 
  -1   0   5       90.45       94.39      5.18 o 
   0   0   5       77.74       80.98      6.78 o 
   1   0   5      412.61      434.70     20.27 o 
   2   0   5      247.93      231.84     16.16 o 
   3   0   5       25.86       20.72      4.88 o 
   4   0   5       10.49       -5.59     10.26 o 
   5   0   5       17.00        0.06     10.11 o 
   6   0   5        2.03       -7.10     10.28 o 
  -7   1   5        2.07        1.06      4.85 o 
  -6   1   5       15.37        5.56      4.34 o 
  -5   1   5       71.24       54.08     14.38 o 
  -4   1   5       18.06       22.17      4.48 o 
  -3   1   5      327.25      322.94     27.88 o 
  -2   1   5      385.67      427.40     30.33 o 
  -1   1   5       66.11       68.99      7.12 o 
   0   1   5      316.93      331.67     10.83 o 
   1   1   5      100.46      107.17      9.85 o 
   2   1   5      194.98      205.31     18.50 o 
   3   1   5        0.46       -9.89      6.59 o 
   4   1   5        6.37       -5.49      9.17 o 
   5   1   5        1.36       -9.67     11.17 o 
   6   1   5       47.70       31.63     12.80 o 
  -7   2   5        2.28        2.05      6.59 o 
  -6   2   5       25.51       20.07      6.09 o 
  -5   2   5        5.31        2.98      2.56 o 
  -4   2   5       22.71       25.50      4.56 o 
  -3   2   5        5.04        3.63      1.21 o 
  -2   2   5       68.26       61.07     11.79 o 
  -1   2   5      180.90      160.78      7.05 o 
   0   2   5     2423.40     2453.88     28.61 o 
   1   2   5      989.33     1042.24     66.75 o 
   2   2   5        0.10        0.32      4.12 o 
   3   2   5       24.43       20.03     13.46 o 
   4   2   5       26.57        1.90      8.54 o 
   5   2   5        1.49      -14.15     15.21 o 
   6   2   5       21.90       16.89      8.53 o 
  -7   3   5        1.90        9.00      6.25 o 
  -6   3   5       12.90        9.77      4.29 o 
  -5   3   5       54.51       37.21      7.74 o 
  -4   3   5      103.61       97.83      6.02 o 
  -3   3   5      137.00      141.15     20.34 o 
  -2   3   5     1179.38     1244.47     56.04 o 
  -1   3   5       51.74       64.80      4.50 o 
   0   3   5      106.39      111.72      5.49 o 
   1   3   5      131.63      132.80      6.76 o 
   2   3   5       25.73       17.54      4.12 o 
   3   3   5      588.13      606.88     17.15 o 
   4   3   5       28.80       40.33     14.78 o 
   5   3   5        1.07       22.08     12.76 o 
   6   3   5        0.54      -23.18     16.87 o 
  -7   4   5        2.34        9.92      6.93 o 
  -6   4   5       44.03       52.65     11.01 o 
  -5   4   5       37.28       26.41      5.03 o 
  -4   4   5        7.56        7.84      2.27 o 
  -3   4   5        0.90       -1.47      2.18 o 
  -2   4   5      124.28      141.80     19.57 o 
  -1   4   5      211.79      227.15      9.89 o 
   0   4   5     1499.35     1626.44     26.02 o 
   1   4   5        0.00       -0.24      2.15 o 
   2   4   5       76.63      107.36     12.78 o 
   3   4   5       14.68       20.11      6.42 o 
   4   4   5       25.11       36.14     13.19 o 
   5   4   5        5.74       13.19     10.77 o 
   6   4   5       19.27       40.51     17.75 o 
  -7   5   5        8.43       36.10     17.60 o 
  -6   5   5       13.95       22.89      8.07 o 
  -5   5   5       92.08       95.06      9.73 o 
  -4   5   5       27.61       27.82      2.95 o 
  -3   5   5      115.32      108.38      9.24 o 
  -2   5   5      238.97      238.45     10.15 o 
  -1   5   5      164.08      175.56      9.72 o 
   0   5   5      173.58      186.48     10.44 o 
   1   5   5       90.54       98.01      8.93 o 
   2   5   5      103.34      113.12     10.76 o 
   3   5   5      151.90      145.38     16.80 o 
   4   5   5        6.25        9.86      5.42 o 
   5   5   5       14.41       25.39     12.86 o 
   6   5   5        0.08       15.85     13.12 o 
  -7   6   5        8.67       -3.47      7.17 o 
  -6   6   5        6.44        6.25      9.85 o 
  -5   6   5      429.96      397.76     26.85 o 
  -4   6   5       24.44       22.67      3.81 o 
  -3   6   5        2.39        0.78      1.54 o 
  -2   6   5       10.28        8.90      1.47 o 
  -1   6   5      381.50      379.22     11.05 o 
   0   6   5       38.91       30.28      3.58 o 
   1   6   5       85.50       86.53      8.53 o 
   2   6   5      259.64      240.78     15.69 o 
   3   6   5       65.20       71.24      9.61 o 
   4   6   5       20.76       21.33      7.96 o 
   5   6   5        0.02       17.39     12.46 o 
  -7   7   5        0.44      -23.49     18.99 o 
  -6   7   5        0.06       10.45     11.74 o 
  -5   7   5        2.23        3.23      3.37 o 
  -4   7   5      575.46      513.80     60.07 o 
  -3   7   5       92.41       97.33      8.63 o 
  -2   7   5      327.93      337.10     13.15 o 
  -1   7   5      173.86      169.99     11.80 o 
   0   7   5        4.48        2.54      1.54 o 
   1   7   5       67.53       67.09      5.98 o 
   2   7   5      289.07      300.17     18.11 o 
   3   7   5      110.78      118.04     12.92 o 
   4   7   5       18.17       32.82      7.37 o 
   5   7   5       27.19       34.19     11.08 o 
  -6   8   5        0.64       15.30     14.62 o 
  -5   8   5        8.11       20.78     13.70 o 
  -4   8   5      125.51      127.31     17.87 o 
  -3   8   5      375.92      395.03     19.20 o 
  -2   8   5       82.06       81.76      8.76 o 
  -1   8   5       78.73       72.96      8.20 o 
   0   8   5        7.33       10.59      2.77 o 
   1   8   5      225.16      217.59     11.02 o 
   2   8   5       18.62       17.53      4.55 o 
   3   8   5        3.76        5.28      2.91 o 
   4   8   5        2.93        1.98      1.53 o 
   5   8   5        3.10       10.11      7.28 o 
  -6   9   5        0.80      -10.36     13.10 o 
  -5   9   5       14.33       28.62     15.58 o 
  -4   9   5        3.35        3.40      3.91 o 
  -3   9   5      703.90      733.95     28.00 o 
  -2   9   5      222.14      225.35     15.29 o 
  -1   9   5        3.79        4.57      3.71 o 
   0   9   5        0.00        2.19      1.89 o 
   1   9   5      218.41      223.18     14.93 o 
   2   9   5        7.48        8.74      2.41 o 
   3   9   5       36.56       35.75      9.61 o 
   4   9   5        0.63        2.91      2.25 o 
  -6  10   5        0.61      -14.80     12.18 o 
  -5  10   5        7.00      -12.38     14.70 o 
  -4  10   5        0.01        4.87      3.61 o 
  -3  10   5       10.59       19.32      4.74 o 
  -2  10   5      208.20      207.10     15.44 o 
  -1  10   5       40.16       44.99      7.23 o 
   0  10   5      107.28       99.02      9.74 o 
   1  10   5       68.42       65.18     11.14 o 
   2  10   5        0.93        0.25      1.50 o 
   3  10   5        3.97        7.27      5.15 o 
   4  10   5       15.96       19.73      7.10 o 
  -5  11   5        0.01      -15.13     13.99 o 
  -4  11   5       15.64        5.64      5.13 o 
  -3  11   5       12.98        3.09      8.19 o 
  -2  11   5       23.24       20.81      5.29 o 
  -1  11   5       31.65       31.05      5.54 o 
   0  11   5       58.03       40.63      8.77 o 
   1  11   5        4.56        2.77      2.21 o 
   2  11   5        5.45        9.49      6.97 o 
   3  11   5        4.17        8.27      7.52 o 
  -5  12   5        0.02       -0.42      9.03 o 
  -4  12   5        0.00       -1.26      2.76 o 
  -3  12   5        0.30       -1.37      9.09 o 
  -2  12   5        0.06       -1.09      2.42 o 
  -1  12   5       30.45       28.87      5.82 o 
   0  12   5       36.57       31.45      7.82 o 
   1  12   5        0.02       -0.12      2.36 o 
   2  12   5        2.19       -0.80      5.31 o 
   3  12   5        0.00        3.10      4.45 o 
  -4  13   5        2.69       -1.41      4.51 o 
  -3  13   5        6.70        5.71      2.66 o 
  -2  13   5        1.63        1.04      1.40 o 
  -1  13   5        3.00        5.13      3.50 o 
   0  13   5        1.69        2.92      5.42 o 
   1  13   5        0.14       -3.56      4.88 o 
   2  13   5       18.32       27.80     13.65 o 
  -4  14   5        4.04        6.57      8.95 o 
  -3  14   5       17.26       14.35      6.26 o 
  -2  14   5        8.10        6.50      6.48 o 
  -1  14   5        1.99        3.05      2.07 o 
   0  14   5        1.69        0.13      2.35 o 
   1  14   5        0.27       -2.00      1.55 o 
  -1  15   5        2.80        4.01      5.11 o 
   1 -15   6       49.49       68.40     23.13 o 
   2 -15   6        8.78       11.28     10.21 o 
   3 -15   6        3.80       36.57     19.27 o 
  -1 -14   6        8.60       12.99      9.53 o 
   0 -14   6        0.99        9.77     13.15 o 
   1 -14   6        0.10        5.01      4.16 o 
   2 -14   6        0.72        1.26      5.00 o 
   3 -14   6       36.77       41.65     18.67 o 
   4 -14   6        2.48       10.29      6.42 o 
  -2 -13   6        0.45        1.78      2.78 o 
  -1 -13   6       15.47       12.62      8.57 o 
   0 -13   6       33.68       46.71     17.79 o 
   1 -13   6       15.68       12.31      9.94 o 
   2 -13   6        1.77        2.30      4.45 o 
   3 -13   6        0.16       -0.28      5.12 o 
   4 -13   6        8.87       16.68      6.33 o 
  -3 -12   6        0.00       -3.20      5.53 o 
  -2 -12   6        7.28        6.72      5.08 o 
  -1 -12   6        0.21        1.97      6.19 o 
   0 -12   6       62.29       56.99     17.63 o 
   1 -12   6        0.79        2.14      4.76 o 
   2 -12   6        0.27       -0.79      4.84 o 
   3 -12   6       11.05        8.33      4.85 o 
   4 -12   6        7.58       11.26      7.03 o 
   5 -12   6        4.16        2.94      3.26 o 
  -4 -11   6        2.31        8.66      9.14 o 
  -3 -11   6        0.83        3.03      3.21 o 
  -2 -11   6        5.71        7.55      7.85 o 
  -1 -11   6        2.87       10.53      8.65 o 
   0 -11   6        5.54       -0.64      5.93 o 
   1 -11   6        3.72        1.90      3.02 o 
   2 -11   6       39.57       44.99     15.81 o 
   3 -11   6        2.10       13.60      9.80 o 
   4 -11   6       32.10       27.82     14.09 o 
   5 -11   6        1.29        2.44      2.82 o 
  -4 -10   6       40.90       41.23     16.25 o 
  -3 -10   6       29.43       20.52      9.43 o 
  -2 -10   6       20.89       20.09     10.46 o 
  -1 -10   6        5.47        6.96      5.55 o 
   0 -10   6        3.92        1.14      3.63 o 
   1 -10   6       56.42       53.85     15.50 o 
   2 -10   6      244.35      260.22     35.82 o 
   3 -10   6        3.40       10.62      8.94 o 
   4 -10   6       25.68       29.58      7.35 o 
   5 -10   6       17.60       17.31      6.32 o 
   6 -10   6        2.61       -1.81      4.55 o 
  -5  -9   6       16.10       11.16      8.76 o 
  -4  -9   6       10.11       12.41      7.48 o 
  -3  -9   6       45.60       35.08     11.95 o 
  -2  -9   6       42.12       29.35     12.09 o 
  -1  -9   6       17.09       15.85      8.62 o 
   0  -9   6        1.07        0.61      4.05 o 
   1  -9   6       15.95       13.40      8.40 o 
   2  -9   6      258.96      232.43     33.11 o 
   3  -9   6       23.34       15.44      3.48 o 
   4  -9   6        5.57        7.64      3.97 o 
   5  -9   6       21.31       17.39      5.58 o 
   6  -9   6        0.54       -4.58      3.34 o 
  -5  -8   6       13.22       19.60     10.29 o 
  -4  -8   6        2.43        1.96      3.81 o 
  -3  -8   6       13.90        5.51      5.11 o 
  -2  -8   6       90.15       93.08     19.61 o 
  -1  -8   6        4.07        3.42      0.98 o 
   0  -8   6       86.55       79.55     18.40 o 
   1  -8   6       14.01       13.06      7.52 o 
   2  -8   6       14.40       10.42      6.92 o 
   3  -8   6        2.89       -1.08      2.73 o 
   4  -8   6        5.11        0.08      3.63 o 
   5  -8   6       11.85       11.54      4.94 o 
   6  -8   6       37.89       37.45      9.85 o 
  -5  -7   6       13.62       11.08      7.50 o 
  -4  -7   6       49.95       47.13     13.84 o 
  -3  -7   6       34.63       39.94     12.89 o 
  -2  -7   6      390.38      393.90     37.70 o 
  -1  -7   6        0.38        0.41      1.45 o 
   0  -7   6      184.88      180.36     25.32 o 
   1  -7   6       42.99       44.91     12.65 o 
   2  -7   6        4.33       -0.61      3.34 o 
   3  -7   6       12.30        8.79      2.97 o 
   4  -7   6      203.83      212.75     23.03 o 
   5  -7   6       16.44       15.97      5.74 o 
   6  -7   6        6.54        5.25      7.95 o 
  -6  -6   6        4.28       44.78     19.87 o 
  -5  -6   6        0.01        3.58      9.16 o 
  -4  -6   6       14.02       20.99      6.98 o 
  -3  -6   6       18.12       21.13      7.78 o 
  -2  -6   6       35.61       44.04      5.28 o 
  -1  -6   6       80.46       96.23      8.31 o 
   0  -6   6       61.27       66.99     14.59 o 
   1  -6   6      142.36      138.65     20.88 o 
   2  -6   6      118.87      118.40     14.60 o 
   3  -6   6      151.71      131.21     24.10 o 
   4  -6   6      251.40      256.94     27.10 o 
   5  -6   6       39.74       43.57     10.44 o 
   6  -6   6       13.90       16.61     11.58 o 
  -6  -5   6       13.66       25.21     13.60 o 
  -5  -5   6       15.28       26.94      9.05 o 
  -4  -5   6        0.10        2.14      4.39 o 
  -3  -5   6       53.14       56.00      5.94 o 
  -2  -5   6        0.24        0.25      1.68 o 
  -1  -5   6      113.86      117.36      9.10 o 
   0  -5   6      593.30      668.94     29.15 o 
   1  -5   6       39.81       38.22      9.99 o 
   2  -5   6      624.08      571.74     45.06 o 
   3  -5   6        3.58        6.11      3.58 o 
   4  -5   6       97.61       96.47     16.11 o 
   5  -5   6        8.50       -0.88      5.26 o 
   6  -5   6        1.28       26.47     16.42 o 
  -6  -4   6        5.25       15.36     12.62 o 
  -5  -4   6       11.38       15.34     13.85 o 
  -4  -4   6      139.04      144.56     16.10 o 
  -3  -4   6       43.38       35.48      4.68 o 
  -2  -4   6       64.15       73.95      7.15 o 
  -1  -4   6        2.06        2.11      1.28 o 
   0  -4   6      212.70      236.94     16.30 o 
   1  -4   6      102.50       78.39     10.19 o 
   2  -4   6      190.47      173.61     13.63 o 
   3  -4   6      147.87      123.95     23.57 o 
   4  -4   6      118.84      115.30     20.76 o 
   5  -4   6        0.72       -5.23     18.11 o 
   6  -4   6       43.97       61.97     21.16 o 
  -6  -3   6        2.20        6.24      2.94 o 
  -5  -3   6       71.38       84.50     13.85 o 
  -4  -3   6       27.80       28.53      6.54 o 
  -3  -3   6       39.27       38.16      5.48 o 
  -2  -3   6       30.44       32.17      3.46 o 
  -1  -3   6        0.95        0.43      1.86 o 
   0  -3   6      768.79      787.89     27.37 o 
   1  -3   6       37.87       49.89      7.56 o 
   2  -3   6      600.98      574.12     43.88 o 
   3  -3   6        7.72       26.78     28.16 o 
   4  -3   6        2.92       18.26     10.41 o 
   5  -3   6        8.91       -7.94     19.84 o 
   6  -3   6       27.76       55.60     20.99 o 
  -7  -2   6        1.52       11.52     10.29 o 
  -6  -2   6        9.66        3.41      3.02 o 
  -5  -2   6        9.79        7.88      3.91 o 
  -4  -2   6        9.22        7.13      3.01 o 
  -3  -2   6        8.42        5.25      2.17 o 
  -2  -2   6        0.01       -0.20      1.11 o 
  -1  -2   6      154.10      169.19     10.23 o 
   0  -2   6      495.97      509.46     30.69 o 
   1  -2   6      240.98      224.29     14.57 o 
   2  -2   6      384.23      369.62     34.52 o 
   3  -2   6        3.02       37.24      9.93 o 
   4  -2   6       16.45       19.29     11.61 o 
   5  -2   6       12.08        6.84      8.86 o 
   6  -2   6        5.63       15.20     12.01 o 
  -7  -1   6        0.81       -6.23      8.54 o 
  -6  -1   6       16.24       12.55      4.48 o 
  -5  -1   6       11.39        2.81      7.37 o 
  -4  -1   6      131.66      137.69     12.75 o 
  -3  -1   6        4.18        7.03      2.55 o 
  -2  -1   6      144.42      140.66     10.30 o 
  -1  -1   6       24.62       27.69      4.21 o 
   0  -1   6      195.94      190.27     20.16 o 
   1  -1   6        3.16       -1.37      1.92 o 
   2  -1   6      477.99      512.80     17.63 o 
   3  -1   6       16.67       31.97      8.85 o 
   4  -1   6        2.33       -3.35      4.61 o 
   5  -1   6       15.61       12.62      8.40 o 
   6  -1   6        1.70        7.32      7.79 o 
  -7   0   6        1.93        0.11      4.50 o 
  -6   0   6       17.09        7.45     10.70 o 
  -5   0   6        8.57        1.53      4.17 o 
  -4   0   6      205.75      217.60     14.94 o 
  -3   0   6       14.59       15.27      3.33 o 
  -2   0   6      838.11      859.67     22.06 o 
  -1   0   6      265.93      272.99      9.99 o 
   0   0   6        5.87        3.63      2.54 o 
   1   0   6        0.01        8.28      7.12 o 
   2   0   6       40.92       39.01      4.56 o 
   3   0   6       63.14       68.41     10.81 o 
   4   0   6      248.65      265.87     22.76 o 
   5   0   6       58.42       66.82     17.73 o 
   6   0   6        1.09      -16.87     11.24 o 
  -7   1   6        0.06       -5.24      4.93 o 
  -6   1   6       27.51       20.61      5.36 o 
  -5   1   6       30.78       24.69      9.49 o 
  -4   1   6        1.86        3.08      5.49 o 
  -3   1   6       33.99       42.20     10.95 o 
  -2   1   6      547.34      586.42     38.17 o 
  -1   1   6      117.41      133.38     11.16 o 
   0   1   6       88.16       99.27      6.76 o 
   1   1   6      490.13      525.30     34.88 o 
   2   1   6       21.32       42.42     13.06 o 
   3   1   6        0.63       -2.73      2.34 o 
   4   1   6        0.28       -7.84      9.50 o 
   5   1   6       41.92       23.86      9.29 o 
   6   1   6       10.28        7.39      6.97 o 
  -7   2   6        3.90        1.96      5.82 o 
  -6   2   6       25.52       19.80      6.91 o 
  -5   2   6        5.40        6.87      3.05 o 
  -4   2   6        3.68        0.80      1.13 o 
  -3   2   6       21.83       21.86      9.80 o 
  -2   2   6       17.65       12.30      5.59 o 
  -1   2   6      292.11      293.24     10.94 o 
   0   2   6      139.84      143.05      7.62 o 
   1   2   6       91.09      127.68     16.80 o 
   2   2   6      217.53      223.24     16.23 o 
   3   2   6        2.28       -4.66      5.67 o 
   4   2   6      161.79      154.20     25.56 o 
   5   2   6        8.98       -3.05     11.17 o 
   6   2   6       10.77       11.18      4.38 o 
  -7   3   6        9.88        9.60      5.32 o 
  -6   3   6       26.15       13.71      5.41 o 
  -5   3   6        3.92        0.28      2.74 o 
  -4   3   6       95.07       90.52      8.33 o 
  -3   3   6       64.36       50.20     12.90 o 
  -2   3   6       86.69       99.51     16.64 o 
  -1   3   6     1409.74     1427.03     23.73 o 
   0   3   6       57.42       67.67      5.17 o 
   1   3   6       71.86       76.86     18.11 o 
   2   3   6      209.31      213.62     15.49 o 
   3   3   6      176.71      165.52     14.65 o 
   4   3   6        1.57      -19.45     13.97 o 
   5   3   6        0.01       -9.34     11.81 o 
   6   3   6        0.14       -7.38     11.52 o 
  -7   4   6        0.62       10.96     10.38 o 
  -6   4   6       26.04       30.08      8.49 o 
  -5   4   6        4.78        3.31      1.31 o 
  -4   4   6      462.13      461.45     21.95 o 
  -3   4   6       45.02       44.71     12.33 o 
  -2   4   6       18.65       17.60      2.54 o 
  -1   4   6       36.16       39.39      3.25 o 
   0   4   6       17.29       17.13      2.24 o 
   1   4   6        4.44        4.96      1.77 o 
   2   4   6       74.98       78.01     10.47 o 
   3   4   6       18.08       -2.17      9.33 o 
   4   4   6       47.17       40.41     10.36 o 
   5   4   6       32.26       25.39      7.66 o 
   6   4   6        0.28      -18.65     12.43 o 
  -7   5   6        8.86       36.93     17.03 o 
  -6   5   6       46.03       52.43     18.20 o 
  -5   5   6       14.96       21.39      5.30 o 
  -4   5   6        0.09       -1.15      1.57 o 
  -3   5   6       64.78       63.81      7.15 o 
  -2   5   6      103.38      109.25      6.63 o 
  -1   5   6       27.96       25.94      3.85 o 
   0   5   6      495.36      534.29     20.13 o 
   1   5   6       11.12       12.03      2.78 o 
   2   5   6      610.60      584.72     25.15 o 
   3   5   6      113.68      102.77     14.60 o 
   4   5   6        4.43       20.03     11.59 o 
   5   5   6        1.23       -6.67      4.51 o 
   6   5   6        7.14        4.04      9.76 o 
  -7   6   6        1.23       15.17     10.65 o 
  -6   6   6        2.66        6.02      8.04 o 
  -5   6   6        1.09        1.42      2.49 o 
  -4   6   6       67.16       55.29      6.97 o 
  -3   6   6        4.13        3.99      3.01 o 
  -2   6   6        0.31       -0.65      1.45 o 
  -1   6   6       73.47       80.56      7.36 o 
   0   6   6       54.75       56.09      5.93 o 
   1   6   6      240.44      238.79     14.46 o 
   2   6   6       47.40       53.89      9.09 o 
   3   6   6       63.32       85.18     10.88 o 
   4   6   6       31.51       29.51      9.71 o 
   5   6   6       37.73       52.63     19.42 o 
  -6   7   6       14.70       29.42     14.81 o 
  -5   7   6        4.91        7.41      4.92 o 
  -4   7   6       78.89       74.42     13.09 o 
  -3   7   6      222.48      213.20     11.58 o 
  -2   7   6      348.12      355.34     13.59 o 
  -1   7   6        7.10        4.55      2.26 o 
   0   7   6       40.87       37.35      6.08 o 
   1   7   6        0.02       -1.54      2.13 o 
   2   7   6        0.56        4.22      4.83 o 
   3   7   6        1.72        2.58      2.03 o 
   4   7   6       35.68       38.37      8.99 o 
   5   7   6        0.51       10.61     10.18 o 
  -6   8   6       12.33       17.88     13.21 o 
  -5   8   6        3.46        7.22      5.87 o 
  -4   8   6      134.83      152.57     19.56 o 
  -3   8   6       59.71       62.73      7.21 o 
  -2   8   6       27.16       20.46      4.10 o 
  -1   8   6       10.13        9.72      3.27 o 
   0   8   6      119.41      107.98      7.68 o 
   1   8   6        0.58        1.53      2.19 o 
   2   8   6       52.82       54.15      8.26 o 
   3   8   6        0.75        1.55      3.15 o 
   4   8   6       43.18       55.80     12.90 o 
   5   8   6        7.42       14.84     12.56 o 
  -6   9   6       11.30       35.45     18.96 o 
  -5   9   6        2.42        3.64      5.47 o 
  -4   9   6       12.42       10.89      5.72 o 
  -3   9   6        2.42        3.88      3.87 o 
  -2   9   6        2.32        0.39      1.42 o 
  -1   9   6       28.86       26.15      5.30 o 
   0   9   6       27.63       25.39      5.46 o 
   1   9   6        0.83       -1.65      2.27 o 
   2   9   6       91.14       93.05     11.03 o 
   3   9   6       35.92       43.97      8.43 o 
   4   9   6        0.20       -0.83      3.47 o 
  -5  10   6        0.00        2.25      6.89 o 
  -4  10   6      114.62      125.09     18.88 o 
  -3  10   6       45.75       50.20     11.25 o 
  -2  10   6        0.52        4.26      2.86 o 
  -1  10   6       38.00       35.81      6.42 o 
   0  10   6       75.98       79.35      9.98 o 
   1  10   6       19.61       19.64      6.48 o 
   2  10   6        0.10       -5.19      4.50 o 
   3  10   6        8.66        5.37      6.09 o 
  -5  11   6       12.56       14.20      6.42 o 
  -4  11   6        0.51        5.65     14.13 o 
  -3  11   6        4.37        7.14      7.50 o 
  -2  11   6        0.04        1.59      2.41 o 
  -1  11   6       12.52       11.79      3.84 o 
   0  11   6       47.43       39.08      8.40 o 
   1  11   6       11.18       10.87      5.57 o 
   2  11   6        0.16        4.33      4.83 o 
   3  11   6        3.31        2.05      4.63 o 
  -5  12   6        1.07      -16.97     15.10 o 
  -4  12   6       29.42       22.68      6.17 o 
  -3  12   6        5.22        3.40      4.78 o 
  -2  12   6        6.81        6.96      5.12 o 
  -1  12   6        0.90        2.23      3.77 o 
   0  12   6        0.33       -1.75      1.20 o 
   1  12   6        4.73        1.50      2.95 o 
   2  12   6        0.24       -1.60      5.71 o 
  -4  13   6        8.26        5.92      5.98 o 
  -3  13   6        4.71        3.71      6.14 o 
  -2  13   6       11.51       11.42      5.06 o 
  -1  13   6        0.03       -1.01      2.21 o 
   0  13   6        3.38        3.50      4.68 o 
   1  13   6        0.79        0.04      4.64 o 
  -3  14   6       14.47       13.66      4.92 o 
  -2  14   6        0.09       -1.50      3.98 o 
  -1  14   6        0.28        2.11      2.03 o 
   0  14   6        0.56        2.08      3.23 o 
  -1 -14   7       47.12       69.53     22.97 o 
   0 -14   7        4.21        1.80      7.82 o 
   1 -14   7        0.22        5.84     10.73 o 
   2 -14   7        9.98        9.37      9.32 o 
   3 -14   7       10.29        9.87      9.64 o 
  -2 -13   7        0.41        1.42      3.67 o 
  -1 -13   7       16.70       16.89     11.02 o 
   0 -13   7        6.05       13.90      9.01 o 
   1 -13   7       23.65       24.82     13.57 o 
   2 -13   7       13.49       11.55     10.22 o 
   3 -13   7        6.20       10.23      9.99 o 
   4 -13   7        5.56       15.19      8.78 o 
  -3 -12   7        0.08        3.07      3.48 o 
  -2 -12   7        0.03        0.76      3.00 o 
  -1 -12   7        3.91        7.04      8.66 o 
   0 -12   7       22.54       12.30      7.18 o 
   1 -12   7        0.24        0.37      3.15 o 
   2 -12   7       10.78       15.06     10.74 o 
   3 -12   7        1.68        2.51      4.20 o 
   4 -12   7        1.05       11.94     11.38 o 
   5 -12   7        4.51        6.24      7.10 o 
  -4 -11   7        6.67        9.11      8.56 o 
  -3 -11   7        0.86       -3.18      7.03 o 
  -2 -11   7       11.11       21.53     11.47 o 
  -1 -11   7        0.14        6.74      8.01 o 
   0 -11   7        9.68        8.39      7.12 o 
   1 -11   7       27.84       26.00     12.16 o 
   2 -11   7       19.50       18.24     11.60 o 
   3 -11   7        0.01       -0.11      4.00 o 
   4 -11   7        0.00       -1.33      3.42 o 
   5 -11   7        0.01        2.40      2.91 o 
  -4 -10   7        2.37        4.07      5.31 o 
  -3 -10   7       22.93       30.71     12.07 o 
  -2 -10   7       25.08       24.30     11.71 o 
  -1 -10   7        0.03        3.78      7.73 o 
   0 -10   7        8.76       -1.02      3.12 o 
   1 -10   7        2.24        1.12      2.23 o 
   2 -10   7        1.95        0.63      2.49 o 
   3 -10   7       32.97       24.75     12.57 o 
   4 -10   7        0.06        1.10      1.89 o 
   5 -10   7        6.84        5.08      2.84 o 
  -5  -9   7        0.28        1.40      1.95 o 
  -4  -9   7       27.38       35.39     13.50 o 
  -3  -9   7       60.26       57.67     16.90 o 
  -2  -9   7       51.70       45.11     14.72 o 
  -1  -9   7       10.68        4.14      4.44 o 
   0  -9   7       66.50       72.64     17.63 o 
   1  -9   7      139.40      140.98     26.08 o 
   2  -9   7       83.26       83.66     20.11 o 
   3  -9   7       24.20       23.49      8.26 o 
   4  -9   7       16.61        8.96      3.92 o 
   5  -9   7        0.04        1.69      3.91 o 
   6  -9   7        1.16       -3.20      7.46 o 
  -5  -8   7       15.11       23.68     10.39 o 
  -4  -8   7        5.87       10.76      8.73 o 
  -3  -8   7       51.78       42.71     13.21 o 
  -2  -8   7      242.22      227.61     30.68 o 
  -1  -8   7       55.42       51.47      6.85 o 
   0  -8   7       33.58       23.50     10.49 o 
   1  -8   7      139.25      175.05     26.44 o 
   2  -8   7      265.74      260.22     33.85 o 
   3  -8   7       41.12       27.89      8.16 o 
   4  -8   7       37.93       43.09      9.02 o 
   5  -8   7       28.33       38.75     11.20 o 
   6  -8   7        4.13       -1.26     11.98 o 
  -5  -7   7        8.03       19.22     12.74 o 
  -4  -7   7       27.82       37.82     15.25 o 
  -3  -7   7       62.96       62.83     12.21 o 
  -2  -7   7       42.21       43.83     16.57 o 
  -1  -7   7      183.59      184.66     14.04 o 
   0  -7   7       13.88       17.17      8.00 o 
   1  -7   7        2.85        4.21      4.15 o 
   2  -7   7       55.86       46.15      9.79 o 
   3  -7   7       35.48       32.53      9.10 o 
   4  -7   7       28.51       41.19     23.75 o 
   5  -7   7        8.41        8.77      4.05 o 
   6  -7   7        0.39       -4.71      6.15 o 
  -6  -6   7       12.50       39.16     18.59 o 
  -5  -6   7        0.32        3.87      8.11 o 
  -4  -6   7       15.53       19.89      6.96 o 
  -3  -6   7       19.73       14.92      7.47 o 
  -2  -6   7       65.92       71.74      7.40 o 
  -1  -6   7      158.80      163.14     11.72 o 
   0  -6   7        0.68       -1.11      2.78 o 
   1  -6   7        2.84        3.66      4.36 o 
   2  -6   7       12.91        8.37      4.42 o 
   3  -6   7      425.37      375.77     41.67 o 
   4  -6   7        4.69        7.54     19.51 o 
   5  -6   7        9.83        4.69      4.72 o 
   6  -6   7       13.38        6.01      3.84 o 
  -6  -5   7        2.01       11.02     12.11 o 
  -5  -5   7        1.73        4.31     13.34 o 
  -4  -5   7        0.01        2.10      5.17 o 
  -3  -5   7      301.77      295.73     16.40 o 
  -2  -5   7       31.92       40.13      6.23 o 
  -1  -5   7       17.68       27.63      5.15 o 
   0  -5   7       68.38       72.59     10.41 o 
   1  -5   7        7.05        6.99      4.04 o 
   2  -5   7      120.48      113.51     21.21 o 
   3  -5   7      593.61      546.86     26.11 o 
   4  -5   7       49.99       51.19     12.02 o 
   5  -5   7       43.20       48.19     11.42 o 
   6  -5   7        4.89        8.21      7.46 o 
  -6  -4   7        6.70       18.27     11.95 o 
  -5  -4   7        0.44       10.62      9.92 o 
  -4  -4   7      240.94      237.14     20.80 o 
  -3  -4   7       44.11       40.91      6.06 o 
  -2  -4   7       59.69       63.91      7.43 o 
  -1  -4   7      294.71      288.39     15.13 o 
   0  -4   7      157.01      183.63     15.10 o 
   1  -4   7       15.48       23.27      8.72 o 
   2  -4   7      457.81      461.90     40.66 o 
   3  -4   7      162.87      159.51     26.63 o 
   4  -4   7        0.87        5.44     11.26 o 
   5  -4   7        0.01      -12.06      8.04 o 
   6  -4   7        6.92       28.87     17.38 o 
  -6  -3   7        4.11        5.28      5.00 o 
  -5  -3   7        0.34       -4.76      5.63 o 
  -4  -3   7      348.63      353.58     19.00 o 
  -3  -3   7        0.83       -0.26      1.79 o 
  -2  -3   7        9.40        9.61      2.34 o 
  -1  -3   7      172.58      185.36     11.90 o 
   0  -3   7       94.17       86.39      9.62 o 
   1  -3   7      741.44      773.71     30.37 o 
   2  -3   7       25.30       22.19      9.72 o 
   3  -3   7       71.44       85.44     18.41 o 
   4  -3   7       11.15       12.22     14.58 o 
   5  -3   7        6.90        6.91      9.47 o 
   6  -3   7        3.09       24.00     16.15 o 
  -6  -2   7        7.93        6.28      1.74 o 
  -5  -2   7       36.54       38.31     11.73 o 
  -4  -2   7       95.75       84.26      8.78 o 
  -3  -2   7        8.33        7.50      2.19 o 
  -2  -2   7       22.62       18.88      6.81 o 
  -1  -2   7      355.55      363.43     20.88 o 
   0  -2   7        3.89        6.04     11.07 o 
   1  -2   7       37.42       37.30      6.08 o 
   2  -2   7      165.28      154.65     23.26 o 
   3  -2   7        0.29        4.54     21.98 o 
   4  -2   7       32.78       50.95     11.05 o 
   5  -2   7       34.79       18.26      8.98 o 
   6  -2   7        0.97        9.45     10.67 o 
  -6  -1   7        7.54       -0.92      4.61 o 
  -5  -1   7       10.23       -5.26     10.26 o 
  -4  -1   7       30.64       23.74      5.29 o 
  -3  -1   7       49.51       44.38      5.78 o 
  -2  -1   7        3.92        7.27      3.14 o 
  -1  -1   7      112.56      124.79      9.32 o 
   0  -1   7      135.79      131.84     18.88 o 
   1  -1   7       32.22       26.49      4.05 o 
   2  -1   7       97.20      103.26      9.36 o 
   3  -1   7        6.77       23.28      8.95 o 
   4  -1   7        0.09        1.51      5.30 o 
   5  -1   7        6.02       13.77      9.99 o 
   6  -1   7        0.05        4.68      8.78 o 
  -7   0   7        5.47        1.91      4.60 o 
  -6   0   7        6.78       -3.86      6.38 o 
  -5   0   7       25.15       25.85      9.85 o 
  -4   0   7       53.05       56.59      7.27 o 
  -3   0   7       34.07       34.02      4.75 o 
  -2   0   7      143.29      149.71      9.86 o 
  -1   0   7        0.76        0.37      0.82 o 
   0   0   7      164.03      183.42     15.02 o 
   1   0   7       80.79       78.16     14.32 o 
   2   0   7      276.51      293.69     15.64 o 
   3   0   7       43.81       76.03     12.62 o 
   4   0   7       30.72       26.10      7.10 o 
   5   0   7       15.56       16.27     11.36 o 
   6   0   7        0.49        3.37      7.34 o 
  -7   1   7        0.05       -0.74      5.05 o 
  -6   1   7       46.24       51.31     16.11 o 
  -5   1   7       10.05        8.44      4.74 o 
  -4   1   7        0.89        0.30      3.73 o 
  -3   1   7        3.00        2.51      3.04 o 
  -2   1   7      112.88      104.44      6.33 o 
  -1   1   7      195.40      189.50     23.00 o 
   0   1   7       52.66       56.09      5.69 o 
   1   1   7       31.44       25.07      8.56 o 
   2   1   7        1.18        8.01      7.78 o 
   3   1   7        0.35        3.33      3.75 o 
   4   1   7        9.96       16.17      9.85 o 
   5   1   7        0.08       -4.89      6.20 o 
   6   1   7        1.59       -0.01      4.86 o 
  -7   2   7        0.91        0.38      2.71 o 
  -6   2   7       27.19       17.49      6.54 o 
  -5   2   7        1.66        0.90      3.68 o 
  -4   2   7      184.06      151.29     24.35 o 
  -3   2   7        6.62        2.32      3.01 o 
  -2   2   7      339.00      371.35     33.32 o 
  -1   2   7       78.73       94.86      6.93 o 
   0   2   7       40.84       41.36      4.50 o 
   1   2   7      173.82      203.93     16.77 o 
   2   2   7        2.07       10.96      6.47 o 
   3   2   7        9.18        1.10      2.73 o 
   4   2   7        2.63       -1.18      5.85 o 
   5   2   7        1.04       -6.77      8.93 o 
   6   2   7        2.13        3.17      4.98 o 
  -7   3   7        4.11       23.82     13.60 o 
  -6   3   7        1.52       -1.24      3.70 o 
  -5   3   7       73.76       77.69     13.62 o 
  -4   3   7        2.86        2.92      5.02 o 
  -3   3   7        5.97        5.84      2.56 o 
  -2   3   7      507.27      438.58     74.07 o 
  -1   3   7        8.97       11.43      4.20 o 
   0   3   7     1021.21      992.51     39.07 o 
   1   3   7       64.04       54.44      8.16 o 
   2   3   7        0.18        3.72      5.54 o 
   3   3   7        9.03       -1.85      5.67 o 
   4   3   7       20.78       17.41      7.35 o 
   5   3   7       16.04        8.47      4.65 o 
   6   3   7        0.40       -0.41      6.56 o 
  -7   4   7       10.89       17.07     11.23 o 
  -6   4   7        4.57        6.36      6.76 o 
  -5   4   7      149.69      136.19     13.51 o 
  -4   4   7      123.34      106.62     21.75 o 
  -3   4   7       86.00       93.51     18.02 o 
  -2   4   7       89.92       78.49      7.50 o 
  -1   4   7      412.18      412.99     13.44 o 
   0   4   7       26.86       23.60      4.39 o 
   1   4   7      343.56      371.95     27.82 o 
   2   4   7       65.42       69.89      8.31 o 
   3   4   7      173.15      161.78     24.18 o 
   4   4   7       13.08       -0.66      8.76 o 
   5   4   7       34.17       21.91      6.70 o 
   6   4   7        1.38      -11.41     10.80 o 
  -7   5   7        1.22       10.07     12.23 o 
  -6   5   7       21.81       31.57     13.70 o 
  -5   5   7       21.19       15.67      6.33 o 
  -4   5   7      273.28      271.48     16.75 o 
  -3   5   7      152.58      156.71     11.23 o 
  -2   5   7      254.92      247.96     15.44 o 
  -1   5   7      322.47      331.90     14.58 o 
   0   5   7       37.78       40.18      5.29 o 
   1   5   7       17.31       16.68      2.75 o 
   2   5   7      142.48      122.59     12.02 o 
   3   5   7        8.33        0.88      6.96 o 
   4   5   7       25.58       13.13      2.91 o 
   5   5   7        5.04        3.60      4.69 o 
  -6   6   7        6.43       16.30     12.15 o 
  -5   6   7        8.60        4.85      4.82 o 
  -4   6   7      330.78      336.97     28.52 o 
  -3   6   7       53.36       56.43      9.93 o 
  -2   6   7      358.45      380.49     14.69 o 
  -1   6   7       37.35       36.96      6.70 o 
   0   6   7        2.20        1.92      1.74 o 
   1   6   7       12.32       14.29      4.43 o 
   2   6   7      417.59      421.65     22.45 o 
   3   6   7       72.42       68.50     10.15 o 
   4   6   7        6.95       -5.26     10.50 o 
   5   6   7        9.26       -3.76      9.91 o 
  -6   7   7        7.12       13.32     11.48 o 
  -5   7   7        7.52        8.47      3.49 o 
  -4   7   7       45.70       38.44      9.56 o 
  -3   7   7      145.89      142.49     17.32 o 
  -2   7   7       57.22       52.57      6.46 o 
  -1   7   7        0.18        1.69      2.16 o 
   0   7   7        3.59        3.88      2.28 o 
   1   7   7       65.78       67.01      8.02 o 
   2   7   7        8.88        5.18      3.23 o 
   3   7   7      205.88      229.63     18.36 o 
   4   7   7       34.71       23.01     16.53 o 
   5   7   7        0.00      -12.48     14.24 o 
  -6   8   7       12.61       34.38     16.81 o 
  -5   8   7        0.11        2.09      9.18 o 
  -4   8   7        9.22        9.49      4.93 o 
  -3   8   7       41.84       35.65      8.28 o 
  -2   8   7      350.43      333.72     18.03 o 
  -1   8   7        0.85       -0.79      2.11 o 
   0   8   7       75.80       77.03      8.89 o 
   1   8   7      232.72      229.82     16.95 o 
   2   8   7        1.99        3.01      3.05 o 
   3   8   7       17.77       13.54      9.78 o 
   4   8   7        2.19       -4.42      6.21 o 
  -5   9   7        3.26        9.77      6.58 o 
  -4   9   7        1.31       -0.67      1.72 o 
  -3   9   7       84.32       84.85     14.50 o 
  -2   9   7      196.35      198.73     14.72 o 
  -1   9   7        6.11        2.54      1.84 o 
   0   9   7        0.92        4.92      2.55 o 
   1   9   7       26.67       16.28      4.44 o 
   2   9   7       13.98       13.81      4.20 o 
   3   9   7        4.67        4.06      2.86 o 
   4   9   7        1.11       -2.56      3.59 o 
  -5  10   7        0.63        0.46      2.70 o 
  -4  10   7       28.62       40.05     10.88 o 
  -3  10   7        2.34        2.92      4.71 o 
  -2  10   7        9.91        8.61      4.35 o 
  -1  10   7        0.93       -0.47      3.97 o 
   0  10   7       43.94       36.99      8.98 o 
   1  10   7       38.02       34.40      8.86 o 
   2  10   7        0.38       -1.41      5.03 o 
   3  10   7        0.51        2.95      2.18 o 
  -5  11   7       57.86      105.42     19.73 o 
  -4  11   7       38.92       45.12     11.72 o 
  -3  11   7        9.12        7.18      7.11 o 
  -2  11   7        2.52        2.06      1.83 o 
  -1  11   7        0.18        0.49      3.06 o 
   0  11   7       31.82       27.42      7.84 o 
   1  11   7       15.16       10.79      5.23 o 
   2  11   7        2.13        1.88      4.45 o 
   3  11   7       20.16       20.23     12.25 o 
  -4  12   7        1.38        5.29      4.36 o 
  -3  12   7        3.28        1.35      4.89 o 
  -2  12   7        0.96        3.78     11.00 o 
  -1  12   7        0.00        0.53      4.12 o 
   0  12   7        0.01        1.21      2.47 o 
   1  12   7       13.21       11.67      7.96 o 
   2  12   7       10.86       11.08      8.70 o 
  -4  13   7        2.68        0.30      3.99 o 
  -3  13   7        0.07        0.42     11.61 o 
  -2  13   7       11.18        8.60      7.13 o 
  -1  13   7        0.11        2.64      3.36 o 
   0  13   7        4.28        2.40      3.20 o 
   1  13   7        0.06        1.34      4.69 o 
  -2  14   7       14.30        2.77      3.84 o 
   0 -14   8        4.29        3.94      6.31 o 
   1 -14   8       25.47       36.00     16.14 o 
   2 -14   8        0.02       -0.70      5.50 o 
  -2 -13   8        6.61       22.30     14.25 o 
  -1 -13   8        0.00        3.26      5.17 o 
   0 -13   8       16.79       19.12     12.73 o 
   1 -13   8       68.16       81.62     24.13 o 
   2 -13   8       13.30       15.37     11.59 o 
   3 -13   8       21.48       24.80     14.86 o 
   4 -13   8       27.36       68.67     24.80 o 
  -3 -12   8       20.50       20.31     10.93 o 
  -2 -12   8       23.64       32.74     14.66 o 
  -1 -12   8       23.38       25.06     12.97 o 
   0 -12   8        0.46       -0.86      5.45 o 
   1 -12   8       39.85       45.53     16.45 o 
   2 -12   8        0.41        4.53      6.06 o 
   3 -12   8        9.83       13.86      9.84 o 
   4 -12   8        1.23       14.80     22.59 o 
  -3 -11   8        7.65       -0.34      5.39 o 
  -2 -11   8       69.96       73.22     20.53 o 
  -1 -11   8        4.47       11.42      8.52 o 
   0 -11   8        3.33        2.18      2.28 o 
   1 -11   8        3.37        3.34      3.41 o 
   2 -11   8       10.48       11.98      6.58 o 
   3 -11   8       47.58       56.54     18.93 o 
   4 -11   8        5.01        2.36     12.49 o 
   5 -11   8        5.13        3.39     11.69 o 
  -4 -10   8        9.09        7.55      8.10 o 
  -3 -10   8       25.45       22.42     11.42 o 
  -2 -10   8       24.67       18.96     11.00 o 
  -1 -10   8       18.20       18.68     10.03 o 
   0 -10   8        1.22        0.28      3.78 o 
   1 -10   8       34.52       35.07     13.98 o 
   2 -10   8        1.20        0.54      2.94 o 
   3 -10   8       70.68       91.82     23.62 o 
   4 -10   8        1.70       -1.93      6.68 o 
   5 -10   8        1.50       -0.53      4.61 o 
  -4  -9   8        0.46        0.95      5.37 o 
  -3  -9   8        2.39        5.68      5.08 o 
  -2  -9   8      159.09      156.81     27.70 o 
  -1  -9   8        3.23        1.66      2.63 o 
   0  -9   8       13.46       16.18      9.00 o 
   1  -9   8       39.47       45.87     14.82 o 
   2  -9   8       36.91       34.38     12.33 o 
   3  -9   8      194.09      182.14     23.22 o 
   4  -9   8        4.09        1.89      3.78 o 
   5  -9   8        0.61        4.77      3.15 o 
  -4  -8   8        4.61        5.39      6.74 o 
  -3  -8   8        0.57       -0.12      2.11 o 
  -2  -8   8        3.55        2.78      4.48 o 
  -1  -8   8        7.18        6.37      5.31 o 
   0  -8   8       10.20        9.29      5.91 o 
   1  -8   8       13.52       15.07      8.89 o 
   2  -8   8        9.91       12.96      7.25 o 
   3  -8   8      188.05      174.31     21.78 o 
   4  -8   8        0.28       -2.31      4.34 o 
   5  -8   8        0.11        2.99      5.29 o 
   6  -8   8       16.71       20.85     14.71 o 
  -5  -7   8        1.05       22.55     17.27 o 
  -4  -7   8        1.89       10.46      8.10 o 
  -3  -7   8       37.33       46.82     10.64 o 
  -2  -7   8        3.06        5.93     15.97 o 
  -1  -7   8        6.54        4.87      2.71 o 
   0  -7   8       36.87       48.71     13.98 o 
   1  -7   8        3.17        4.72      5.00 o 
   2  -7   8       56.56       42.12     11.28 o 
   3  -7   8      240.31      218.74     24.22 o 
   4  -7   8       42.52       52.48     15.39 o 
   5  -7   8       19.94       22.54      8.80 o 
   6  -7   8        1.36       -7.31     16.96 o 
  -5  -6   8        2.08       13.78     11.47 o 
  -4  -6   8        7.58       11.06      6.17 o 
  -3  -6   8        3.55       15.33     10.93 o 
  -2  -6   8       71.68       69.59      8.06 o 
  -1  -6   8        4.03       12.35      5.09 o 
   0  -6   8        8.17       22.42     18.85 o 
   1  -6   8        3.10        5.67      4.84 o 
   2  -6   8        0.06       -1.80      4.24 o 
   3  -6   8       25.63       14.89      9.40 o 
   4  -6   8       28.99       41.00     11.39 o 
   5  -6   8       56.51       62.28     13.74 o 
   6  -6   8        3.67      -13.45     10.93 o 
  -6  -5   8        2.10       22.14     16.99 o 
  -5  -5   8        7.16       23.66     14.58 o 
  -4  -5   8        0.69        3.71      3.86 o 
  -3  -5   8       58.88       51.28      7.30 o 
  -2  -5   8      201.81      200.75     13.83 o 
  -1  -5   8       21.26       27.31      6.29 o 
   0  -5   8        2.01        5.55      5.77 o 
   1  -5   8       39.47       46.65     12.56 o 
   2  -5   8       38.32       44.21     14.64 o 
   3  -5   8      387.55      370.99     42.28 o 
   4  -5   8        0.83        2.47     10.06 o 
   5  -5   8        4.00        0.24      3.37 o 
   6  -5   8       18.34       12.60      3.59 o 
  -6  -4   8        2.33       19.78     13.66 o 
  -5  -4   8        1.47       12.02     11.02 o 
  -4  -4   8       48.92       54.27     10.27 o 
  -3  -4   8       34.76       38.63      6.20 o 
  -2  -4   8       10.27       11.08      3.57 o 
  -1  -4   8       63.58       67.59      8.04 o 
   0  -4   8       15.40       28.69      5.57 o 
   1  -4   8      163.22      185.05     16.36 o 
   2  -4   8        5.16        5.76      5.47 o 
   3  -4   8       62.55       58.03     17.98 o 
   4  -4   8        5.58        4.47     12.13 o 
   5  -4   8        1.70       -9.04      6.03 o 
   6  -4   8       13.19       -7.87     13.85 o 
  -6  -3   8        0.18       14.47     11.30 o 
  -5  -3   8        7.50        6.70      5.14 o 
  -4  -3   8       10.41        5.87      2.82 o 
  -3  -3   8      645.42      666.23     25.01 o 
  -2  -3   8       21.74       19.37      4.11 o 
  -1  -3   8        2.70        5.00      2.95 o 
   0  -3   8       50.67       61.09      7.30 o 
   1  -3   8       16.11       22.16     10.38 o 
   2  -3   8        2.51        9.47      8.38 o 
   3  -3   8      234.64      226.76     33.02 o 
   4  -3   8       28.74       33.29      9.09 o 
   5  -3   8       57.67       54.06     11.57 o 
   6  -3   8        3.07       15.99     13.30 o 
  -6  -2   8        0.02       -1.84      4.65 o 
  -5  -2   8       30.68       26.66     10.39 o 
  -4  -2   8       12.27        7.89      4.38 o 
  -3  -2   8       48.45       51.64      7.33 o 
  -2  -2   8       59.70       59.38      6.52 o 
  -1  -2   8      227.95      225.15     12.54 o 
   0  -2   8      456.31      432.76     24.14 o 
   1  -2   8      292.65      275.09     18.34 o 
   2  -2   8       14.30       13.27      5.35 o 
   3  -2   8        0.63       -0.80      3.83 o 
   4  -2   8        1.33       -0.69      5.86 o 
   5  -2   8       59.57       74.59     14.94 o 
   6  -2   8        8.85        7.08      9.14 o 
  -6  -1   8        0.14       -6.84      6.11 o 
  -5  -1   8       25.84       24.49      7.30 o 
  -4  -1   8       91.16       92.32     17.98 o 
  -3  -1   8       33.33       33.18      5.39 o 
  -2  -1   8       20.01       26.66      4.99 o 
  -1  -1   8      137.71      146.80     10.75 o 
   0  -1   8       21.74       33.26     11.07 o 
   1  -1   8       37.05       33.06      5.93 o 
   2  -1   8       25.60       26.08      5.86 o 
   3  -1   8        0.38       10.97     23.84 o 
   4  -1   8        5.40        8.89      3.79 o 
   5  -1   8        7.99        6.88     17.13 o 
   6  -1   8        1.74       12.12     12.53 o 
  -6   0   8        0.04       -6.51      6.83 o 
  -5   0   8        5.17        4.37      3.88 o 
  -4   0   8        6.79        2.89      2.08 o 
  -3   0   8      136.92      145.85      9.60 o 
  -2   0   8       66.00       70.63      7.25 o 
  -1   0   8      337.16      370.73     16.22 o 
   0   0   8       10.76       14.54      9.19 o 
   1   0   8       60.75       49.58     12.15 o 
   2   0   8       53.04       46.92      6.18 o 
   3   0   8       15.38       50.91     11.56 o 
   4   0   8       15.09       14.81      8.76 o 
   5   0   8       57.66       80.55     23.95 o 
   6   0   8        0.53       14.24     12.65 o 
  -6   1   8        0.06       -3.92      7.82 o 
  -5   1   8       51.41       56.30     16.44 o 
  -4   1   8        0.33       -1.42      3.05 o 
  -3   1   8      265.00      266.63     29.47 o 
  -2   1   8        0.63       -0.02      0.99 o 
  -1   1   8        4.26        3.45      2.40 o 
   0   1   8        0.00        1.61      6.61 o 
   1   1   8      374.24      402.91     24.69 o 
   2   1   8       15.19        7.57      6.38 o 
   3   1   8       92.67      115.36     18.47 o 
   4   1   8        0.40       -6.21     15.41 o 
   5   1   8       29.35       37.44     16.44 o 
   6   1   8        7.05       19.56     15.09 o 
  -6   2   8        7.27        5.44      3.39 o 
  -5   2   8        0.83        1.91      4.28 o 
  -4   2   8       20.93       30.79     11.48 o 
  -3   2   8      424.57      425.03     39.32 o 
  -2   2   8       21.70       28.57     10.19 o 
  -1   2   8        0.36        0.03      1.34 o 
   0   2   8      269.95      286.08     19.53 o 
   1   2   8       19.46       24.14      7.00 o 
   2   2   8        4.27       15.77      8.08 o 
   3   2   8       31.59       32.18      7.76 o 
   4   2   8       75.88       71.63     21.31 o 
   5   2   8       20.94       22.88     10.24 o 
   6   2   8        7.95       20.27     13.89 o 
  -6   3   8        1.40       -2.17      6.54 o 
  -5   3   8       43.81       37.12     13.99 o 
  -4   3   8       26.62       21.60      9.63 o 
  -3   3   8       10.35        2.47      3.64 o 
  -2   3   8       50.41       40.32      7.69 o 
  -1   3   8        6.42        6.15      4.26 o 
   0   3   8      224.18      203.60     12.19 o 
   1   3   8      129.21      136.61     14.65 o 
   2   3   8       58.49       77.90     11.07 o 
   3   3   8        7.67        3.18      9.26 o 
   4   3   8       17.56       12.07      8.83 o 
   5   3   8        5.63        1.52      3.69 o 
  -6   4   8       27.58       34.57     10.38 o 
  -5   4   8      226.01      225.81     24.59 o 
  -4   4   8       14.85        9.80      6.58 o 
  -3   4   8      338.11      298.56     34.71 o 
  -2   4   8        0.42        0.77      1.03 o 
  -1   4   8       36.27       21.34      4.35 o 
   0   4   8       11.19        8.89      2.34 o 
   1   4   8       11.11       16.82      9.12 o 
   2   4   8       39.50       44.54      8.79 o 
   3   4   8      192.49      244.12     32.30 o 
   4   4   8        3.02        1.29      4.01 o 
   5   4   8       14.99        8.99      6.29 o 
  -6   5   8        5.88       13.54      6.06 o 
  -5   5   8       24.42       26.73      7.73 o 
  -4   5   8        1.36       -1.84      7.06 o 
  -3   5   8        8.12        5.03      2.47 o 
  -2   5   8       12.92        8.73      5.11 o 
  -1   5   8       91.67       80.51     11.51 o 
   0   5   8        3.14        2.31      3.93 o 
   1   5   8       76.92       86.36      7.81 o 
   2   5   8       67.37       63.94     17.36 o 
   3   5   8       36.94       39.78     16.19 o 
   4   5   8       25.19       15.26      6.55 o 
   5   5   8       12.28       10.17      2.45 o 
  -6   6   8        4.85        6.08      4.37 o 
  -5   6   8        0.01       -0.58      1.32 o 
  -4   6   8        0.91       -3.51      4.36 o 
  -3   6   8       66.32       50.70     14.97 o 
  -2   6   8      384.13      405.65     40.53 o 
  -1   6   8       54.30       51.15     14.57 o 
   0   6   8        5.92        4.81      2.90 o 
   1   6   8       21.01       28.41      6.21 o 
   2   6   8      134.86      125.73     16.82 o 
   3   6   8        0.00        1.19      7.76 o 
   4   6   8       14.06        5.85      9.83 o 
   5   6   8        0.35       -5.11      8.99 o 
  -6   7   8       22.19       23.47      9.26 o 
  -5   7   8       23.53       23.59      8.44 o 
  -4   7   8       64.39       67.38     13.13 o 
  -3   7   8       71.70       54.10     10.39 o 
  -2   7   8        1.90       -0.01      4.31 o 
  -1   7   8        4.53        4.61      3.10 o 
   0   7   8       21.18        8.40      7.45 o 
   1   7   8       11.69        8.75      3.07 o 
   2   7   8       32.72       36.33      7.04 o 
   3   7   8       18.28       22.22      7.35 o 
   4   7   8        0.95       -0.90     10.39 o 
  -6   8   8        0.03       -1.99      3.53 o 
  -5   8   8        1.76        1.03      2.86 o 
  -4   8   8        3.67        0.71      3.52 o 
  -3   8   8       32.60       26.99      7.59 o 
  -2   8   8      185.22      186.89     20.13 o 
  -1   8   8       22.95       17.98      5.53 o 
   0   8   8        9.44       12.98      8.26 o 
   1   8   8       27.27       17.48      4.31 o 
   2   8   8       40.80       32.90      9.32 o 
   3   8   8        8.88        6.37      4.67 o 
   4   8   8        0.04       -8.58     12.38 o 
  -5   9   8        1.48        3.08      3.62 o 
  -4   9   8       10.71       15.54      7.28 o 
  -3   9   8       24.89       28.12      8.39 o 
  -2   9   8        1.01       -3.64      4.67 o 
  -1   9   8       67.40       58.29      8.38 o 
   0   9   8      150.41      141.54     13.11 o 
   1   9   8       35.32       27.09      7.35 o 
   2   9   8        0.48       -1.58      2.84 o 
   3   9   8        4.42        2.07      2.73 o 
  -5  10   8        0.00        4.17      4.89 o 
  -4  10   8        5.43        7.08      5.02 o 
  -3  10   8       57.25       70.86     16.65 o 
  -2  10   8       30.70       22.40      7.13 o 
  -1  10   8        0.01       -0.14      3.41 o 
   0  10   8        4.17        5.43      3.05 o 
   1  10   8        1.29       -0.30      5.70 o 
   2  10   8        0.10       -7.19     10.11 o 
   3  10   8        2.09        1.50      3.47 o 
  -4  11   8       40.32       61.42     14.11 o 
  -3  11   8        8.22       10.99      5.39 o 
  -2  11   8        0.47        2.47      2.60 o 
  -1  11   8       16.47       10.74      5.40 o 
   0  11   8        5.41        2.07      2.76 o 
   1  11   8        0.01       -1.03      1.91 o 
   2  11   8        0.00       -0.53      3.94 o 
  -4  12   8        3.33        2.29      8.40 o 
  -3  12   8        0.73       -0.60      6.64 o 
  -2  12   8        5.88        6.94      6.70 o 
  -1  12   8       10.92        1.91      4.77 o 
   0  12   8        6.27        2.57      3.85 o 
   1  12   8        0.19       -1.58      1.82 o 
  -3  13   8       11.40        3.25      6.33 o 
  -2  13   8        2.66        1.99      3.64 o 
  -1  13   8        2.59       -0.40      5.16 o 
   0  13   8        3.08        2.48      1.58 o 
  -1 -13   9        0.31       10.06     11.60 o 
   0 -13   9       10.82       16.21     10.05 o 
   1 -13   9        6.76        9.50      9.53 o 
   2 -13   9        9.16       11.80      8.65 o 
   3 -13   9        0.56        9.34     10.28 o 
  -2 -12   9        0.50        4.32      4.45 o 
  -1 -12   9        2.97        2.55      6.33 o 
   0 -12   9       17.17       28.06     14.64 o 
   1 -12   9       15.97       24.39     12.58 o 
   2 -12   9       58.77       72.71     23.40 o 
   3 -12   9        4.77       19.56     12.69 o 
   4 -12   9        0.25       55.94     23.87 o 
  -3 -11   9        1.48        4.34      6.19 o 
  -2 -11   9        0.45       -1.33      4.18 o 
  -1 -11   9       12.32       13.70     10.40 o 
   0 -11   9        0.12        1.51      2.42 o 
   1 -11   9        3.78        4.55      5.29 o 
   2 -11   9        4.44        4.71      3.82 o 
   3 -11   9        3.65       11.81      9.85 o 
   4 -11   9        6.01       15.44     18.26 o 
  -3 -10   9       35.30       43.58     14.68 o 
  -2 -10   9       13.56       22.75     13.30 o 
  -1 -10   9       17.15       17.12      9.99 o 
   0 -10   9        7.30        6.23      5.49 o 
   1 -10   9       14.96       26.42     12.70 o 
   2 -10   9        0.24        1.64      4.68 o 
   3 -10   9       20.76       26.88     13.80 o 
   4 -10   9        1.45        3.13      9.00 o 
   5 -10   9        0.55        3.11      6.65 o 
  -4  -9   9       16.37       15.90     10.03 o 
  -3  -9   9        0.64       -2.24      4.19 o 
  -2  -9   9       57.49       56.49     16.62 o 
  -1  -9   9      141.97      131.87     25.85 o 
   0  -9   9        9.33       18.19     11.01 o 
   1  -9   9      102.94      101.95     16.21 o 
   2  -9   9       34.22       32.89     13.14 o 
   3  -9   9       16.03       11.51      5.13 o 
   4  -9   9        0.64       -2.82      3.61 o 
   5  -9   9        2.93        2.13      2.43 o 
  -4  -8   9       12.47       20.52     10.46 o 
  -3  -8   9        0.28        2.05      9.88 o 
  -2  -8   9        0.71        3.42      6.14 o 
  -1  -8   9        3.12        3.02      5.86 o 
   0  -8   9       17.15       21.11      7.07 o 
   1  -8   9        6.92       12.00      8.21 o 
   2  -8   9        4.04        5.98      6.39 o 
   3  -8   9       78.63       75.85     15.04 o 
   4  -8   9        5.02       -1.49      2.72 o 
   5  -8   9        1.66        5.90      5.98 o 
  -5  -7   9       18.35       35.52     17.24 o 
  -4  -7   9        1.04        7.53      7.32 o 
  -3  -7   9       16.52       15.52      9.12 o 
  -2  -7   9       27.64       38.82     10.13 o 
  -1  -7   9        6.43        3.39      2.60 o 
   0  -7   9      154.21      155.54     16.87 o 
   1  -7   9        6.07       14.34      8.43 o 
   2  -7   9       58.29       53.56     15.64 o 
   3  -7   9      103.50      108.37     17.61 o 
   4  -7   9       24.27       38.63     31.02 o 
   5  -7   9        1.75        3.64      4.81 o 
  -5  -6   9        1.62       13.39     12.13 o 
  -4  -6   9        3.81        8.85      5.50 o 
  -3  -6   9        6.33        6.34     15.32 o 
  -2  -6   9        8.08       11.13      4.26 o 
  -1  -6   9        0.40        2.02      3.22 o 
   0  -6   9      140.82      154.14     13.54 o 
   1  -6   9       46.10       46.50     13.63 o 
   2  -6   9       25.71       17.87      4.39 o 
   3  -6   9      307.45      335.82     42.77 o 
   4  -6   9       82.75      110.50     38.67 o 
   5  -6   9       46.03       49.58     20.20 o 
  -5  -5   9        1.41       10.88     12.03 o 
  -4  -5   9        0.99        2.63      3.90 o 
  -3  -5   9        7.47        8.64      3.11 o 
  -2  -5   9       25.67       23.46      5.22 o 
  -1  -5   9       41.43       50.44      7.78 o 
   0  -5   9        1.00       10.57      5.25 o 
   1  -5   9       55.64       50.09     13.05 o 
   2  -5   9      218.94      194.10     30.82 o 
   3  -5   9       24.70       34.55     14.63 o 
   4  -5   9      120.29      149.90     24.52 o 
   5  -5   9        8.70       14.27      7.39 o 
   6  -5   9        0.83       -0.15      6.20 o 
  -6  -4   9        5.10       25.75     15.26 o 
  -5  -4   9        3.58       19.07     11.78 o 
  -4  -4   9        0.18        5.99      7.72 o 
  -3  -4   9      152.77      142.69     12.21 o 
  -2  -4   9       20.93       22.35      4.66 o 
  -1  -4   9        3.03        3.86      2.39 o 
   0  -4   9      156.61      151.27     12.33 o 
   1  -4   9       53.08       57.91      9.63 o 
   2  -4   9        3.93        4.72      7.29 o 
   3  -4   9       75.93       77.32     19.67 o 
   4  -4   9       68.55      100.50     24.59 o 
   5  -4   9       22.25       29.21      9.34 o 
   6  -4   9        7.31       -0.92     15.48 o 
  -6  -3   9        1.18       -0.95      3.62 o 
  -5  -3   9        2.64       -3.34      6.00 o 
  -4  -3   9        0.04       -1.08      3.87 o 
  -3  -3   9      411.21      403.22     20.21 o 
  -2  -3   9       27.25       28.40      5.08 o 
  -1  -3   9        0.21       -4.46     10.64 o 
   0  -3   9        0.92        0.29      1.43 o 
   1  -3   9      119.88      129.04     15.16 o 
   2  -3   9        1.51       -1.34      4.89 o 
   3  -3   9        1.58        0.52      3.24 o 
   4  -3   9        0.08        5.95      9.01 o 
   5  -3   9       21.88       23.50      7.32 o 
   6  -3   9        5.14       -0.64      8.05 o 
  -6  -2   9        0.17       -1.99      8.33 o 
  -5  -2   9        3.73        0.88      5.46 o 
  -4  -2   9       36.08       24.85      9.52 o 
  -3  -2   9        2.73        5.93      2.82 o 
  -2  -2   9        0.10        0.55      1.36 o 
  -1  -2   9        0.84       -0.15      1.22 o 
   0  -2   9      201.75      203.48     17.31 o 
   1  -2   9       20.28       13.35      4.69 o 
   2  -2   9        0.01        3.04      2.26 o 
   3  -2   9       27.14       22.66     11.68 o 
   4  -2   9       56.35       59.75     12.60 o 
   5  -2   9        0.08      -13.23      8.82 o 
   6  -2   9        0.53       12.34     10.46 o 
  -6  -1   9        8.16       -3.11      7.40 o 
  -5  -1   9        9.99        1.35      5.81 o 
  -4  -1   9        0.42        0.82      3.43 o 
  -3  -1   9       31.96       41.97      6.27 o 
  -2  -1   9        3.22        4.36      2.57 o 
  -1  -1   9      160.84      163.20     12.30 o 
   0  -1   9      286.17      301.43     31.42 o 
   1  -1   9        0.25       -4.03      3.67 o 
   2  -1   9       52.36       52.91      8.15 o 
   3  -1   9       45.76       92.17     28.49 o 
   4  -1   9        8.81        3.49      4.10 o 
   5  -1   9        0.00        2.35     11.27 o 
   6  -1   9        0.26       13.41     15.69 o 
  -6   0   9        1.00       -7.13      7.03 o 
  -5   0   9        4.30        3.20      2.42 o 
  -4   0   9       80.29       88.86     18.71 o 
  -3   0   9        0.25        1.36      1.62 o 
  -2   0   9        3.76        3.58      2.05 o 
  -1   0   9      287.50      305.00     16.02 o 
   0   0   9       96.08       93.73     19.81 o 
   1   0   9       52.49       68.06     11.44 o 
   2   0   9        7.30        3.13      5.62 o 
   3   0   9       10.52       13.00     17.03 o 
   4   0   9       35.91       38.25      9.57 o 
   5   0   9       28.52       28.16     15.89 o 
   6   0   9        0.04        9.28     14.89 o 
  -6   1   9        9.72        0.02      6.13 o 
  -5   1   9       19.73       27.00     11.64 o 
  -4   1   9       29.76       33.87     11.66 o 
  -3   1   9        0.14       -2.28      4.32 o 
  -2   1   9       55.35       52.03      4.34 o 
  -1   1   9        0.30       -0.36      1.74 o 
   0   1   9       75.39       95.12     19.59 o 
   1   1   9       20.54       35.66      8.31 o 
   2   1   9       45.32       46.49     12.50 o 
   3   1   9       53.22       43.55     19.94 o 
   4   1   9        9.77        1.71      6.46 o 
   5   1   9        6.18       12.93     11.03 o 
  -6   2   9        6.05       -0.98      4.11 o 
  -5   2   9       88.69      111.71     23.68 o 
  -4   2   9        4.46        4.76      5.34 o 
  -3   2   9      196.84      172.75     25.71 o 
  -2   2   9      109.60       87.29     12.58 o 
  -1   2   9      122.48      117.49     10.85 o 
   0   2   9      112.54      128.31     13.74 o 
   1   2   9       44.87       50.47     10.10 o 
   2   2   9        0.61        5.04      2.79 o 
   3   2   9        4.82       11.22      8.51 o 
   4   2   9        2.04        6.89      8.21 o 
   5   2   9        3.35        6.94     10.48 o 
  -6   3   9        4.98        4.05      3.61 o 
  -5   3   9       41.27       48.58     16.44 o 
  -4   3   9       99.31       89.62     21.21 o 
  -3   3   9        5.30        0.77      4.60 o 
  -2   3   9       26.19       31.57      6.62 o 
  -1   3   9       26.65       20.41      2.90 o 
   0   3   9       55.38       51.77      8.37 o 
   1   3   9      313.47      326.24     23.51 o 
   2   3   9       89.32      101.83     11.05 o 
   3   3   9        1.15       -0.65      5.26 o 
   4   3   9        5.11       15.73     11.13 o 
   5   3   9        1.76       13.05     12.76 o 
  -6   4   9        2.85        0.77      3.01 o 
  -5   4   9        5.45        1.57      6.24 o 
  -4   4   9        1.13       -0.73      1.62 o 
  -3   4   9        5.18        1.37      3.95 o 
  -2   4   9       20.64       19.06      9.25 o 
  -1   4   9      163.59      158.19     12.61 o 
   0   4   9        7.39        7.19      2.87 o 
   1   4   9      251.70      277.71     21.52 o 
   2   4   9        7.21        9.94      3.84 o 
   3   4   9       25.36       38.08     15.16 o 
   4   4   9       36.48       52.67     19.22 o 
   5   4   9        5.47        3.61      7.93 o 
  -6   5   9        0.08       -4.71      5.05 o 
  -5   5   9       39.12       37.51      9.91 o 
  -4   5   9        0.01       -0.92      5.23 o 
  -3   5   9       52.88       56.81     15.92 o 
  -2   5   9       77.09       70.77     17.35 o 
  -1   5   9      115.63      129.12     22.61 o 
   0   5   9        3.07        4.81      2.82 o 
   1   5   9      124.20      140.82     11.01 o 
   2   5   9        4.75       17.16      7.58 o 
   3   5   9       10.16       11.69      7.28 o 
   4   5   9       46.19       49.60     17.96 o 
   5   5   9        3.48       -2.95      5.80 o 
  -6   6   9        0.00       -2.65      3.19 o 
  -5   6   9       18.61       20.73      7.53 o 
  -4   6   9        3.82        3.96      3.59 o 
  -3   6   9       44.42       36.88     13.49 o 
  -2   6   9       20.91       16.97      8.88 o 
  -1   6   9       32.05       32.70     12.45 o 
   0   6   9       23.01       13.78      5.18 o 
   1   6   9        0.54       -0.79      2.46 o 
   2   6   9       57.45       72.70     13.26 o 
   3   6   9      225.80      232.09     28.27 o 
   4   6   9       19.53       24.77     10.13 o 
  -5   7   9        4.40        6.86      4.49 o 
  -4   7   9        0.82       -0.53      3.05 o 
  -3   7   9        0.46       -8.35      6.57 o 
  -2   7   9       26.19       20.28     10.47 o 
  -1   7   9       27.31       28.31     11.45 o 
   0   7   9        2.24      -15.76     11.04 o 
   1   7   9       17.01        8.50      5.44 o 
   2   7   9        1.93        1.87      6.14 o 
   3   7   9       13.69       22.59      8.73 o 
   4   7   9        2.72       -0.74      3.98 o 
  -5   8   9        5.04       10.66      6.84 o 
  -4   8   9        1.32       -1.35      3.52 o 
  -3   8   9        1.97       -5.44      5.61 o 
  -2   8   9       45.61       36.63      8.51 o 
  -1   8   9       41.72       43.66      8.83 o 
   0   8   9        3.81        4.21      2.86 o 
   1   8   9        2.10        0.93      2.38 o 
   2   8   9       16.50       17.46      6.87 o 
   3   8   9        0.84        4.34      7.66 o 
  -5   9   9        3.77        9.15      6.46 o 
  -4   9   9       26.14       32.59      9.98 o 
  -3   9   9        4.63        4.46      2.88 o 
  -2   9   9       14.89       12.89      5.28 o 
  -1   9   9       25.32       24.69      7.41 o 
   0   9   9        4.94        7.37      5.42 o 
   1   9   9        2.94       -4.38     16.88 o 
   2   9   9       27.20       28.73      8.03 o 
   3   9   9        2.15       -5.53      7.00 o 
  -4  10   9        3.50        1.75      2.84 o 
  -3  10   9       14.01       12.71      7.01 o 
  -2  10   9       17.04       11.37      5.13 o 
  -1  10   9        0.23       -0.35      2.82 o 
   0  10   9        1.75        1.32      2.07 o 
   1  10   9        0.98        1.50      4.34 o 
   2  10   9        8.81        2.70      7.98 o 
  -4  11   9        3.59        4.07      4.50 o 
  -3  11   9       13.55       21.77      7.74 o 
  -2  11   9        2.14        1.47      3.52 o 
  -1  11   9        0.06      -10.48      7.64 o 
   0  11   9        0.65        0.11      2.31 o 
   1  11   9        9.62        7.93      4.95 o 
   2  11   9        0.00       -0.66      5.04 o 
  -3  12   9        0.09        6.37      5.91 o 
  -2  12   9       18.71       14.29      9.79 o 
  -1  12   9        0.39      -10.90      7.95 o 
   0  12   9        1.55       -0.66      3.91 o 
   1  12   9        3.01        0.79      2.18 o 
   0 -13  10        0.64       -1.16      7.32 o 
   1 -13  10       17.42       22.05     13.65 o 
  -2 -12  10       13.62       13.28      9.99 o 
  -1 -12  10        0.26       14.96     11.82 o 
   0 -12  10        0.87       11.24      9.30 o 
   1 -12  10        2.67        6.96     10.15 o 
   2 -12  10       51.07       55.28     20.38 o 
   3 -12  10        1.93       12.52     12.41 o 
  -2 -11  10        6.96        4.62      9.00 o 
  -1 -11  10      105.70      111.08     26.69 o 
   0 -11  10        0.35        6.07      4.76 o 
   1 -11  10        0.12        1.05      5.34 o 
   2 -11  10        3.69        9.50      5.42 o 
   3 -11  10        5.75       10.29      9.45 o 
   4 -11  10        0.25       18.37     18.84 o 
  -3 -10  10        3.17        0.42      5.37 o 
  -2 -10  10       19.53       29.18     12.66 o 
  -1 -10  10        0.50        0.85      3.36 o 
   0 -10  10        0.00        2.80      3.69 o 
   1 -10  10       16.89       15.17     11.08 o 
   2 -10  10       43.53       43.29     15.93 o 
   3 -10  10        5.67       15.97     11.55 o 
   4 -10  10        1.79        2.30      5.58 o 
  -3  -9  10        9.28        7.92      4.46 o 
  -2  -9  10        0.55        1.08      5.26 o 
  -1  -9  10       44.52       49.71     15.90 o 
   0  -9  10        0.56        3.70      4.68 o 
   1  -9  10        6.35        5.81      2.44 o 
   2  -9  10       27.38       38.68     14.86 o 
   3  -9  10       39.24       40.32     16.21 o 
   4  -9  10       80.94       76.91     15.62 o 
  -4  -8  10        0.42       21.03     16.29 o 
  -3  -8  10        0.30        1.57      6.56 o 
  -2  -8  10        2.64        7.49      8.86 o 
  -1  -8  10        3.42        1.75      3.62 o 
   0  -8  10        1.30        3.10      8.65 o 
   1  -8  10        0.36        4.36      7.20 o 
   2  -8  10        0.51       -3.49      2.66 o 
   3  -8  10       14.76        7.53      5.58 o 
   4  -8  10        6.01       19.07      8.63 o 
   5  -8  10        9.76       16.79      6.52 o 
  -4  -7  10        8.79       35.69     17.68 o 
  -3  -7  10        9.13       25.01     11.76 o 
  -2  -7  10      187.47      188.25     21.54 o 
  -1  -7  10       34.27       30.11      6.48 o 
   0  -7  10       20.77       24.07      8.02 o 
   1  -7  10        0.35       -1.17      3.33 o 
   2  -7  10        2.76        4.72      6.48 o 
   3  -7  10       26.83       32.31      9.86 o 
   4  -7  10       91.83      109.53     34.55 o 
   5  -7  10       11.28       14.23     13.47 o 
  -5  -6  10        0.61       15.25     12.54 o 
  -4  -6  10        0.03       29.87     16.78 o 
  -3  -6  10        9.50       19.96      7.47 o 
  -2  -6  10       30.94       41.68      7.46 o 
  -1  -6  10        4.31        7.84      3.70 o 
   0  -6  10        3.57       10.52      4.26 o 
   1  -6  10       17.62       10.73      6.07 o 
   2  -6  10       55.37       37.56      9.07 o 
   3  -6  10       73.88       57.87     19.18 o 
   4  -6  10       11.58       24.36     23.81 o 
   5  -6  10        1.09        2.09      6.34 o 
  -5  -5  10        0.18        9.50     12.25 o 
  -4  -5  10        0.13        9.97     12.09 o 
  -3  -5  10      144.66      156.37     19.17 o 
  -2  -5  10      278.56      282.22     18.17 o 
  -1  -5  10       39.41       50.59      7.84 o 
   0  -5  10        4.52        6.61      5.13 o 
   1  -5  10       13.07       24.73     17.38 o 
   2  -5  10        0.10       -5.22      8.92 o 
   3  -5  10        6.60       11.13      6.77 o 
   4  -5  10      108.95      136.14     22.74 o 
   5  -5  10       23.79       28.37     11.13 o 
  -5  -4  10        0.55        2.33      8.66 o 
  -4  -4  10       11.51        7.60      7.58 o 
  -3  -4  10       46.26       50.47      7.62 o 
  -2  -4  10       72.99       71.32      8.98 o 
  -1  -4  10        0.08        1.54      2.14 o 
   0  -4  10      296.47      315.32     18.89 o 
   1  -4  10       16.62       14.53      7.16 o 
   2  -4  10       24.20       21.37     11.75 o 
   3  -4  10        8.04        9.55      7.81 o 
   4  -4  10       39.16       63.84     17.66 o 
   5  -4  10        0.41        2.24      4.00 o 
  -5  -3  10        8.51        7.76      1.94 o 
  -4  -3  10        8.36        4.27      5.29 o 
  -3  -3  10       56.74       54.53      7.60 o 
  -2  -3  10       44.03       46.75      6.60 o 
  -1  -3  10       12.96        8.32      6.53 o 
   0  -3  10      178.48      168.40     13.18 o 
   1  -3  10      205.46      217.72     29.30 o 
   2  -3  10       18.14       31.42     14.52 o 
   3  -3  10        5.85       -3.19      4.90 o 
   4  -3  10       36.93       45.60     12.17 o 
   5  -3  10       14.04        9.70      3.65 o 
  -6  -2  10        1.20      -15.49     10.33 o 
  -5  -2  10        0.00       -6.61     10.17 o 
  -4  -2  10        0.00        1.00      4.15 o 
  -3  -2  10      102.36      100.69     13.39 o 
  -2  -2  10       46.03       44.37      6.12 o 
  -1  -2  10       26.97       15.54      7.38 o 
   0  -2  10        7.58        7.26      5.31 o 
   1  -2  10        1.10       -1.92      4.17 o 
   2  -2  10       35.46       43.02     14.41 o 
   3  -2  10        8.32       13.44      9.36 o 
   4  -2  10        1.34        6.36      5.66 o 
   5  -2  10        3.45       -2.59      7.22 o 
  -6  -1  10        7.08       -4.89     11.08 o 
  -5  -1  10       22.50       18.83     10.11 o 
  -4  -1  10      167.57      184.95     28.20 o 
  -3  -1  10        9.03        9.89      5.89 o 
  -2  -1  10        0.15        0.42      4.86 o 
  -1  -1  10      118.94      125.68     11.58 o 
   0  -1  10      199.62      246.96     30.91 o 
   1  -1  10        0.45       -4.89      3.83 o 
   2  -1  10      117.21      111.92     12.34 o 
   3  -1  10      128.68      160.39     32.10 o 
   4  -1  10       45.00       52.70     11.74 o 
   5  -1  10        1.58       -4.68      5.77 o 
  -6   0  10        3.05      -17.69     13.56 o 
  -5   0  10        1.10        1.22      4.43 o 
  -4   0  10        1.08        1.41      4.23 o 
  -3   0  10       77.52       88.60     18.60 o 
  -2   0  10       10.01       10.03      3.85 o 
  -1   0  10       28.95       23.13      4.25 o 
   0   0  10       34.47       47.90     15.70 o 
   1   0  10       38.20       45.27     10.64 o 
   2   0  10        9.96       18.09      5.09 o 
   3   0  10       37.49       48.06     17.68 o 
   4   0  10        3.81       -2.46      4.60 o 
   5   0  10        0.30        8.55     12.31 o 
  -6   1  10       68.44       75.17     14.47 o 
  -5   1  10       20.35       25.71     12.39 o 
  -4   1  10       56.64       44.56     14.16 o 
  -3   1  10       68.18       66.93     16.10 o 
  -2   1  10       88.21       97.92     19.47 o 
  -1   1  10       44.11       43.24     12.38 o 
   0   1  10       26.90       25.06     11.52 o 
   1   1  10        1.59        5.45      8.29 o 
   2   1  10      375.00      372.25     39.78 o 
   3   1  10       35.08       48.86     11.34 o 
   4   1  10       43.34       39.28      9.61 o 
   5   1  10        8.90       33.79     19.19 o 
  -6   2  10        0.56        0.89      4.41 o 
  -5   2  10        8.34        9.34      6.44 o 
  -4   2  10        0.42       -0.63      3.74 o 
  -3   2  10       81.28       69.46     17.61 o 
  -2   2  10      615.80      617.85     50.54 o 
  -1   2  10       10.59        9.81      3.22 o 
   0   2  10       71.52       77.20     18.52 o 
   1   2  10       27.89       28.44      8.05 o 
   2   2  10        0.02        3.22     11.55 o 
   3   2  10        2.77        2.33      2.25 o 
   4   2  10       30.63       28.88     10.96 o 
   5   2  10       12.42       24.29     16.15 o 
  -6   3  10        1.21       -2.07      4.79 o 
  -5   3  10        9.18       11.75      9.42 o 
  -4   3  10       22.94       17.11      8.63 o 
  -3   3  10      107.18       94.17     20.45 o 
  -2   3  10       13.73       12.91      8.11 o 
  -1   3  10      119.66      106.81     20.68 o 
   0   3  10       81.70       90.06     20.26 o 
   1   3  10       46.35       61.75     11.10 o 
   2   3  10        7.91        6.85      6.81 o 
   3   3  10        8.89        9.96      2.66 o 
   4   3  10        0.96       12.16     10.92 o 
   5   3  10        3.98       30.89     18.56 o 
  -6   4  10        6.72        8.53      3.35 o 
  -5   4  10        7.73        8.07      7.41 o 
  -4   4  10       52.24       50.99     16.84 o 
  -3   4  10       60.42       57.40     16.37 o 
  -2   4  10       61.09       67.04     17.01 o 
  -1   4  10       65.20       45.53     12.81 o 
   0   4  10       10.43       11.31      5.11 o 
   1   4  10        7.35       14.33      8.42 o 
   2   4  10       21.63       30.39      6.58 o 
   3   4  10       11.90       28.30     10.64 o 
   4   4  10        2.70       28.38     16.75 o 
   5   4  10        0.97        4.19      9.57 o 
  -6   5  10        1.32        1.36      3.56 o 
  -5   5  10        0.87       -1.44      4.43 o 
  -4   5  10        0.39        2.40      5.49 o 
  -3   5  10       34.14       21.50      9.89 o 
  -2   5  10       54.68       60.81     17.12 o 
  -1   5  10      175.89      171.55     28.42 o 
   0   5  10        9.15       -4.81      7.63 o 
   1   5  10        1.09        8.90      5.61 o 
   2   5  10      126.65      134.05     17.57 o 
   3   5  10       11.15       19.64      8.69 o 
   4   5  10        2.78       12.80      8.22 o 
  -5   6  10        0.38        0.91      3.42 o 
  -4   6  10       12.93       24.81     12.16 o 
  -3   6  10       38.85       25.25     11.48 o 
  -2   6  10       27.12       24.11     11.29 o 
  -1   6  10       88.84       90.85     20.61 o 
   0   6  10        6.52       -6.25      8.24 o 
   1   6  10       46.67       43.84     14.72 o 
   2   6  10        2.04        8.24      9.50 o 
   3   6  10       46.77       66.58     14.50 o 
   4   6  10        0.47       12.29      8.53 o 
  -5   7  10        1.08        1.47      3.53 o 
  -4   7  10        4.55        5.93      7.84 o 
  -3   7  10        4.56       -2.20      4.82 o 
  -2   7  10        2.00       -0.67      4.81 o 
  -1   7  10        8.84       11.59      8.56 o 
   0   7  10        5.52      -12.01     10.75 o 
   1   7  10       41.91       44.10     14.19 o 
   2   7  10        3.48       10.31      8.61 o 
   3   7  10        3.03       10.29      9.96 o 
  -5   8  10        4.38        2.13      4.05 o 
  -4   8  10       10.54        6.03      7.11 o 
  -3   8  10        1.27       -0.16      4.19 o 
  -2   8  10        7.15        3.92      2.87 o 
  -1   8  10        9.33       13.30      9.17 o 
   0   8  10       12.55       17.03      5.79 o 
   1   8  10        3.10       -7.85     10.43 o 
   2   8  10       17.31        6.72      6.13 o 
   3   8  10        0.34        3.46      6.60 o 
  -4   9  10        0.06       -0.16      2.34 o 
  -3   9  10        0.39       -8.26      6.71 o 
  -2   9  10       42.24       37.78      9.51 o 
  -1   9  10       23.66       23.24      6.85 o 
   0   9  10        6.97        4.26      6.79 o 
   1   9  10        0.00       -8.80     10.89 o 
   2   9  10        0.51      -14.78      9.85 o 
  -4  10  10        8.24       17.91      7.71 o 
  -3  10  10        3.63        4.26      2.25 o 
  -2  10  10        2.84        2.38      2.12 o 
  -1  10  10       12.89       18.21     10.93 o 
   0  10  10        2.46       11.14      8.74 o 
   1  10  10        6.80       15.27      6.42 o 
   2  10  10        0.35      -15.06     10.04 o 
  -3  11  10        0.57        3.40      2.19 o 
  -2  11  10       13.74       15.88      6.71 o 
  -1  11  10        5.01        1.68      2.78 o 
   0  11  10        7.29        7.22      6.93 o 
   1  11  10        1.99        2.52      3.43 o 
  -2  12  10        2.33       -2.34      5.36 o 
  -1  12  10        4.49       -0.04      3.97 o 
  -1 -12  11       20.05       20.31     12.03 o 
   0 -12  11        1.70       -0.55      6.15 o 
   1 -12  11        0.17        7.11      6.91 o 
   2 -12  11       30.72       37.84     17.66 o 
  -2 -11  11        1.09        2.60      7.95 o 
  -1 -11  11        2.40        3.92      6.49 o 
   0 -11  11       20.59       19.69     11.84 o 
   1 -11  11        5.29       15.84     10.88 o 
   2 -11  11        0.83       -0.04      6.47 o 
   3 -11  11        1.87        7.95      8.28 o 
  -3 -10  11        9.41       13.66      7.43 o 
  -2 -10  11        7.19        5.37      7.98 o 
  -1 -10  11        0.12        0.51      5.40 o 
   0 -10  11        3.94        3.90      6.22 o 
   1 -10  11        0.40        6.60      6.84 o 
   2 -10  11       10.91       21.21     12.12 o 
   3 -10  11        0.81        4.79     10.07 o 
   4 -10  11        8.70       19.78     12.82 o 
  -3  -9  11        4.26        1.76      3.45 o 
  -2  -9  11        2.26        3.18      7.34 o 
  -1  -9  11       42.01       44.35     15.59 o 
   0  -9  11       11.44        8.89      8.24 o 
   1  -9  11       34.36       37.97     15.50 o 
   2  -9  11       17.54       17.79     10.44 o 
   3  -9  11        2.27       -0.12      2.87 o 
   4  -9  11        0.00       -0.39      9.13 o 
  -3  -8  11        6.07       14.92     10.51 o 
  -2  -8  11       12.16       19.73      9.03 o 
  -1  -8  11        1.16        4.44      3.78 o 
   0  -8  11        1.16        1.75      5.44 o 
   1  -8  11        9.53       11.67      9.49 o 
   2  -8  11        0.22       -2.85      2.50 o 
   3  -8  11        2.15       -7.00      7.03 o 
   4  -8  11       44.54       35.61     11.21 o 
  -4  -7  11       11.13       33.31     17.61 o 
  -3  -7  11       25.11       39.97     10.63 o 
  -2  -7  11        0.05        6.47      6.46 o 
  -1  -7  11        4.37        6.75      5.77 o 
   0  -7  11       27.12       18.73     13.52 o 
   1  -7  11        4.90        2.99      4.40 o 
   2  -7  11       33.07       23.15     11.25 o 
   3  -7  11       34.77       25.28      8.92 o 
   4  -7  11       57.14       95.55     44.24 o 
  -4  -6  11        1.75       18.77     13.99 o 
  -3  -6  11        0.17       17.84     14.19 o 
  -2  -6  11       41.66       51.48     11.74 o 
  -1  -6  11        7.04        9.50      3.98 o 
   0  -6  11       12.87       16.51      5.38 o 
   1  -6  11       82.13       67.90     17.43 o 
   2  -6  11       10.14        4.74      3.92 o 
   3  -6  11        0.00       -9.88      6.71 o 
   4  -6  11       97.91      135.93     30.30 o 
   5  -6  11        5.57       16.61      8.59 o 
  -4  -5  11       46.08       76.11     22.47 o 
  -3  -5  11        7.11       12.29     11.38 o 
  -2  -5  11       28.44       30.70      6.55 o 
  -1  -5  11        3.27        0.62      1.44 o 
   0  -5  11       50.71       60.45      9.35 o 
   1  -5  11       17.18       25.23     12.02 o 
   2  -5  11       26.12       15.02      9.43 o 
   3  -5  11        2.51       -0.93      6.24 o 
   4  -5  11        0.08       15.92     12.13 o 
   5  -5  11       19.99       29.83     12.20 o 
  -5  -4  11        4.91       11.15     12.15 o 
  -4  -4  11        9.10        3.45      2.19 o 
  -3  -4  11       99.20       89.01     13.62 o 
  -2  -4  11      159.30      171.93     14.68 o 
  -1  -4  11        5.68        6.39      3.24 o 
   0  -4  11        9.67       13.11      4.38 o 
   1  -4  11       21.26       14.56     15.31 o 
   2  -4  11        4.25        2.47      6.44 o 
   3  -4  11       13.08        9.67     10.73 o 
   4  -4  11        2.57       10.38     16.88 o 
   5  -4  11       19.26       28.91     10.67 o 
  -5  -3  11        0.68        2.91      4.27 o 
  -4  -3  11       39.07       31.39     12.73 o 
  -3  -3  11        1.65        0.33      1.97 o 
  -2  -3  11       75.63       77.48      9.52 o 
  -1  -3  11        2.33        0.24      5.27 o 
   0  -3  11      109.43      100.62     10.72 o 
   1  -3  11      187.42      214.59     25.65 o 
   2  -3  11       27.79       31.34      8.46 o 
   3  -3  11        8.05        4.73      5.64 o 
   4  -3  11       41.04       66.85     18.70 o 
   5  -3  11        2.08        1.19      8.30 o 
  -5  -2  11        0.98      -10.12     10.99 o 
  -4  -2  11       18.98        9.45      8.99 o 
  -3  -2  11       69.95       63.06     11.21 o 
  -2  -2  11       89.50       84.35      9.32 o 
  -1  -2  11        0.88        1.72      2.16 o 
   0  -2  11        0.56       -1.57      5.08 o 
   1  -2  11       16.19       11.56      7.06 o 
   2  -2  11        3.12        8.68     12.14 o 
   3  -2  11        6.78        9.17      8.22 o 
   4  -2  11        5.75        8.23      7.65 o 
   5  -2  11        0.03        0.98      5.82 o 
  -5  -1  11       27.93       24.27      9.72 o 
  -4  -1  11        7.27        4.76      8.25 o 
  -3  -1  11        0.00        0.02      2.51 o 
  -2  -1  11       27.36       38.97     13.51 o 
  -1  -1  11      431.37      465.27     23.28 o 
   0  -1  11      388.36      403.67     27.53 o 
   1  -1  11       79.13       77.26      9.57 o 
   2  -1  11       21.25       15.36      8.20 o 
   3  -1  11        0.00       10.70      9.71 o 
   4  -1  11        0.11        1.76      4.09 o 
   5  -1  11       14.55        7.60      6.20 o 
  -5   0  11       26.23       23.50     12.53 o 
  -4   0  11       14.40       16.19      9.43 o 
  -3   0  11        1.19        1.17      3.56 o 
  -2   0  11       46.48       51.65     15.40 o 
  -1   0  11       14.29       11.01      6.60 o 
   0   0  11       31.52       54.13     16.73 o 
   1   0  11       61.08       64.50     12.83 o 
   2   0  11        3.85        2.05      5.54 o 
   3   0  11       47.09       58.92     15.44 o 
   4   0  11       15.98        9.09      4.83 o 
   5   0  11        0.01       -1.98      5.22 o 
  -5   1  11      101.45      124.66     26.58 o 
  -4   1  11       18.57       19.85      9.68 o 
  -3   1  11      114.49      106.28     21.81 o 
  -2   1  11        0.19        0.79      3.70 o 
  -1   1  11        4.33       -5.37      7.99 o 
   0   1  11       74.79       76.18     19.29 o 
   1   1  11        0.03       -1.85      4.06 o 
   2   1  11        6.88       13.10      7.96 o 
   3   1  11       24.06       29.37      8.05 o 
   4   1  11        0.00       -4.30      5.30 o 
   5   1  11        1.78       -2.15      7.86 o 
  -5   2  11        0.29        1.70      5.12 o 
  -4   2  11        1.63        0.56      2.86 o 
  -3   2  11        2.16        2.91      1.31 o 
  -2   2  11        0.04        2.28      4.99 o 
  -1   2  11       79.09       59.42     15.23 o 
   0   2  11        2.24       16.30     10.63 o 
   1   2  11       56.13       68.29     12.68 o 
   2   2  11       16.64       23.99      8.69 o 
   3   2  11        3.00        4.73      3.51 o 
   4   2  11       13.45        5.66      4.23 o 
   5   2  11        8.74       13.95     13.29 o 
  -5   3  11       11.81       21.25     11.32 o 
  -4   3  11       19.28       17.20      9.63 o 
  -3   3  11        0.03       -1.97      5.03 o 
  -2   3  11       33.23       30.20     12.48 o 
  -1   3  11      151.03      126.47     24.37 o 
   0   3  11       33.00       29.11     12.15 o 
   1   3  11       39.92       50.74     10.45 o 
   2   3  11        3.15       15.43      5.88 o 
   3   3  11        4.59       16.76      8.44 o 
   4   3  11        2.20       -1.16      7.38 o 
  -5   4  11        0.18       -0.38      2.48 o 
  -4   4  11        3.68        3.18      5.01 o 
  -3   4  11       93.33       88.52     20.97 o 
  -2   4  11        3.77        4.07      5.18 o 
  -1   4  11       11.02        6.55      3.30 o 
   0   4  11       22.20       28.43     12.22 o 
   1   4  11       90.23       87.41     13.58 o 
   2   4  11       71.22      102.71     16.01 o 
   3   4  11        7.20       10.23      6.97 o 
   4   4  11       25.32       39.15     12.45 o 
  -5   5  11        0.39       -1.78      7.09 o 
  -4   5  11        3.31        2.80      6.37 o 
  -3   5  11       27.51       25.74     10.50 o 
  -2   5  11        3.89        3.31      3.32 o 
  -1   5  11        6.42        1.05      2.42 o 
   0   5  11       24.56       23.67     10.62 o 
   1   5  11        6.62        8.51      7.38 o 
   2   5  11       53.25       62.73     12.75 o 
   3   5  11       40.49       45.09     11.86 o 
   4   5  11       11.51       22.25     11.56 o 
  -5   6  11        5.01        3.64      8.25 o 
  -4   6  11        8.67       16.16     10.80 o 
  -3   6  11       10.57       11.40      6.90 o 
  -2   6  11        7.33        9.68      6.72 o 
  -1   6  11       69.08       76.52     20.81 o 
   0   6  11        4.31       -1.25      7.02 o 
   1   6  11        7.49        3.21      3.74 o 
   2   6  11        5.15       11.20     10.18 o 
   3   6  11        0.99        9.80     11.04 o 
  -5   7  11        1.61        1.52      4.68 o 
  -4   7  11        0.37       -2.33      2.22 o 
  -3   7  11       23.05       18.66     10.31 o 
  -2   7  11        1.83        7.93      7.26 o 
  -1   7  11       19.71       16.86     11.02 o 
   0   7  11       12.64        3.03      7.76 o 
   1   7  11        5.92       -3.66      6.93 o 
   2   7  11       15.50       21.20     11.15 o 
   3   7  11       23.61       27.19     14.44 o 
  -4   8  11        3.47       -3.13      4.24 o 
  -3   8  11       41.13       50.03     11.73 o 
  -2   8  11       10.27       10.84      6.90 o 
  -1   8  11       14.04       11.45      8.76 o 
   0   8  11        5.90        4.87      6.97 o 
   1   8  11        0.17      -16.84     11.23 o 
   2   8  11        0.29       -1.25      4.48 o 
  -4   9  11        3.31        6.73      4.56 o 
  -3   9  11        7.76        1.32      2.07 o 
  -2   9  11        1.08       -0.36      2.92 o 
  -1   9  11        6.40       10.95      9.23 o 
   0   9  11        7.25        8.52      8.29 o 
   1   9  11       13.79        1.34      6.34 o 
   2   9  11       23.55        9.48      4.63 o 
  -3  10  11        1.96        4.16      2.57 o 
  -2  10  11        4.48        1.35      4.06 o 
  -1  10  11        0.07       -2.78      4.42 o 
   0  10  11        0.89        1.02      4.34 o 
   1  10  11        1.36        9.12      9.98 o 
  -2  11  11       14.35       18.39     11.11 o 
  -1  11  11        2.16       -1.07      2.62 o 
   0  11  11        0.22        0.65      3.18 o 
  -1 -11  12        2.30       -2.74      8.15 o 
   0 -11  12       50.00       62.29     20.24 o 
   1 -11  12        0.19        9.07     10.81 o 
   2 -11  12       25.37       29.33     11.82 o 
  -2 -10  12       11.22       14.76     10.96 o 
  -1 -10  12       12.82        7.24      5.72 o 
   0 -10  12        1.98       -1.09      3.64 o 
   1 -10  12        0.52        3.67      7.04 o 
   2 -10  12        2.03        0.61      5.57 o 
   3 -10  12        0.02        5.72      8.69 o 
  -2  -9  12        2.63        2.67      6.12 o 
  -1  -9  12       11.81        4.08      6.25 o 
   0  -9  12        0.07        0.04      4.87 o 
   1  -9  12        2.58        1.69      4.52 o 
   2  -9  12        6.95       16.50      9.91 o 
   3  -9  12        0.65       -1.61      4.48 o 
  -3  -8  12        3.73       18.65     16.81 o 
  -2  -8  12        0.52        7.67      8.83 o 
  -1  -8  12       12.02        7.60      5.28 o 
   0  -8  12        1.42        0.44      2.03 o 
   1  -8  12        0.47        3.93      7.31 o 
   2  -8  12        3.51        2.06      4.22 o 
   3  -8  12        1.69        2.64      6.27 o 
   4  -8  12       48.68       49.66     14.41 o 
  -3  -7  12        7.20       24.45     15.81 o 
  -2  -7  12       46.08       59.08     12.85 o 
  -1  -7  12       58.93       61.74     12.86 o 
   0  -7  12        3.61        4.93      5.07 o 
   1  -7  12        1.03        2.60      5.21 o 
   2  -7  12        9.76        6.97      6.50 o 
   3  -7  12        1.62       -0.29      3.90 o 
   4  -7  12        3.74        5.13      4.99 o 
  -4  -6  12       21.15       53.45     22.32 o 
  -3  -6  12        3.81       23.05     15.75 o 
  -2  -6  12       15.59       15.34     10.57 o 
  -1  -6  12       38.75       37.84      7.71 o 
   0  -6  12        0.00        6.14      4.34 o 
   1  -6  12       50.90       48.68     15.11 o 
   2  -6  12        9.43        9.14      6.29 o 
   3  -6  12       11.93       10.83      5.86 o 
   4  -6  12       22.44       46.90     24.06 o 
  -4  -5  12        4.33       17.56     14.90 o 
  -3  -5  12        0.25        6.26      9.53 o 
  -2  -5  12       38.33       46.97      8.62 o 
  -1  -5  12        0.35        1.07      2.21 o 
   0  -5  12        3.61        9.67      4.89 o 
   1  -5  12        2.69        5.85      8.28 o 
   2  -5  12        0.25       -6.06      5.86 o 
   3  -5  12       19.08       24.11     14.43 o 
   4  -5  12        0.54        5.07     18.01 o 
  -4  -4  12        3.48        6.27      4.08 o 
  -3  -4  12       38.65       28.57     11.55 o 
  -2  -4  12       26.63       30.52      8.72 o 
  -1  -4  12        6.35        4.36      2.25 o 
   0  -4  12       10.19       15.53      5.10 o 
   1  -4  12        4.08        6.44      5.35 o 
   2  -4  12        4.87       -3.52      8.64 o 
   3  -4  12        0.39       -2.23      6.72 o 
   4  -4  12        2.74       16.31     10.77 o 
   5  -4  12        1.17        6.81      9.02 o 
  -4  -3  12        1.03       -1.04      3.46 o 
  -3  -3  12       11.90        9.62      4.04 o 
  -2  -3  12        1.44        0.13      8.30 o 
  -1  -3  12        6.24        4.81      2.01 o 
   0  -3  12        1.52        1.12      3.37 o 
   1  -3  12       34.25       46.15     10.96 o 
   2  -3  12        0.25       -6.93      8.55 o 
   3  -3  12        0.97        9.86      8.85 o 
   4  -3  12        1.45       15.18      8.84 o 
   5  -3  12        0.11        9.38      7.02 o 
  -5  -2  12        0.00       -7.47      8.88 o 
  -4  -2  12       12.94       10.53      5.02 o 
  -3  -2  12       10.70        8.65      5.92 o 
  -2  -2  12       19.45       19.57     11.55 o 
  -1  -2  12       34.76       29.82      7.38 o 
   0  -2  12      112.58      104.66     11.42 o 
   1  -2  12        0.00        3.02      3.01 o 
   2  -2  12       19.82        7.13      7.56 o 
   3  -2  12       58.67       54.73     19.38 o 
   4  -2  12        2.49       11.49      7.54 o 
   5  -2  12        0.45       -7.22      7.87 o 
  -5  -1  12       13.43        4.26      8.15 o 
  -4  -1  12       17.46       15.37      9.08 o 
  -3  -1  12       22.11       21.85      8.77 o 
  -2  -1  12        5.80       15.50     10.05 o 
  -1  -1  12        0.33       -8.44      7.94 o 
   0  -1  12       31.73       29.42      8.27 o 
   1  -1  12       12.16        7.14      2.63 o 
   2  -1  12        2.69       -1.44      3.44 o 
   3  -1  12      170.52      147.33     30.38 o 
   4  -1  12        2.55       10.64      6.75 o 
  -5   0  12       42.44       39.30     14.36 o 
  -4   0  12       13.78        8.94      3.85 o 
  -3   0  12        0.74        1.12      2.88 o 
  -2   0  12      131.32      156.32     27.70 o 
  -1   0  12      138.04      129.70     24.33 o 
   0   0  12        0.56        3.84      7.20 o 
   1   0  12        5.31        4.37      3.73 o 
   2   0  12       36.98       43.72     11.63 o 
   3   0  12        3.96       18.15     15.85 o 
   4   0  12        0.18        3.05      5.36 o 
  -5   1  12       20.03       29.89     13.19 o 
  -4   1  12        1.22        1.32      4.74 o 
  -3   1  12        0.10       -0.82      5.38 o 
  -2   1  12      207.73      211.57     32.22 o 
  -1   1  12       25.87       14.10      6.95 o 
   0   1  12       14.22       15.29      9.31 o 
   1   1  12       11.98        7.64     10.13 o 
   2   1  12        1.42       12.51      7.16 o 
   3   1  12        3.68       15.06      8.88 o 
   4   1  12        0.06       -2.11      5.57 o 
  -5   2  12        1.54       -2.88      6.25 o 
  -4   2  12       17.94       21.39     10.15 o 
  -3   2  12        5.30        4.40      5.51 o 
  -2   2  12      140.98      136.28     26.08 o 
  -1   2  12       64.00       58.08     16.67 o 
   0   2  12       35.09       34.32     13.65 o 
   1   2  12       11.84       14.79      7.07 o 
   2   2  12       10.61       11.17      6.91 o 
   3   2  12        0.00        8.82      6.06 o 
   4   2  12        5.66       11.15     10.06 o 
  -5   3  12        1.05        3.57      5.91 o 
  -4   3  12       31.99       22.40     11.09 o 
  -3   3  12        8.21        5.63      1.96 o 
  -2   3  12       74.25       62.29     18.40 o 
  -1   3  12       24.32        7.75      5.12 o 
   0   3  12      218.58      203.46     33.04 o 
   1   3  12       40.32       43.36     10.25 o 
   2   3  12        6.17        8.02      5.53 o 
   3   3  12       10.61       23.07      9.04 o 
   4   3  12       10.71       19.40     11.65 o 
  -5   4  12        1.75       -4.73      6.61 o 
  -4   4  12        1.25       -2.89      6.32 o 
  -3   4  12       12.43        4.69      3.66 o 
  -2   4  12        3.06        4.35      5.63 o 
  -1   4  12        0.33      -14.58     12.42 o 
   0   4  12       47.19       38.71     14.25 o 
   1   4  12       15.77       20.58     11.28 o 
   2   4  12        0.37       13.32      7.71 o 
   3   4  12       17.23       15.84      7.37 o 
   4   4  12        7.65       13.16     10.34 o 
  -5   5  12        1.72        8.06      7.56 o 
  -4   5  12        1.86        3.13      3.73 o 
  -3   5  12        0.87       -0.44      3.12 o 
  -2   5  12        4.81        1.22      4.45 o 
  -1   5  12       25.06       13.07      8.06 o 
   0   5  12       37.00       17.12      8.29 o 
   1   5  12        0.17        3.20      4.21 o 
   2   5  12       11.31       20.66     13.33 o 
   3   5  12       23.60       52.11     21.74 o 
  -4   6  12        3.53        0.66      5.70 o 
  -3   6  12       11.99       10.86      7.18 o 
  -2   6  12       35.73       30.99     13.74 o 
  -1   6  12        0.47        7.12      8.65 o 
   0   6  12       10.34       -5.15      9.16 o 
   1   6  12        0.70        0.24      7.18 o 
   2   6  12        0.05       -1.60      5.61 o 
   3   6  12        5.86       12.92     11.48 o 
  -4   7  12       15.32       16.73     11.51 o 
  -3   7  12        2.13       -4.05      7.84 o 
  -2   7  12        5.41        8.89      6.94 o 
  -1   7  12        1.87        2.80      5.62 o 
   0   7  12        0.96      -11.75     12.66 o 
   1   7  12        3.03       -9.00     10.35 o 
   2   7  12        5.92        6.20      6.49 o 
  -3   8  12        1.68        0.58      6.07 o 
  -2   8  12        5.91        4.50      2.96 o 
  -1   8  12        7.44       15.85     10.15 o 
   0   8  12        4.58       19.84     11.23 o 
   1   8  12        2.87      -16.98     13.30 o 
   2   8  12        3.94       -1.30      6.29 o 
  -3   9  12        2.98        3.23      3.70 o 
  -2   9  12        2.27       -8.30      7.09 o 
  -1   9  12       17.07       19.94     13.45 o 
   0   9  12        0.70        9.02      8.80 o 
   1   9  12        1.63       -9.05     11.35 o 
  -2  10  12        0.05       -5.83      5.80 o 
  -1  10  12        0.07       -1.01      3.94 o 
  -1 -10  13       30.96       26.46     13.66 o 
   0 -10  13        5.30        5.79      8.58 o 
   1 -10  13        0.25        1.27      3.45 o 
   2 -10  13        6.83       11.36     11.20 o 
  -1  -9  13       18.43       25.92     13.23 o 
   0  -9  13       11.18       12.46     11.22 o 
   1  -9  13       34.16       36.61     16.03 o 
   2  -9  13       19.57       15.30     11.52 o 
   3  -9  13        2.95        2.32      6.60 o 
  -2  -8  13       33.29       78.43     25.25 o 
  -1  -8  13       39.72       40.25     16.17 o 
   0  -8  13        1.33        5.37      5.99 o 
   1  -8  13        3.05        8.32      6.93 o 
   2  -8  13        6.61        7.26      4.68 o 
   3  -8  13        3.66        9.16      5.59 o 
  -2  -7  13        0.40       15.13     13.71 o 
  -1  -7  13       13.50       27.74     20.69 o 
   0  -7  13        9.97       18.36      8.75 o 
   1  -7  13       27.99       28.07      9.19 o 
   2  -7  13        1.76        8.29      7.75 o 
   3  -7  13        2.22       -0.77      3.28 o 
  -3  -6  13       10.40       48.40     21.64 o 
  -2  -6  13       22.03       41.30     19.22 o 
  -1  -6  13       61.27       65.42     10.43 o 
   0  -6  13       32.13       47.80     12.10 o 
   1  -6  13       39.11       51.37     12.36 o 
   2  -6  13        0.24        0.43      3.66 o 
   3  -6  13        0.44        1.44      4.04 o 
   4  -6  13        1.23       81.73     26.83 o 
  -3  -5  13       19.08       63.71     21.25 o 
  -2  -5  13       52.08       82.59     22.97 o 
  -1  -5  13        0.61        0.70      2.44 o 
   0  -5  13        0.18       16.04      8.67 o 
   1  -5  13       27.63       29.12      7.83 o 
   2  -5  13        3.32        6.30      6.94 o 
   3  -5  13        2.24        4.25      9.01 o 
   4  -5  13        1.35       13.00     16.68 o 
  -4  -4  13        0.63        5.12     11.14 o 
  -3  -4  13        0.72        4.87      6.11 o 
  -2  -4  13       97.45      113.75     16.71 o 
  -1  -4  13       18.34       18.42      5.24 o 
   0  -4  13        8.00       10.10      6.22 o 
   1  -4  13       27.55       36.10      7.91 o 
   2  -4  13       27.37        7.75      5.19 o 
   3  -4  13       21.04       20.84     13.83 o 
   4  -4  13        0.11       21.67     11.10 o 
  -4  -3  13        6.32        1.39      4.01 o 
  -3  -3  13        2.03        2.42      2.54 o 
  -2  -3  13        6.42        1.83      8.36 o 
  -1  -3  13       20.72       19.51      5.88 o 
   0  -3  13       40.63       39.39      9.89 o 
   1  -3  13       27.84       35.61     10.06 o 
   2  -3  13       37.99       21.18     10.54 o 
   3  -3  13        0.10       -3.57      3.91 o 
   4  -3  13        3.51       14.70      9.39 o 
  -4  -2  13        0.46      -11.76     11.08 o 
  -3  -2  13        3.86        2.74      4.45 o 
  -2  -2  13        5.93        5.72      6.08 o 
  -1  -2  13       37.12       34.01      8.39 o 
   0  -2  13       50.61       45.82     10.08 o 
   1  -2  13        0.81        1.47      3.76 o 
   2  -2  13       38.52       37.35     10.40 o 
   3  -2  13        0.19       10.89     11.62 o 
   4  -2  13        1.62       11.17      8.68 o 
  -4  -1  13       40.08       37.95      9.71 o 
  -3  -1  13        0.44       -4.29      4.88 o 
  -2  -1  13      101.78      105.01     15.84 o 
  -1  -1  13       13.93       10.44      4.54 o 
   0  -1  13       58.51       59.87     11.10 o 
   1  -1  13        6.27        7.93      3.96 o 
   2  -1  13        0.17        5.16     10.68 o 
   3  -1  13       11.34       11.38      7.09 o 
   4  -1  13        2.58       11.78      8.08 o 
  -4   0  13        2.90        6.43      5.26 o 
  -3   0  13        1.97        0.36      2.70 o 
  -2   0  13        1.81        8.40      8.85 o 
  -1   0  13       19.93       13.53      5.30 o 
   0   0  13       33.49       35.13     14.29 o 
   1   0  13       39.21       48.76      9.71 o 
   2   0  13        8.59        6.13      7.95 o 
   3   0  13        0.03       13.36     12.61 o 
   4   0  13        0.01       -0.81      3.17 o 
  -4   1  13       12.21        7.47      3.55 o 
  -3   1  13        0.11       -2.70      4.95 o 
  -2   1  13        3.47        4.78      7.65 o 
  -1   1  13       73.48       54.16     15.91 o 
   0   1  13       47.33       48.43     16.75 o 
   1   1  13        3.87        5.30     11.78 o 
   2   1  13        5.19        2.41      4.60 o 
   3   1  13        0.24       11.55      7.88 o 
   4   1  13       16.18       18.01     13.75 o 
  -4   2  13        0.00       -5.07      8.28 o 
  -3   2  13        0.00       -2.73      5.49 o 
  -2   2  13       24.92       26.98     12.57 o 
  -1   2  13       10.17        4.85      5.57 o 
   0   2  13       27.52       31.44     14.88 o 
   1   2  13        2.25        5.18      8.77 o 
   2   2  13        0.80        4.63      4.75 o 
   3   2  13        5.19        6.38      7.28 o 
  -4   3  13        5.57       12.71      7.72 o 
  -3   3  13        2.71       -0.39      3.28 o 
  -2   3  13       26.93       37.52     15.36 o 
  -1   3  13        0.00       -7.41     11.29 o 
   0   3  13        1.17        4.48      4.11 o 
   1   3  13        2.86       13.83      8.91 o 
   2   3  13       10.94       20.38      8.50 o 
   3   3  13        3.59       11.88      9.76 o 
  -4   4  13        1.06        4.09      6.64 o 
  -3   4  13        5.56        3.77      4.57 o 
  -2   4  13       14.74       24.80     12.71 o 
  -1   4  13        8.53       -1.24      8.62 o 
   0   4  13       33.22       41.06     15.34 o 
   1   4  13        1.44        5.51      5.25 o 
   2   4  13        2.98       28.40     16.29 o 
   3   4  13        2.62        4.73     10.52 o 
  -4   5  13        0.70       -0.83      1.96 o 
  -3   5  13        0.45       -0.33      5.51 o 
  -2   5  13        0.02        4.22      6.63 o 
  -1   5  13        0.89        6.44      2.42 o 
   0   5  13        6.67        3.30      5.00 o 
   1   5  13        7.45       12.50      8.28 o 
   2   5  13        5.61        7.60      8.48 o 
  -3   6  13        1.67        1.48      4.05 o 
  -2   6  13        0.02        3.71      3.09 o 
  -1   6  13        3.34        5.00      6.62 o 
   0   6  13       17.67        8.39      6.55 o 
   1   6  13        0.10       -0.57      6.73 o 
   2   6  13        2.61        2.73      2.53 o 
  -3   7  13        6.77        6.74      3.57 o 
  -2   7  13       39.91       44.04     17.17 o 
  -1   7  13        4.30       15.05     11.11 o 
   0   7  13        0.93      -19.90     13.27 o 
   1   7  13       12.62        8.40      5.61 o 
  -2   8  13        2.33        1.72      5.44 o 
  -1   8  13       14.69       32.21     14.38 o 
   0   8  13        6.87       18.66     13.81 o 
   1   8  13        0.11      -13.05     15.33 o 
   0  -9  14        7.27        7.04      7.88 o 
   1  -9  14        1.22        1.33      6.30 o 
  -1  -8  14        0.12       -0.80      5.34 o 
   0  -8  14       11.93       11.17      9.21 o 
   1  -8  14        0.00        9.79     12.37 o 
   2  -8  14        3.45        2.04      2.14 o 
  -2  -7  14        6.59       20.95     16.40 o 
  -1  -7  14       16.84       23.67     12.37 o 
   0  -7  14        4.80       -1.54      4.14 o 
   1  -7  14        0.60       11.91     11.72 o 
   2  -7  14        0.18       -0.42      4.66 o 
   3  -7  14        0.01       -4.56      8.11 o 
  -2  -6  14       11.44       38.53     20.00 o 
  -1  -6  14        2.06       12.04     11.88 o 
   0  -6  14        8.28       16.77      9.04 o 
   1  -6  14       20.37       37.75     17.44 o 
   2  -6  14       41.27       32.36     14.53 o 
   3  -6  14        1.66       -9.50      7.48 o 
  -3  -5  14        5.53       16.55     14.16 o 
  -2  -5  14        0.00       18.94     14.61 o 
  -1  -5  14        0.68        4.02     10.67 o 
   0  -5  14       24.81       33.09     10.94 o 
   1  -5  14        3.68       11.38      8.92 o 
   2  -5  14        0.00       -2.29      5.95 o 
   3  -5  14        0.12      -12.27     11.27 o 
  -3  -4  14        6.53       12.03     11.70 o 
  -2  -4  14        4.27        8.27      6.77 o 
  -1  -4  14        2.14       -1.00      5.50 o 
   0  -4  14       12.25       22.89      8.99 o 
   1  -4  14        5.09       14.51      7.39 o 
   2  -4  14        5.09       29.72     17.57 o 
   3  -4  14        0.69        3.99      5.28 o 
  -3  -3  14        1.73       -2.09      6.14 o 
  -2  -3  14        1.24        1.20      4.29 o 
  -1  -3  14       18.15       13.44      5.05 o 
   0  -3  14        0.29       -0.48      2.40 o 
   1  -3  14       31.90       25.07     12.68 o 
   2  -3  14        5.66       28.60     17.47 o 
   3  -3  14        5.71        8.88     10.18 o 
  -3  -2  14        0.73       -2.79      3.90 o 
  -2  -2  14        1.79       -1.24      6.61 o 
  -1  -2  14        0.01       -5.33      4.82 o 
   0  -2  14       45.74       47.50     10.69 o 
   1  -2  14        2.02       11.71     11.70 o 
   2  -2  14        6.54        7.07     11.53 o 
   3  -2  14       22.42       23.44     13.88 o 
  -4  -1  14        2.65        4.89      3.92 o 
  -3  -1  14        0.21       -2.44      2.74 o 
  -2  -1  14       10.71        6.01      6.33 o 
  -1  -1  14        0.47       -4.14      5.71 o 
   0  -1  14       12.71        7.60      4.14 o 
   1  -1  14       11.94       19.53     14.84 o 
   2  -1  14        2.49        6.45      3.50 o 
   3  -1  14        0.34       10.82     12.60 o 
  -4   0  14        1.07       -5.76      7.14 o 
  -3   0  14        5.57        7.49      6.56 o 
  -2   0  14       11.47        9.33      8.88 o 
  -1   0  14       81.35       73.28     20.42 o 
   0   0  14      107.75      118.54     16.39 o 
   1   0  14        3.94       11.60     10.28 o 
   2   0  14        0.30        0.16      5.99 o 
   3   0  14        3.20       18.19      8.34 o 
  -4   1  14        8.48        4.59      6.19 o 
  -3   1  14        1.93        1.73      4.72 o 
  -2   1  14       17.96       23.58     13.32 o 
  -1   1  14       64.28       54.94     17.49 o 
   0   1  14        3.86        5.52      6.05 o 
   1   1  14       15.95       28.29     15.60 o 
   2   1  14        0.60        4.63      5.73 o 
   3   1  14        8.53       19.21      9.21 o 
  -4   2  14        0.90        2.66      4.11 o 
  -3   2  14       29.54       36.72     15.41 o 
  -2   2  14        2.42        3.86      6.50 o 
  -1   2  14        1.95       -6.54     11.24 o 
   0   2  14        9.45        7.75      6.62 o 
   1   2  14        0.04        5.54      6.29 o 
   2   2  14        7.44       11.10      7.24 o 
   3   2  14        2.55       13.04     13.02 o 
  -4   3  14        0.88        2.03      5.62 o 
  -3   3  14        4.70        6.30      8.25 o 
  -2   3  14        1.38        4.36      5.77 o 
  -1   3  14       36.67       27.11     10.23 o 
   0   3  14       42.50       38.22     14.87 o 
   1   3  14       45.69       43.11     17.19 o 
   2   3  14       10.27       26.00     16.01 o 
  -3   4  14        0.42       -3.72      6.70 o 
  -2   4  14        0.25        5.29      7.99 o 
  -1   4  14       21.30       18.44      7.99 o 
   0   4  14       11.15        2.57      6.25 o 
   1   4  14       15.54       27.33     14.19 o 
   2   4  14       11.80       32.89     16.79 o 
  -3   5  14        0.29       -3.54      6.00 o 
  -2   5  14        6.58        6.87      8.41 o 
  -1   5  14        0.00       11.08     10.12 o 
   0   5  14        0.45       -7.35     10.37 o 
   1   5  14        0.64       -0.41      5.25 o 
  -2   6  14       15.50       23.61     13.44 o 
  -1   6  14        0.30        3.12      7.56 o 
   0   6  14        2.84      -10.12     14.37 o 
   1   6  14        2.95       -0.46      4.85 o 
  -1   7  14        1.20        4.82      9.89 o 
  -1  -7  15       41.69       73.02     24.89 o 
   0  -7  15       21.30       20.17     13.33 o 
   1  -7  15       20.45       41.59     17.89 o 
  -1  -6  15       11.27       20.05     14.35 o 
   0  -6  15       20.83       27.54      7.67 o 
   1  -6  15       16.52       22.99     13.60 o 
   2  -6  15        8.62       17.24     16.14 o 
  -2  -5  15        1.64       38.92     19.01 o 
  -1  -5  15       40.08       58.93     16.22 o 
   0  -5  15        0.56        4.12      4.69 o 
   1  -5  15        0.00        7.75      9.21 o 
   2  -5  15        0.00        9.43     12.02 o 
  -2  -4  15        0.51       15.95     14.12 o 
  -1  -4  15       10.94       15.21      8.93 o 
   0  -4  15        0.91        7.12      5.66 o 
   1  -4  15        1.48       10.98     11.81 o 
   2  -4  15        6.79       31.40     18.65 o 
  -2  -3  15        7.68        8.18      4.80 o 
  -1  -3  15       53.94       57.73     12.47 o 
   0  -3  15        1.46        4.28      5.03 o 
   1  -3  15        2.35       10.14     12.93 o 
   2  -3  15        2.07       23.50     16.59 o 
  -3  -2  15        1.11       -0.37      5.14 o 
  -2  -2  15        5.87        1.48      6.01 o 
  -1  -2  15       13.13       15.77      5.17 o 
   0  -2  15       23.07       29.54      8.67 o 
   1  -2  15        0.07        6.63     11.50 o 
   2  -2  15        0.03        6.58      9.69 o 
  -3  -1  15        0.09       -2.32      4.02 o 
  -2  -1  15        0.41        0.31      4.58 o 
  -1  -1  15       68.43       61.79     12.65 o 
   0  -1  15        3.18        0.50      3.27 o 
   1  -1  15       11.37       24.55     15.03 o 
   2  -1  15        0.28        7.16     10.73 o 
  -3   0  15        0.87       -3.42      3.95 o 
  -2   0  15        0.53        4.35      5.73 o 
  -1   0  15        1.59       -2.26      9.35 o 
   0   0  15       18.23       12.30      7.77 o 
   1   0  15       22.87       35.25     15.97 o 
   2   0  15        0.16        0.54      8.35 o 
  -3   1  15        0.18       -1.92      6.00 o 
  -2   1  15        0.01        4.86      8.16 o 
  -1   1  15        1.85       -6.03     10.20 o 
   0   1  15        4.30        7.80      7.11 o 
   1   1  15        0.39       13.16     12.89 o 
   2   1  15        1.76       24.05     17.14 o 
  -3   2  15        0.19       -1.38      3.15 o 
  -2   2  15        0.08        6.18      8.13 o 
  -1   2  15       29.86       24.00      8.46 o 
   0   2  15        3.23       -2.09      3.96 o 
   1   2  15       30.54       26.90     16.15 o 
  -3   3  15        0.02        4.61      7.72 o 
  -2   3  15        1.94       13.22     10.69 o 
  -1   3  15        0.03       -3.59      9.02 o 
   0   3  15        7.49       -0.62      7.32 o 
   1   3  15        2.68        8.17      8.58 o 
  -2   4  15        3.29       14.15     12.03 o 
  -1   4  15        0.52        0.67      3.33 o 
   0   4  15        4.92        2.44      5.01 o 
  -1  -4  16       10.05       11.16     14.21 o 
   0  -4  16        4.08       10.67      7.38 o 
  -1  -3  16        3.10       -1.87      4.67 o 
   0  -3  16       12.45       13.80      8.00 o 
   1  -3  16        1.43       15.18     13.20 o 
  -1  -2  16        2.81        0.04      5.01 o 
   0  -2  16        1.23       -3.60      8.53 o 
   1  -2  16       29.41       57.89     21.71 o 
  -1  -1  16       17.08       11.45      4.97 o 
   0  -1  16       28.56       29.93     14.58 o 
   1  -1  16       11.98       33.41     18.55 o 
  -2   0  16        4.32        5.14      6.25 o 
  -1   0  16        1.57       -7.18      7.58 o 
   0   0  16        0.08        6.78      8.27 o 
  -1   1  16        1.84       -4.17     13.74 o 
   0   1  16       59.73       65.09     22.59 o 
                                                 
