# Supplementary material for: Conformation and crystal structures of 1-amino­cyclo­hexa­neacetic acid (β3,3Ac6c) in N-protected derivatives
Source: Acta Crystallogr Sect E Struct Rep Online. 2014 Oct 4;70(Pt 11):272–7. doi: 10.1107/S1600536814020777 (PMC4257263; doi:10.1107/S1600536814020777)
Supplement: Supplementary file 4 [file e-70-00272-IIIsup4.hkl]

# 
# h,k,l, Fc-squared, Fo-squared, sigma(Fo-squared) and status flag 
# 
data_III
_shelx_title ' Pyr-beta-3,3-Ac6c-OH in Pca2(1)' 
_shelx_refln_list_code          4 
_shelx_F_calc_maximum      143.39 
_exptl_crystal_F_000       560.00 
_reflns_d_resolution_high  0.7831 
 
loop_ 
 _symmetry_equiv_pos_as_xyz 
 'x, y, z' 
 '-x, -y, z+1/2' 
 'x+1/2, -y, z' 
 '-x+1/2, y, z+1/2' 
 
_cell_length_a     8.7135 
_cell_length_b    10.5321 
_cell_length_c    14.3907 
_cell_angle_alpha  90.000 
_cell_angle_beta   90.000 
_cell_angle_gamma  90.000 
 
_shelx_F_squared_multiplier     1.000 
 
loop_ 
 _refln_index_h 
 _refln_index_k 
 _refln_index_l 
 _refln_F_squared_calc 
 _refln_F_squared_meas 
 _refln_F_squared_sigma 
 _refln_observed_status 
   0   0 -18       32.84       47.86      6.71 o 
   0   1 -18       11.86       16.74      6.68 o 
   1   1 -18       10.06       19.35      5.01 o 
   0   2 -18        5.11       11.52      6.50 o 
   1   2 -18       11.01       23.28      5.30 o 
   2   0 -17       38.16       39.27      4.86 o 
   4   0 -17       43.36       48.23      9.00 o 
   1   1 -17       69.08       69.71      4.56 o 
   2   1 -17       16.91       20.51      2.63 o 
   3   1 -17        7.94       12.96      1.78 o 
   4   1 -17        8.72        9.87      3.67 o 
   1   2 -17       25.29       33.06      2.93 o 
   2   2 -17       15.00       20.15      2.50 o 
   3   2 -17        9.17       10.70      1.90 o 
   1   3 -17       17.43       21.52      2.59 o 
   2   3 -17        8.86       12.41      2.17 o 
   3   3 -17        1.69        2.64      2.72 o 
   1   4 -17       27.92       36.92      3.35 o 
   2   4 -17       15.36       19.90      2.96 o 
   0   0 -16       97.60       97.10      7.84 o 
   2   0 -16       50.44       53.75      3.90 o 
   4   0 -16        7.51       10.03      2.44 o 
   0   1 -16       25.94       28.74      3.36 o 
   1   1 -16      140.11      150.67      5.21 o 
   2   1 -16       22.74       25.12      2.25 o 
   3   1 -16       48.73       53.06      2.80 o 
   4   1 -16        8.77        8.06      1.60 o 
   5   1 -16        0.08       -1.29      2.02 o 
   0   2 -16       14.05       13.63      3.29 o 
   1   2 -16       17.07       22.44      2.47 o 
   2   2 -16        5.84        9.02      1.73 o 
   3   2 -16        7.41        7.11      1.57 o 
   4   2 -16        0.87        2.45      1.51 o 
   5   2 -16        1.39        2.16      2.48 o 
   0   3 -16       13.20       13.75      3.46 o 
   1   3 -16       39.85       45.10      2.87 o 
   2   3 -16       14.79       16.80      1.97 o 
   3   3 -16        8.76        7.85      1.86 o 
   4   3 -16        3.51        3.54      1.53 o 
   0   4 -16        5.55        5.16      2.35 o 
   1   4 -16        2.32        3.34      1.68 o 
   2   4 -16        5.71        8.34      1.94 o 
   3   4 -16       21.25       19.97      2.08 o 
   4   4 -16        1.19       -0.06      2.00 o 
   0   5 -16       17.33       18.38      2.99 o 
   1   5 -16        1.45        2.06      1.54 o 
   2   5 -16       20.68       28.97      2.94 o 
   3   5 -16       10.96        8.55      1.84 o 
   0   6 -16        8.52        7.97      2.54 o 
   1   6 -16       26.59       26.42      2.39 o 
   2   6 -16        2.32        0.97      2.06 o 
   2   0 -15       69.33       76.09      4.39 o 
   4   0 -15       20.85       22.55      2.61 o 
   6   0 -15        2.58        2.96      2.69 o 
   1   1 -15       60.82       69.12      3.48 o 
   2   1 -15       18.88       19.17      1.84 o 
   3   1 -15       62.04       67.26      2.79 o 
   4   1 -15        1.17        0.88      1.31 o 
   5   1 -15       11.55        8.18      1.61 o 
   6   1 -15        5.28        7.84      2.00 o 
   1   2 -15       21.34       18.95      1.97 o 
   2   2 -15       11.85       11.91      2.04 o 
   3   2 -15       10.10       16.87      1.70 o 
   4   2 -15        7.98        5.76      1.40 o 
   5   2 -15        1.41        2.00      1.44 o 
   6   2 -15        3.81        5.71      2.22 o 
   1   3 -15       16.26       18.39      1.79 o 
   2   3 -15       64.57       66.19      3.13 o 
   3   3 -15        6.24        7.69      1.44 o 
   4   3 -15        8.59        7.89      1.45 o 
   5   3 -15        3.41        6.17      1.88 o 
   1   4 -15        4.55        4.36      1.35 o 
   2   4 -15       16.08       15.54      1.78 o 
   3   4 -15        0.97        3.31      1.56 o 
   4   4 -15        5.50        7.68      1.95 o 
   5   4 -15        4.05        8.66      1.76 o 
   1   5 -15        1.18        0.19      1.25 o 
   2   5 -15       11.21       10.38      1.65 o 
   3   5 -15       29.34       31.16      2.27 o 
   4   5 -15        5.94        4.35      1.48 o 
   1   6 -15        3.23        6.55      1.52 o 
   2   6 -15       22.16       26.68      2.30 o 
   3   6 -15       31.90       37.16      2.53 o 
   4   6 -15       19.53       21.20      2.50 o 
   1   7 -15       28.12       24.81      2.03 o 
   2   7 -15       10.52       11.03      1.88 o 
   0   0 -14       93.24       91.67      6.98 o 
   2   0 -14      397.19      399.75     12.09 o 
   4   0 -14       84.12       92.27      4.72 o 
   6   0 -14       66.33       79.16      4.37 o 
   0   1 -14        7.59        2.50      1.96 o 
   1   1 -14       46.75       43.15      2.17 o 
   2   1 -14       19.85       18.37      1.69 o 
   3   1 -14        0.78        0.92      1.31 o 
   4   1 -14       16.99       13.54      1.60 o 
   5   1 -14       33.45       30.64      2.10 o 
   6   1 -14        4.54        9.13      1.68 o 
   7   1 -14        3.03        4.39      3.83 o 
   0   2 -14       34.72       29.04      2.66 o 
   1   2 -14       32.03       30.87      2.12 o 
   2   2 -14      184.86      189.21      4.28 o 
   3   2 -14       92.28       89.55      3.05 o 
   4   2 -14        6.65        5.25      1.31 o 
   5   2 -14       25.99       27.70      1.97 o 
   6   2 -14       11.82       12.59      1.96 o 
   7   2 -14        4.14        3.15      3.63 o 
   0   3 -14        7.35        8.37      2.11 o 
   1   3 -14        9.35        9.37      1.38 o 
   2   3 -14       95.62      100.40      3.55 o 
   3   3 -14        6.66        9.34      1.41 o 
   4   3 -14        3.30        0.75      1.24 o 
   5   3 -14        1.44        2.46      1.34 o 
   6   3 -14       26.61       36.16      2.45 o 
   0   4 -14       23.58       20.26      2.63 o 
   1   4 -14       46.46       44.63      2.22 o 
   2   4 -14       17.04       14.83      1.54 o 
   3   4 -14        9.18        6.09      1.43 o 
   4   4 -14       15.96       11.88      1.41 o 
   5   4 -14       16.73       17.85      1.89 o 
   6   4 -14        8.63        9.84      1.74 o 
   0   5 -14        2.50        1.56      1.69 o 
   1   5 -14       21.27       19.75      1.74 o 
   2   5 -14       25.86       31.88      1.92 o 
   3   5 -14       12.58       15.18      1.62 o 
   4   5 -14        1.13       -0.08      1.46 o 
   5   5 -14        4.12        0.80      1.48 o 
   0   6 -14       44.11       52.60      3.34 o 
   1   6 -14        7.29        4.27      1.21 o 
   2   6 -14        1.08        2.45      1.20 o 
   3   6 -14       17.08       15.79      1.62 o 
   4   6 -14        1.28        0.89      1.57 o 
   5   6 -14        1.64        0.15      1.88 o 
   0   7 -14       24.39       23.88      2.79 o 
   1   7 -14        1.89       -0.45      1.24 o 
   2   7 -14       29.42       20.98      1.82 o 
   3   7 -14        5.08        7.40      1.60 o 
   4   7 -14        7.00        4.19      2.02 o 
   0   8 -14       47.52       52.60      3.58 o 
   1   8 -14        8.95       10.65      1.51 o 
   2   8 -14       33.68       36.41      2.62 o 
   2   0 -13      178.23      183.18      6.30 o 
   4   0 -13      185.46      186.05      5.77 o 
   6   0 -13      107.57      125.85      6.18 o 
   1   1 -13       64.60       73.01      2.45 o 
   2   1 -13       10.95        9.48      1.33 o 
   3   1 -13      165.35      171.67      4.02 o 
   4   1 -13        1.42        0.15      1.24 o 
   5   1 -13       84.22       82.74      3.19 o 
   6   1 -13        9.16        6.70      1.57 o 
   7   1 -13       12.57       10.30      1.82 o 
   1   2 -13       58.75       64.87      2.61 o 
   2   2 -13        4.27        2.58      1.12 o 
   3   2 -13       42.64       49.92      2.28 o 
   4   2 -13        2.58        1.18      1.25 o 
   5   2 -13       83.38       87.28      3.24 o 
   6   2 -13       44.26       45.83      2.57 o 
   7   2 -13        2.45        0.93      2.07 o 
   1   3 -13       35.65       37.36      1.79 o 
   2   3 -13        9.16       11.73      1.44 o 
   3   3 -13        4.67        5.51      1.12 o 
   4   3 -13       10.55        8.64      1.37 o 
   5   3 -13        1.77        2.19      1.25 o 
   6   3 -13        5.68        5.07      1.46 o 
   7   3 -13        5.66       11.79      1.81 o 
   1   4 -13       22.07       25.94      1.53 o 
   2   4 -13       38.88       33.38      1.83 o 
   3   4 -13       37.96       37.47      1.87 o 
   4   4 -13       38.75       33.32      1.89 o 
   5   4 -13       17.53       17.17      1.54 o 
   6   4 -13        7.83        7.07      1.50 o 
   7   4 -13        4.55        4.96      2.04 o 
   1   5 -13       32.15       27.11      1.59 o 
   2   5 -13       65.22       62.91      2.13 o 
   3   5 -13        7.68        2.94      1.11 o 
   4   5 -13       11.05        5.68      1.26 o 
   5   5 -13        3.47        4.57      1.43 o 
   6   5 -13       27.64       30.11      2.18 o 
   1   6 -13       78.42       73.93      2.40 o 
   2   6 -13       18.10       13.61      1.26 o 
   3   6 -13        3.36        5.16      1.18 o 
   4   6 -13        3.54        0.88      1.31 o 
   5   6 -13       36.30       30.54      2.19 o 
   6   6 -13        6.22        8.65      1.85 o 
   1   7 -13       14.83        8.68      1.31 o 
   2   7 -13       13.43       14.91      1.43 o 
   3   7 -13       24.67       20.74      1.82 o 
   4   7 -13        1.51        2.09      1.60 o 
   5   7 -13        1.62       -1.42      2.07 o 
   1   8 -13        0.41       -1.94      1.29 o 
   2   8 -13       59.87       59.69      2.84 o 
   3   8 -13       14.05       16.29      1.87 o 
   4   8 -13        1.10       -1.01      1.93 o 
   1   9 -13        1.23        1.38      1.44 o 
   2   9 -13        5.13        5.58      2.16 o 
   0   0 -12       68.93       49.21      4.63 o 
   2   0 -12      218.69      229.75      5.82 o 
   4   0 -12      279.50      301.63      4.57 o 
   6   0 -12       26.96       24.86      1.74 o 
   8   0 -12       30.46       35.70      2.30 o 
   0   1 -12       36.23       26.62      2.53 o 
   1   1 -12      104.02      104.50      2.54 o 
   2   1 -12       31.99       25.46      1.61 o 
   3   1 -12      453.64      495.14      4.12 o 
   4   1 -12       28.05       28.65      1.13 o 
   5   1 -12        2.90        0.82      0.83 o 
   6   1 -12       18.48       16.75      1.20 o 
   7   1 -12       30.97       33.64      1.61 o 
   8   1 -12        3.85        1.15      1.10 o 
   0   2 -12       53.13       54.74      2.86 o 
   1   2 -12       24.81       21.57      1.38 o 
   2   2 -12       43.00       37.20      1.30 o 
   3   2 -12       74.69       74.09      1.88 o 
   4   2 -12       14.86       12.51      0.83 o 
   5   2 -12       15.96       19.10      1.07 o 
   6   2 -12        8.51        6.04      0.94 o 
   7   2 -12       18.64       22.55      1.36 o 
   8   2 -12       29.88       33.91      1.91 o 
   0   3 -12      123.51      130.66      4.30 o 
   1   3 -12      105.76      107.45      2.59 o 
   2   3 -12       16.53       11.23      0.82 o 
   3   3 -12       22.16       17.06      1.07 o 
   4   3 -12       27.76       26.43      1.07 o 
   5   3 -12       29.47       29.48      1.35 o 
   6   3 -12        1.29        1.47      0.85 o 
   7   3 -12        9.78       11.98      1.14 o 
   8   3 -12       14.99       17.79      1.57 o 
   0   4 -12      133.36      124.20      3.74 o 
   1   4 -12        6.95        7.47      0.96 o 
   2   4 -12       14.03       12.63      0.92 o 
   3   4 -12       88.19       87.74      2.16 o 
   4   4 -12        5.54        4.62      0.88 o 
   5   4 -12        1.76        2.85      0.77 o 
   6   4 -12        7.69       11.69      0.97 o 
   7   4 -12       26.68       35.02      1.66 o 
   0   5 -12        2.75        0.31      1.30 o 
   1   5 -12      119.91      132.81      2.77 o 
   2   5 -12       14.60       11.27      0.89 o 
   3   5 -12        0.69        2.55      0.83 o 
   4   5 -12       31.11       31.25      1.44 o 
   5   5 -12        2.85        2.35      1.02 o 
   6   5 -12       16.33       11.73      1.32 o 
   7   5 -12       11.98       17.55      1.60 o 
   0   6 -12      163.25      175.14      4.33 o 
   1   6 -12       35.16       34.07      1.71 o 
   2   6 -12      114.82      128.88      2.42 o 
   3   6 -12       23.46       17.59      1.08 o 
   4   6 -12       37.23       44.98      1.83 o 
   5   6 -12        3.56        2.52      1.05 o 
   6   6 -12        3.63        2.24      1.16 o 
   0   7 -12      102.07      127.16      3.77 o 
   1   7 -12       60.02       62.86      2.24 o 
   2   7 -12        8.92        6.71      0.94 o 
   3   7 -12        2.35        2.98      0.92 o 
   4   7 -12        5.49        5.76      1.07 o 
   5   7 -12        2.09        1.37      1.14 o 
   6   7 -12        5.66        3.59      1.60 o 
   0   8 -12      139.83      122.38      4.82 o 
   1   8 -12       39.06       37.49      1.98 o 
   2   8 -12       56.79       52.96      1.85 o 
   3   8 -12        2.89        2.55      1.14 o 
   4   8 -12        9.22        7.83      1.25 o 
   5   8 -12       18.36       26.28      1.95 o 
   0   9 -12       36.70       47.00      3.77 o 
   1   9 -12       31.04       33.08      2.16 o 
   2   9 -12        5.84        3.82      1.58 o 
   3   9 -12        7.16       11.50      1.50 o 
   0  10 -12       15.83        9.13      3.29 o 
   1  10 -12       23.24       27.36      3.08 o 
   2   0 -11       45.52       53.67      1.51 o 
   4   0 -11      183.15      176.33      3.51 o 
   6   0 -11      131.69      129.98      3.54 o 
   8   0 -11       25.53       20.77      1.85 o 
   1   1 -11       22.79       16.19      0.49 o 
   2   1 -11        3.12        4.16      0.52 o 
   3   1 -11       21.71       25.03      0.94 o 
   4   1 -11      116.33      123.88      2.11 o 
   5   1 -11      184.29      185.79      2.78 o 
   6   1 -11       69.18       66.47      1.83 o 
   7   1 -11        2.35        1.68      0.94 o 
   8   1 -11        5.42        4.85      1.23 o 
   1   2 -11      185.30      185.95      1.84 o 
   2   2 -11       55.91       57.03      1.25 o 
   3   2 -11       71.97       72.02      1.52 o 
   4   2 -11       58.29       63.21      1.53 o 
   5   2 -11        4.95        6.23      0.88 o 
   6   2 -11       12.84       10.28      0.93 o 
   7   2 -11       45.88       56.54      1.89 o 
   8   2 -11       45.97       48.87      1.91 o 
   1   3 -11       11.91       14.67      0.56 o 
   2   3 -11       40.52       36.82      1.10 o 
   3   3 -11       17.22       19.60      0.86 o 
   4   3 -11      180.32      186.78      2.63 o 
   5   3 -11       29.59       31.12      1.23 o 
   6   3 -11       24.44       19.42      1.13 o 
   7   3 -11       18.10       22.57      1.30 o 
   8   3 -11       16.73       22.68      1.53 o 
   1   4 -11      190.69      198.60      1.86 o 
   2   4 -11       23.49       18.75      0.68 o 
   3   4 -11       92.30       96.53      1.63 o 
   4   4 -11       55.37       62.56      1.60 o 
   5   4 -11       76.01       79.02      1.85 o 
   6   4 -11        3.31        2.13      0.85 o 
   7   4 -11       17.05       22.51      1.36 o 
   8   4 -11       21.38       22.49      1.58 o 
   1   5 -11       63.76       61.87      1.18 o 
   2   5 -11       27.17       28.60      0.88 o 
   3   5 -11       44.21       46.35      1.19 o 
   4   5 -11       20.66       24.71      1.05 o 
   5   5 -11       45.66       40.14      1.42 o 
   6   5 -11       24.10       21.22      1.24 o 
   7   5 -11        8.00        6.50      1.07 o 
   1   6 -11        8.69        7.83      0.64 o 
   2   6 -11        3.81        3.49      0.59 o 
   3   6 -11       32.71       31.32      1.14 o 
   4   6 -11       55.46       60.78      1.63 o 
   5   6 -11       11.52       10.11      0.95 o 
   6   6 -11        4.52        3.03      0.90 o 
   7   6 -11        3.84        5.60      1.17 o 
   1   7 -11       63.81       87.44      1.78 o 
   2   7 -11       54.07       59.20      1.36 o 
   3   7 -11       31.52       33.42      1.27 o 
   4   7 -11       65.97       68.68      1.87 o 
   5   7 -11        3.44        2.31      0.85 o 
   6   7 -11        1.64        1.31      1.00 o 
   1   8 -11       25.49       23.18      1.13 o 
   2   8 -11       26.71       26.77      1.20 o 
   3   8 -11        3.35        5.21      0.89 o 
   4   8 -11        5.32        5.88      1.02 o 
   5   8 -11       22.28       30.47      1.55 o 
   1   9 -11      161.71      179.65      3.01 o 
   2   9 -11        2.02        0.21      1.13 o 
   3   9 -11        2.95        2.47      1.17 o 
   4   9 -11        3.11        5.50      1.49 o 
   1  10 -11        2.59        6.06      1.09 o 
   2  10 -11       11.70       12.26      1.44 o 
   3  10 -11       56.25       72.91      3.25 o 
   0   0 -10       45.68       46.81      3.42 o 
   2   0 -10       49.63       53.15      1.25 o 
   4   0 -10     1542.95     1552.00     11.51 o 
   6   0 -10       79.67       72.87      2.83 o 
   8   0 -10       56.52       64.47      2.90 o 
   0   1 -10      192.49      202.08      3.37 o 
   1   1 -10       82.84       90.84      0.87 o 
   2   1 -10       38.40       43.41      0.79 o 
   3   1 -10       92.15       86.76      1.15 o 
   4   1 -10      105.33      116.47      1.40 o 
   5   1 -10       79.09       80.18      1.50 o 
   6   1 -10       55.68       57.05      1.69 o 
   7   1 -10        6.24        5.68      0.89 o 
   8   1 -10        1.40       -0.42      1.04 o 
   9   1 -10       11.70       14.00      1.39 o 
   0   2 -10      719.60      725.30      4.82 o 
   1   2 -10       28.30       29.70      0.46 o 
   2   2 -10       23.21       28.54      0.51 o 
   3   2 -10       64.60       64.01      0.91 o 
   4   2 -10      236.83      246.45      2.09 o 
   5   2 -10        0.86        1.00      0.57 o 
   6   2 -10       26.86       27.95      1.21 o 
   7   2 -10        3.19        2.87      0.92 o 
   8   2 -10       27.95       34.92      1.68 o 
   9   2 -10        2.08        3.59      1.32 o 
   0   3 -10      140.23      174.87      1.57 o 
   1   3 -10       71.45       64.64      0.66 o 
   2   3 -10       28.45       25.67      0.61 o 
   3   3 -10       59.22       60.49      0.98 o 
   4   3 -10       28.10       32.37      0.97 o 
   5   3 -10       76.69       75.67      1.51 o 
   6   3 -10        1.93        1.62      0.81 o 
   7   3 -10       47.39       46.62      1.70 o 
   8   3 -10       12.31       11.41      1.21 o 
   9   3 -10        7.68        7.74      1.42 o 
   0   4 -10      681.67      682.58      4.93 o 
   1   4 -10      167.25      168.43      1.52 o 
   2   4 -10       38.81       35.60      0.76 o 
   3   4 -10       18.66       19.06      0.62 o 
   4   4 -10       12.19       11.10      0.65 o 
   5   4 -10        6.68        7.54      0.71 o 
   6   4 -10        0.45       -0.92      0.88 o 
   7   4 -10       12.24       10.34      1.07 o 
   8   4 -10       16.13       19.42      1.40 o 
   0   5 -10      427.17      432.91      4.03 o 
   1   5 -10       98.97       88.27      1.23 o 
   2   5 -10       33.07       29.99      0.80 o 
   3   5 -10       20.08       21.52      0.69 o 
   4   5 -10      115.09      104.96      1.64 o 
   5   5 -10        5.45        2.41      0.62 o 
   6   5 -10       38.68       33.71      1.44 o 
   7   5 -10       16.96       12.65      1.12 o 
   8   5 -10       20.41       22.28      1.53 o 
   0   6 -10      214.24      199.64      2.83 o 
   1   6 -10        6.28        6.16      0.53 o 
   2   6 -10       57.58       56.94      1.12 o 
   3   6 -10        8.83       10.68      0.61 o 
   4   6 -10        0.80        2.80      0.64 o 
   5   6 -10       19.84       24.54      1.02 o 
   6   6 -10        1.39        1.90      0.90 o 
   7   6 -10        0.85       -1.03      1.06 o 
   0   7 -10      218.26      246.46      3.32 o 
   1   7 -10        4.72        3.76      0.56 o 
   2   7 -10        1.65        1.90      0.57 o 
   3   7 -10       14.46       14.06      0.78 o 
   4   7 -10       68.47       64.65      1.55 o 
   5   7 -10       39.55       45.88      1.38 o 
   6   7 -10       13.32       20.57      1.30 o 
   7   7 -10        4.64        3.53      1.18 o 
   0   8 -10      188.88      174.62      3.06 o 
   1   8 -10       21.72       19.89      0.87 o 
   2   8 -10        2.03        2.73      0.74 o 
   3   8 -10        5.33        4.37      0.70 o 
   4   8 -10        4.83        6.33      0.84 o 
   5   8 -10        1.71        2.75      0.86 o 
   6   8 -10       24.24       27.01      1.56 o 
   0   9 -10       31.87       37.95      1.79 o 
   1   9 -10       24.13       24.83      1.06 o 
   2   9 -10       37.33       40.71      1.40 o 
   3   9 -10        3.54        3.39      0.85 o 
   4   9 -10        1.93        3.07      0.91 o 
   5   9 -10       25.56       29.85      1.90 o 
   0  10 -10        4.10        5.37      1.27 o 
   1  10 -10       20.95       21.04      1.23 o 
   2  10 -10        5.30        3.61      0.92 o 
   3  10 -10        1.47        2.41      0.94 o 
   4  10 -10       16.38       20.37      1.48 o 
   0  11 -10       25.55       34.45      2.63 o 
   1  11 -10       11.49       12.78      1.47 o 
   2  11 -10        2.31        1.34      1.09 o 
   2   0  -9        9.32       10.22      0.63 o 
   4   0  -9      689.39      761.81      5.68 o 
   6   0  -9       15.72       19.50      1.22 o 
   8   0  -9       35.60       35.04      2.20 o 
   1   1  -9      166.14      139.82      1.09 o 
   2   1  -9      156.62      147.53      1.55 o 
   3   1  -9      356.17      363.51      1.76 o 
   4   1  -9      174.93      171.18      1.64 o 
   5   1  -9     1015.62     1033.99      5.04 o 
   6   1  -9        2.77        2.18      0.53 o 
   7   1  -9       66.37       66.69      1.52 o 
   8   1  -9       15.20       13.62      1.18 o 
   9   1  -9       14.98       17.69      1.40 o 
   1   2  -9      126.68      142.49      0.95 o 
   2   2  -9       19.54       14.61      0.30 o 
   3   2  -9      117.70      114.59      0.99 o 
   4   2  -9      103.08      103.24      1.30 o 
   5   2  -9      120.10      128.41      1.63 o 
   6   2  -9       54.06       55.77      1.28 o 
   7   2  -9       32.42       31.92      1.16 o 
   8   2  -9       43.43       52.13      1.85 o 
   9   2  -9       32.55       37.06      1.80 o 
   1   3  -9        2.40        4.08      0.24 o 
   2   3  -9       19.16       22.58      0.44 o 
   3   3  -9      396.87      417.88      2.27 o 
   4   3  -9      202.36      206.87      1.95 o 
   5   3  -9        8.07        5.47      0.56 o 
   6   3  -9        5.64        4.51      0.62 o 
   7   3  -9       21.18       22.73      0.95 o 
   8   3  -9       12.07       12.32      1.15 o 
   9   3  -9       16.56       19.25      1.41 o 
   1   4  -9       90.81      115.68      1.10 o 
   2   4  -9       23.17       22.85      0.53 o 
   3   4  -9       11.58        9.67      0.46 o 
   4   4  -9      101.19       90.08      1.40 o 
   5   4  -9       50.10       43.25      1.07 o 
   6   4  -9       38.91       34.41      1.06 o 
   7   4  -9        8.68        7.10      0.82 o 
   8   4  -9        1.28        2.32      1.10 o 
   9   4  -9       16.56       20.01      1.58 o 
   1   5  -9      234.82      273.88      2.13 o 
   2   5  -9       37.87       35.12      0.78 o 
   3   5  -9       42.55       37.86      0.83 o 
   4   5  -9       56.90       51.37      1.05 o 
   5   5  -9       40.51       36.93      1.04 o 
   6   5  -9       10.31        8.51      0.69 o 
   7   5  -9        2.76        3.41      0.82 o 
   8   5  -9        7.27        6.44      1.10 o 
   1   6  -9        9.71        6.34      0.52 o 
   2   6  -9       90.19       90.01      1.33 o 
   3   6  -9        7.17        7.97      0.54 o 
   4   6  -9       34.27       39.50      1.00 o 
   5   6  -9      110.17      101.32      1.74 o 
   6   6  -9       12.60       14.88      0.90 o 
   7   6  -9        3.11        2.63      0.87 o 
   8   6  -9       13.82       13.95      1.44 o 
   1   7  -9      362.33      406.15      3.11 o 
   2   7  -9      183.28      191.90      2.05 o 
   3   7  -9       34.10       25.94      0.87 o 
   4   7  -9        0.76        1.44      0.58 o 
   5   7  -9       38.55       39.21      1.17 o 
   6   7  -9        4.76        6.92      0.91 o 
   7   7  -9       22.37       23.00      1.31 o 
   1   8  -9        2.49        3.49      0.62 o 
   2   8  -9        2.89        3.44      0.61 o 
   3   8  -9        7.43        2.27      0.62 o 
   4   8  -9        6.28        7.57      0.77 o 
   5   8  -9       52.05       59.49      1.69 o 
   6   8  -9        5.05        5.54      1.01 o 
   7   8  -9       11.06       11.13      1.25 o 
   1   9  -9      115.91      100.39      1.84 o 
   2   9  -9        1.30       -0.20      0.67 o 
   3   9  -9        8.18        5.09      0.76 o 
   4   9  -9        3.96        2.94      0.84 o 
   5   9  -9        2.64        4.52      1.05 o 
   6   9  -9       24.54       28.32      1.53 o 
   1  10  -9       18.26       15.87      1.01 o 
   2  10  -9        0.96       -0.61      0.82 o 
   3  10  -9        8.63        7.00      0.90 o 
   4  10  -9       15.96       19.85      1.30 o 
   5  10  -9       30.33       37.36      1.77 o 
   1  11  -9        1.45        2.06      1.04 o 
   2  11  -9        4.14        2.84      0.92 o 
   3  11  -9        7.25        6.51      1.20 o 
   0   0  -8      232.25      251.65      4.15 o 
   2   0  -8      819.69      781.14      5.51 o 
   4   0  -8      338.18      358.69      2.91 o 
   6   0  -8      240.21      245.94      3.59 o 
   8   0  -8       50.90       54.27      2.26 o 
  10   0  -8       39.08       48.56      3.36 o 
   0   1  -8      358.17      337.88      4.41 o 
   1   1  -8       47.04       56.10      0.67 o 
   2   1  -8       61.34       61.55      0.61 o 
   3   1  -8      557.28      572.33      2.47 o 
   4   1  -8       59.66       60.76      0.85 o 
   5   1  -8       59.94       61.91      1.15 o 
   6   1  -8       15.50       15.95      0.73 o 
   7   1  -8       22.49       21.37      0.89 o 
   8   1  -8       10.55       12.34      0.88 o 
   9   1  -8       31.02       35.71      1.42 o 
   0   2  -8      192.73      239.95      1.47 o 
   1   2  -8      617.20      654.64      2.66 o 
   2   2  -8        8.72        9.61      0.28 o 
   3   2  -8      184.66      200.45      1.30 o 
   4   2  -8       25.29       32.79      0.73 o 
   5   2  -8      283.60      283.30      2.36 o 
   6   2  -8       53.49       54.69      1.15 o 
   7   2  -8       20.84       22.41      0.93 o 
   8   2  -8        9.19       12.30      0.91 o 
   9   2  -8       12.93       14.66      1.06 o 
   0   3  -8     1501.26     1469.94      5.56 o 
   1   3  -8      426.63      438.68      1.75 o 
   2   3  -8       65.68       53.01      0.61 o 
   3   3  -8       63.87       67.80      0.84 o 
   4   3  -8       90.89      110.56      1.37 o 
   5   3  -8       12.11       11.82      0.59 o 
   6   3  -8        4.21        3.61      0.56 o 
   7   3  -8       17.95       17.66      0.85 o 
   8   3  -8       22.25       30.29      1.21 o 
   9   3  -8       14.76       20.60      1.26 o 
   0   4  -8      100.89      108.22      1.40 o 
   1   4  -8       64.46       65.83      0.83 o 
   2   4  -8       50.59       65.64      0.83 o 
   3   4  -8      231.46      251.65      1.80 o 
   4   4  -8        0.17        0.67      0.48 o 
   5   4  -8       36.10       30.96      0.89 o 
   6   4  -8       27.08       26.33      0.92 o 
   7   4  -8       54.03       56.44      1.37 o 
   8   4  -8       46.24       49.94      1.46 o 
   9   4  -8        3.61        6.00      1.04 o 
   0   5  -8      254.44      254.67      2.77 o 
   1   5  -8        8.19        6.22      0.45 o 
   2   5  -8       44.75       45.18      0.84 o 
   3   5  -8       13.44       13.15      0.54 o 
   4   5  -8      103.99      114.52      1.43 o 
   5   5  -8       29.34       23.41      0.80 o 
   6   5  -8       20.43       19.67      0.89 o 
   7   5  -8        2.07        2.64      0.70 o 
   8   5  -8        1.49        2.30      0.82 o 
   9   5  -8       16.05       19.36      1.45 o 
   0   6  -8       61.49       64.61      1.49 o 
   1   6  -8      299.38      305.88      2.48 o 
   2   6  -8       40.25       51.27      0.99 o 
   3   6  -8       33.72       34.46      0.86 o 
   4   6  -8       50.00       44.05      0.96 o 
   5   6  -8       14.14       13.19      0.73 o 
   6   6  -8        5.08        4.12      0.67 o 
   7   6  -8        1.20        0.27      0.82 o 
   8   6  -8        1.63        3.44      0.92 o 
   0   7  -8       32.24       22.22      1.04 o 
   1   7  -8       59.12       63.66      1.22 o 
   2   7  -8      315.14      311.64      2.55 o 
   3   7  -8        9.41        7.65      0.57 o 
   4   7  -8       24.67       27.53      0.90 o 
   5   7  -8       15.30       16.10      0.85 o 
   6   7  -8        1.83        3.06      0.73 o 
   7   7  -8       17.73       23.44      1.17 o 
   8   7  -8       10.93       10.02      1.15 o 
   0   8  -8      903.31     1006.51      9.18 o 
   1   8  -8      122.91      117.94      1.80 o 
   2   8  -8       50.68       59.01      1.26 o 
   3   8  -8       22.61       22.00      0.86 o 
   4   8  -8        6.18        4.94      0.69 o 
   5   8  -8        1.06       -0.11      0.72 o 
   6   8  -8       47.29       56.51      1.64 o 
   7   8  -8       15.07       20.48      1.25 o 
   0   9  -8       10.50        8.17      1.12 o 
   1   9  -8       95.40       95.19      1.76 o 
   2   9  -8       26.41       32.04      1.07 o 
   3   9  -8        1.46        0.79      0.74 o 
   4   9  -8       65.83       76.13      1.83 o 
   5   9  -8        6.09        3.79      0.88 o 
   6   9  -8       16.35       22.17      1.25 o 
   0  10  -8      288.38      318.59      5.11 o 
   1  10  -8       14.86       10.26      0.86 o 
   2  10  -8        3.94        2.74      0.77 o 
   3  10  -8       11.05       11.10      0.97 o 
   4  10  -8       14.11       14.69      1.07 o 
   5  10  -8       31.72       39.83      1.56 o 
   0  11  -8        4.97       10.24      1.60 o 
   1  11  -8       19.11       18.40      1.14 o 
   2  11  -8        0.28       -1.09      0.90 o 
   3  11  -8        3.51        1.50      0.96 o 
   4  11  -8       30.04       36.92      1.92 o 
   0  12  -8        0.56       -1.40      1.47 o 
   1  12  -8        7.95       10.33      1.13 o 
   2   0  -7      441.50      455.02      5.27 o 
   4   0  -7      198.97      214.14      2.19 o 
   6   0  -7     1866.81     1899.54     11.59 o 
   8   0  -7       82.04       92.19      2.60 o 
  10   0  -7       28.74       37.58      2.28 o 
   1   1  -7      249.62      245.71      1.79 o 
   2   1  -7      278.41      295.66      1.41 o 
   3   1  -7      325.37      311.41      1.63 o 
   4   1  -7       46.08       42.39      0.74 o 
   5   1  -7      907.35      921.13      4.49 o 
   6   1  -7       42.81       40.23      1.03 o 
   7   1  -7       51.07       46.85      1.23 o 
   8   1  -7        0.56        0.24      0.70 o 
   9   1  -7       19.58       19.70      1.06 o 
  10   1  -7        2.37        2.35      1.07 o 
   1   2  -7      449.54      434.00      1.61 o 
   2   2  -7      210.91      225.48      1.13 o 
   3   2  -7      357.39      381.48      1.84 o 
   4   2  -7      651.91      693.46      3.47 o 
   5   2  -7       34.06       31.31      0.81 o 
   6   2  -7      246.46      240.93      2.34 o 
   7   2  -7      244.32      254.63      2.61 o 
   8   2  -7       50.23       52.42      1.37 o 
   9   2  -7       10.32       14.45      1.04 o 
  10   2  -7        0.12        0.88      1.26 o 
   1   3  -7      649.89      660.35      2.25 o 
   2   3  -7       33.26       40.74      0.55 o 
   3   3  -7      230.45      218.97      1.46 o 
   4   3  -7       32.51       38.28      0.78 o 
   5   3  -7       87.45       93.57      1.33 o 
   6   3  -7       93.72       82.63      1.41 o 
   7   3  -7       13.22       19.13      0.84 o 
   8   3  -7       57.41       59.45      1.55 o 
   9   3  -7        0.62        0.35      0.82 o 
   1   4  -7      360.10      400.29      2.06 o 
   2   4  -7       56.92       58.31      0.82 o 
   3   4  -7       34.25       34.51      0.70 o 
   4   4  -7      200.52      190.95      1.70 o 
   5   4  -7       20.86       18.07      0.69 o 
   6   4  -7       40.43       38.66      1.01 o 
   7   4  -7        9.99       10.41      0.74 o 
   8   4  -7        4.32        4.22      0.77 o 
   9   4  -7        3.17        3.99      0.85 o 
   1   5  -7       65.63       60.15      0.92 o 
   2   5  -7       26.09       28.29      0.67 o 
   3   5  -7       28.75       29.58      0.69 o 
   4   5  -7       50.83       57.69      0.96 o 
   5   5  -7        5.12        6.92      0.56 o 
   6   5  -7       63.12       44.74      1.13 o 
   7   5  -7       15.22        9.68      0.77 o 
   8   5  -7       43.88       43.90      1.40 o 
   9   5  -7        0.93        0.65      0.90 o 
   1   6  -7      130.68      136.83      1.51 o 
   2   6  -7      137.98      139.30      1.53 o 
   3   6  -7      294.07      285.44      2.28 o 
   4   6  -7       30.40       31.29      0.80 o 
   5   6  -7        8.62        6.11      0.60 o 
   6   6  -7       37.83       41.26      1.14 o 
   7   6  -7       31.02       29.45      1.21 o 
   8   6  -7        9.69       11.31      0.97 o 
   9   6  -7        4.07        5.13      1.14 o 
   1   7  -7      142.14      140.03      1.69 o 
   2   7  -7       24.37       24.14      0.75 o 
   3   7  -7       33.38       28.43      0.83 o 
   4   7  -7        3.52        5.56      0.62 o 
   5   7  -7       17.67       20.41      0.87 o 
   6   7  -7       39.51       38.44      1.21 o 
   7   7  -7        9.96        8.90      0.91 o 
   8   7  -7       20.18       26.54      1.33 o 
   1   8  -7      263.21      288.20      2.70 o 
   2   8  -7      374.12      383.04      3.03 o 
   3   8  -7        7.20        3.81      0.61 o 
   4   8  -7       80.92       86.73      1.63 o 
   5   8  -7       18.07       20.15      0.98 o 
   6   8  -7       26.98       30.15      1.28 o 
   7   8  -7        5.02        7.81      1.01 o 
   1   9  -7       66.67       83.36      1.60 o 
   2   9  -7       83.41       82.73      1.60 o 
   3   9  -7        7.07        3.88      0.68 o 
   4   9  -7       12.54        8.94      0.86 o 
   5   9  -7       20.88       21.98      1.09 o 
   6   9  -7       50.41       55.43      1.74 o 
   7   9  -7       37.22       42.67      1.81 o 
   1  10  -7        5.99        2.58      0.78 o 
   2  10  -7        9.61        8.66      0.83 o 
   3  10  -7       42.11       43.46      1.41 o 
   4  10  -7        9.17        7.97      0.91 o 
   5  10  -7        1.53        1.00      0.91 o 
   6  10  -7       20.27       27.30      1.52 o 
   1  11  -7       34.81       33.53      1.34 o 
   2  11  -7       44.57       37.78      1.39 o 
   3  11  -7       31.79       36.83      1.49 o 
   4  11  -7       34.87       35.22      1.55 o 
   1  12  -7        3.34        5.87      1.00 o 
   2  12  -7       25.24       33.62      1.53 o 
   0   0  -6      606.83      591.17      6.05 o 
   2   0  -6     6569.50     6779.16     33.88 o 
   4   0  -6      611.77      589.30      4.07 o 
   6   0  -6      443.99      423.85      4.28 o 
   8   0  -6       30.70       25.89      1.47 o 
  10   0  -6        5.87        4.37      1.44 o 
   0   1  -6      238.85      228.06      1.80 o 
   1   1  -6      184.83      195.97      0.96 o 
   2   1  -6       37.60       43.05      0.45 o 
   3   1  -6      656.72      728.55      2.75 o 
   4   1  -6      145.39      152.36      1.44 o 
   5   1  -6      812.49      801.51      3.82 o 
   6   1  -6       76.02       71.62      1.26 o 
   7   1  -6      196.36      195.91      2.22 o 
   8   1  -6       28.65       25.80      1.02 o 
   9   1  -6       14.89       16.22      0.99 o 
  10   1  -6        7.86        7.80      1.09 o 
   0   2  -6      488.83      476.93      2.15 o 
   1   2  -6      204.88      206.16      0.94 o 
   2   2  -6      490.24      547.14      1.92 o 
   3   2  -6       78.52       71.33      0.75 o 
   4   2  -6       41.24       47.82      0.82 o 
   5   2  -6      142.01      128.34      1.43 o 
   6   2  -6        7.05        8.19      0.71 o 
   7   2  -6       54.35       48.31      1.19 o 
   8   2  -6       17.89       17.41      0.92 o 
   9   2  -6       18.27       20.70      1.08 o 
  10   2  -6        5.24        9.88      1.10 o 
   0   3  -6       43.53       48.11      0.72 o 
   1   3  -6      548.13      536.86      1.98 o 
   2   3  -6       64.08       86.08      0.80 o 
   3   3  -6       64.44       53.64      0.67 o 
   4   3  -6       33.62       41.22      0.77 o 
   5   3  -6       73.25       75.36      1.15 o 
   6   3  -6       89.10       79.47      1.35 o 
   7   3  -6       66.29       66.65      1.38 o 
   8   3  -6       35.98       39.93      1.24 o 
   9   3  -6        5.13        5.89      0.81 o 
  10   3  -6       26.57       35.02      1.98 o 
   0   4  -6      250.30      263.93      2.29 o 
   1   4  -6      274.18      300.54      1.73 o 
   2   4  -6      624.97      641.08      2.90 o 
   3   4  -6      265.32      282.91      1.82 o 
   4   4  -6      109.69      132.66      1.31 o 
   5   4  -6       22.77       20.49      0.68 o 
   6   4  -6       81.31       83.37      1.39 o 
   7   4  -6       13.84       15.80      0.83 o 
   8   4  -6        6.36        6.45      0.72 o 
   9   4  -6        2.17        2.92      0.84 o 
   0   5  -6      130.87      133.60      1.86 o 
   1   5  -6      160.40      157.71      1.43 o 
   2   5  -6      100.57       97.93      1.13 o 
   3   5  -6        8.78        7.37      0.50 o 
   4   5  -6       55.26       57.07      0.95 o 
   5   5  -6       18.01       16.77      0.65 o 
   6   5  -6       32.59       25.05      0.84 o 
   7   5  -6       20.24       17.50      0.87 o 
   8   5  -6        1.54       -0.71      0.78 o 
   9   5  -6       12.81       12.37      1.04 o 
   0   6  -6      207.15      224.91      2.67 o 
   1   6  -6      227.05      216.88      1.82 o 
   2   6  -6       81.10       85.24      1.18 o 
   3   6  -6      124.89      120.11      1.39 o 
   4   6  -6       36.20       33.46      0.80 o 
   5   6  -6       47.43       41.44      0.96 o 
   6   6  -6      113.94      100.44      1.65 o 
   7   6  -6       34.87       30.61      1.14 o 
   8   6  -6       39.11       40.25      1.43 o 
   9   6  -6        1.15        1.38      0.93 o 
   0   7  -6      669.64      647.30      5.20 o 
   1   7  -6      130.72      121.27      1.50 o 
   2   7  -6      222.81      214.58      1.98 o 
   3   7  -6        4.44        5.37      0.54 o 
   4   7  -6        2.21        1.46      0.56 o 
   5   7  -6       94.27       98.87      1.65 o 
   6   7  -6       26.80       23.16      0.97 o 
   7   7  -6       17.85       19.09      1.03 o 
   8   7  -6        8.97       10.87      1.03 o 
   0   8  -6       67.46       59.01      1.63 o 
   1   8  -6       39.20       31.37      0.96 o 
   2   8  -6      304.92      288.67      2.57 o 
   3   8  -6      238.90      254.72      2.52 o 
   4   8  -6        0.02       -0.39      0.59 o 
   5   8  -6        0.43       -0.07      0.76 o 
   6   8  -6       76.07       69.19      1.63 o 
   7   8  -6       16.98       17.88      1.16 o 
   8   8  -6       57.92       62.57      2.09 o 
   0   9  -6       44.30       35.85      1.45 o 
   1   9  -6      218.59      211.50      2.50 o 
   2   9  -6        8.19        9.54      0.75 o 
   3   9  -6        6.28        8.51      0.74 o 
   4   9  -6       47.10       48.18      1.46 o 
   5   9  -6       19.25       19.43      1.05 o 
   6   9  -6        2.47        4.30      0.89 o 
   7   9  -6        0.01        3.57      1.13 o 
   0  10  -6       45.99       48.75      2.09 o 
   1  10  -6        3.65        3.90      0.77 o 
   2  10  -6       37.54       34.26      1.22 o 
   3  10  -6        4.71        5.40      0.81 o 
   4  10  -6        0.41        0.96      0.82 o 
   5  10  -6       29.07       34.92      1.39 o 
   6  10  -6        0.47        2.12      1.02 o 
   0  11  -6       12.23        6.75      1.28 o 
   1  11  -6        2.12        2.73      0.82 o 
   2  11  -6        0.38        0.87      0.80 o 
   3  11  -6       56.40       58.56      1.69 o 
   4  11  -6       17.04       15.26      1.17 o 
   5  11  -6       18.59       23.32      1.37 o 
   0  12  -6        1.90        3.76      1.33 o 
   1  12  -6        3.78        2.88      0.97 o 
   2  12  -6        8.37        8.32      1.00 o 
   3  12  -6       18.73       24.75      1.41 o 
   2   0  -5     2612.19     2549.90     11.31 o 
   4   0  -5      309.43      293.85      2.75 o 
   6   0  -5       53.65       53.83      1.42 o 
   8   0  -5       16.89       17.08      1.39 o 
  10   0  -5       26.20       25.96      1.91 o 
   1   1  -5      379.48      327.01      1.14 o 
   2   1  -5     1502.39     1506.62      3.85 o 
   3   1  -5     1556.30     1694.64      5.00 o 
   4   1  -5       39.00       43.95      0.72 o 
   5   1  -5      265.81      254.12      2.04 o 
   6   1  -5       14.59       13.20      0.65 o 
   7   1  -5      552.32      569.24      4.03 o 
   8   1  -5       40.87       42.69      1.29 o 
   9   1  -5        1.51        0.53      0.80 o 
  10   1  -5        0.64       -0.46      1.00 o 
   1   2  -5      279.55      299.17      1.14 o 
   2   2  -5     1114.55     1227.19      3.55 o 
   3   2  -5     1577.72     1641.94      4.91 o 
   4   2  -5       31.80       30.33      0.63 o 
   5   2  -5        7.72        7.43      0.52 o 
   6   2  -5       84.42       79.57      1.33 o 
   7   2  -5        2.92        1.25      0.60 o 
   8   2  -5        6.54        4.08      0.72 o 
   9   2  -5        9.21        7.63      0.89 o 
  10   2  -5        9.81        9.32      1.04 o 
   1   3  -5       61.30       77.23      0.62 o 
   2   3  -5     2904.35     3048.85      9.28 o 
   3   3  -5     1210.35     1358.06      4.62 o 
   4   3  -5      152.56      150.67      1.34 o 
   5   3  -5      213.36      215.17      1.75 o 
   6   3  -5       59.45       50.21      1.04 o 
   7   3  -5      123.99      126.53      1.89 o 
   8   3  -5       27.62       24.12      1.07 o 
   9   3  -5       26.05       28.58      1.21 o 
  10   3  -5        6.12        8.98      1.05 o 
   1   4  -5       19.52       18.23      0.42 o 
   2   4  -5      296.60      318.14      1.88 o 
   3   4  -5      189.40      205.08      1.51 o 
   4   4  -5       11.12       16.60      0.50 o 
   5   4  -5       70.86       74.89      1.15 o 
   6   4  -5      276.53      275.21      2.47 o 
   7   4  -5       72.85       74.57      1.50 o 
   8   4  -5        2.60        5.30      0.97 o 
   9   4  -5       23.04       29.81      1.40 o 
  10   4  -5        0.18       -0.95      1.41 o 
   1   5  -5       24.59       33.69      0.67 o 
   2   5  -5      249.41      261.19      1.84 o 
   3   5  -5       52.43       53.54      0.83 o 
   4   5  -5      100.24       96.73      1.14 o 
   5   5  -5       15.16       20.46      0.74 o 
   6   5  -5       86.00       91.07      1.44 o 
   7   5  -5      108.67      119.07      1.94 o 
   8   5  -5       16.23       12.72      0.85 o 
   9   5  -5        6.40        7.93      1.06 o 
   1   6  -5      274.94      284.71      2.08 o 
   2   6  -5      119.17      114.36      1.33 o 
   3   6  -5      509.26      508.45      3.14 o 
   4   6  -5       59.29       66.37      1.04 o 
   5   6  -5       20.45       21.36      0.70 o 
   6   6  -5       18.77       14.04      0.79 o 
   7   6  -5       82.97       85.90      1.72 o 
   8   6  -5       19.16       20.46      1.11 o 
   9   6  -5        2.82        3.42      0.94 o 
   1   7  -5      147.98      161.13      1.66 o 
   2   7  -5       67.23       57.82      1.04 o 
   3   7  -5      164.60      167.78      1.81 o 
   4   7  -5      108.67      106.91      1.59 o 
   5   7  -5       29.95       22.06      1.03 o 
   6   7  -5       57.10       54.91      1.33 o 
   7   7  -5       56.71       55.49      1.47 o 
   8   7  -5       19.66       25.34      1.18 o 
   9   7  -5        0.63       -0.32      1.68 o 
   1   8  -5       58.15       60.72      1.17 o 
   2   8  -5      156.09      164.55      1.93 o 
   3   8  -5      174.48      173.45      2.00 o 
   4   8  -5      117.86      128.89      1.87 o 
   5   8  -5       46.66       52.90      1.36 o 
   6   8  -5       62.90       66.16      1.59 o 
   7   8  -5       33.67       39.47      1.40 o 
   8   8  -5       11.64       14.20      1.16 o 
   1   9  -5      174.09      182.69      2.30 o 
   2   9  -5       79.16       68.64      1.46 o 
   3   9  -5      320.48      326.49      3.14 o 
   4   9  -5        0.53        0.99      0.73 o 
   5   9  -5       29.41       20.73      1.06 o 
   6   9  -5       71.17       83.56      2.03 o 
   7   9  -5       90.66      108.02      2.36 o 
   1  10  -5       18.39       16.76      0.95 o 
   2  10  -5        7.48        9.30      0.82 o 
   3  10  -5       20.32       18.86      0.99 o 
   4  10  -5       18.02       19.79      1.07 o 
   5  10  -5       47.17       50.14      1.61 o 
   6  10  -5       12.38       12.95      1.18 o 
   1  11  -5        8.21        8.36      0.90 o 
   2  11  -5        2.49        2.45      0.82 o 
   3  11  -5       31.02       36.28      1.38 o 
   4  11  -5        1.22        1.69      0.93 o 
   5  11  -5        0.88        1.70      1.04 o 
   1  12  -5       38.91       39.38      1.49 o 
   2  12  -5        1.17        1.97      0.88 o 
   3  12  -5        4.85        9.63      1.10 o 
   4  12  -5       21.18       26.76      1.98 o 
   0   0  -4       21.60       16.54      0.74 o 
   2   0  -4     1280.30     1278.71      6.85 o 
   4   0  -4       40.43       41.47      0.94 o 
   6   0  -4      651.38      632.71      5.02 o 
   8   0  -4      286.88      285.98      4.88 o 
  10   0  -4      119.72      131.95      3.81 o 
   0   1  -4     4768.02     4619.76     12.47 o 
   1   1  -4     3562.63     3618.12      7.43 o 
   2   1  -4     1553.28     1546.63      4.34 o 
   3   1  -4      164.92      168.09      1.05 o 
   4   1  -4      104.32      108.94      1.17 o 
   5   1  -4       64.88       64.50      0.97 o 
   6   1  -4       75.21       74.53      1.22 o 
   7   1  -4      193.66      184.83      2.16 o 
   8   1  -4       58.36       54.98      1.40 o 
   9   1  -4       46.76       43.70      1.47 o 
  10   1  -4        7.17        6.96      1.03 o 
   0   2  -4      646.26      636.84      2.52 o 
   1   2  -4       73.77       70.39      0.50 o 
   2   2  -4     3574.68     3740.65     10.99 o 
   3   2  -4      276.58      325.63      1.60 o 
   4   2  -4        5.47        6.97      0.39 o 
   5   2  -4      261.65      245.95      1.89 o 
   6   2  -4       52.16       53.36      1.01 o 
   7   2  -4       79.49       73.70      1.39 o 
   8   2  -4      141.86      141.75      2.18 o 
   9   2  -4        3.11        0.96      0.82 o 
  10   2  -4       29.80       35.30      1.53 o 
   0   3  -4        1.70        2.30      0.25 o 
   1   3  -4      535.71      567.96      2.16 o 
   2   3  -4      627.25      635.70      2.57 o 
   3   3  -4      431.87      407.73      2.06 o 
   4   3  -4       30.15       31.11      0.65 o 
   5   3  -4      462.65      458.59      2.91 o 
   6   3  -4      153.53      157.49      1.76 o 
   7   3  -4       56.71       54.35      1.30 o 
   8   3  -4       47.30       46.86      1.37 o 
   9   3  -4       37.09       39.16      1.42 o 
  10   3  -4       36.25       40.19      1.59 o 
   0   4  -4      406.59      408.12      2.66 o 
   1   4  -4       60.42       65.68      0.74 o 
   2   4  -4     1136.54     1162.06      4.37 o 
   3   4  -4      206.98      258.44      1.69 o 
   4   4  -4       18.21       15.15      0.47 o 
   5   4  -4       58.21       55.47      1.03 o 
   6   4  -4       55.55       48.27      1.14 o 
   7   4  -4      204.59      192.75      2.40 o 
   8   4  -4        7.52        9.44      0.84 o 
   9   4  -4        6.31        7.24      0.87 o 
  10   4  -4        4.11        6.41      1.07 o 
   0   5  -4     1227.02     1313.93      6.75 o 
   1   5  -4      394.25      442.11      2.36 o 
   2   5  -4      244.30      273.13      1.79 o 
   3   5  -4       24.02       22.93      0.56 o 
   4   5  -4      154.61      149.29      1.48 o 
   5   5  -4       60.95       57.07      1.02 o 
   6   5  -4       15.81       13.56      0.70 o 
   7   5  -4        6.97        9.74      0.78 o 
   8   5  -4       15.91       10.89      0.85 o 
   9   5  -4        8.36        5.99      0.88 o 
  10   5  -4       22.21       23.21      1.77 o 
   0   6  -4       53.12       53.74      1.16 o 
   1   6  -4      257.25      263.36      1.85 o 
   2   6  -4       71.65       81.30      0.97 o 
   3   6  -4      123.36      132.67      1.40 o 
   4   6  -4        1.27        4.34      0.44 o 
   5   6  -4       21.83       22.04      0.79 o 
   6   6  -4       10.80        6.80      0.63 o 
   7   6  -4       26.57       18.89      0.97 o 
   8   6  -4        3.49        2.01      0.80 o 
   9   6  -4        1.97        1.82      0.92 o 
   0   7  -4       41.55       36.96      1.19 o 
   1   7  -4       92.03       95.66      1.14 o 
   2   7  -4      344.71      330.84      2.35 o 
   3   7  -4      390.29      393.61      2.68 o 
   4   7  -4      129.45      127.69      1.62 o 
   5   7  -4       91.97       90.27      1.57 o 
   6   7  -4       33.94       31.61      1.05 o 
   7   7  -4        9.56       12.46      0.91 o 
   8   7  -4        1.01        1.55      0.86 o 
   9   7  -4        9.20        8.67      1.26 o 
   0   8  -4       91.73       98.04      2.53 o 
   1   8  -4      272.58      267.90      2.36 o 
   2   8  -4      131.11      131.26      1.64 o 
   3   8  -4       46.42       49.28      1.11 o 
   4   8  -4       78.13       83.79      1.47 o 
   5   8  -4        9.11        8.31      0.70 o 
   6   8  -4       25.29       27.70      1.09 o 
   7   8  -4       10.46       11.49      0.99 o 
   8   8  -4       38.59       34.84      1.42 o 
   0   9  -4      126.66      114.96      2.73 o 
   1   9  -4       37.27       38.16      1.16 o 
   2   9  -4      191.54      196.04      2.41 o 
   3   9  -4      208.43      214.50      2.54 o 
   4   9  -4       47.61       53.60      1.42 o 
   5   9  -4       12.98        9.48      0.86 o 
   6   9  -4        1.56        2.70      0.89 o 
   7   9  -4        9.12        9.38      1.06 o 
   0  10  -4      122.02      117.94      3.35 o 
   1  10  -4      111.23      115.09      2.18 o 
   2  10  -4      106.08      120.45      2.10 o 
   3  10  -4       58.67       58.56      1.53 o 
   4  10  -4        2.19        2.66      0.80 o 
   5  10  -4        1.86        0.52      0.89 o 
   6  10  -4       32.97       37.59      1.53 o 
   7  10  -4       18.44       19.06      1.85 o 
   0  11  -4       87.53       88.70      3.10 o 
   1  11  -4       32.33       31.21      1.32 o 
   2  11  -4       49.49       47.14      1.54 o 
   3  11  -4        3.09        4.67      0.88 o 
   4  11  -4        2.26        2.59      0.87 o 
   5  11  -4       18.21       24.70      1.61 o 
   0  12  -4       21.66       18.78      1.70 o 
   1  12  -4       17.85       19.35      1.23 o 
   2  12  -4       47.19       50.81      1.71 o 
   3  12  -4       34.00       37.06      1.53 o 
   4  12  -4       16.48       20.46      1.58 o 
   0  13  -4        2.66        5.66      2.02 o 
   1  13  -4       16.89       21.39      1.76 o 
   2   0  -3    11126.67    11206.86     45.45 o 
   4   0  -3      445.17      420.51      3.22 o 
   6   0  -3      429.79      418.09      3.83 o 
   8   0  -3       84.77       82.41      2.55 o 
  10   0  -3       28.51       21.95      1.77 o 
   1   1  -3    19109.11    18394.46     35.29 o 
   2   1  -3      519.80      513.36      1.64 o 
   3   1  -3     2498.40     2514.50      8.13 o 
   4   1  -3      251.56      259.48      1.82 o 
   5   1  -3       21.88       23.08      0.57 o 
   6   1  -3      126.46      123.46      1.49 o 
   7   1  -3      319.31      323.41      2.88 o 
   8   1  -3       94.30       97.06      1.78 o 
   9   1  -3       27.54       23.47      1.32 o 
  10   1  -3       25.88       28.21      1.42 o 
   1   2  -3      110.89      113.33      0.62 o 
   2   2  -3      871.16      944.41      3.15 o 
   3   2  -3      394.93      405.70      2.05 o 
   4   2  -3      507.59      495.63      2.82 o 
   5   2  -3        0.66        1.64      0.33 o 
   6   2  -3      233.54      229.39      2.13 o 
   7   2  -3      148.92      141.49      1.93 o 
   8   2  -3       36.76       37.13      1.17 o 
   9   2  -3       39.50       43.81      1.47 o 
  10   2  -3       22.74       23.74      1.30 o 
   1   3  -3     1636.86     1638.33      5.95 o 
   2   3  -3      252.24      277.88      1.67 o 
   3   3  -3      441.49      473.26      2.32 o 
   4   3  -3      143.38      170.24      1.52 o 
   5   3  -3       75.70       85.51      1.22 o 
   6   3  -3       20.11       19.61      0.71 o 
   7   3  -3       63.09       64.73      1.33 o 
   8   3  -3       38.68       35.37      1.17 o 
   9   3  -3       14.48       17.40      1.10 o 
  10   3  -3       15.68       14.98      1.19 o 
   1   4  -3      621.38      646.60      2.59 o 
   2   4  -3        8.00        8.45      0.33 o 
   3   4  -3      212.82      222.76      1.56 o 
   4   4  -3      222.33      219.64      1.80 o 
   5   4  -3       70.93       77.92      1.23 o 
   6   4  -3      311.97      319.86      2.78 o 
   7   4  -3       77.32       78.59      1.58 o 
   8   4  -3       17.95       14.70      0.87 o 
   9   4  -3        1.84        3.01      0.84 o 
  10   4  -3        7.20        8.26      1.12 o 
   1   5  -3      146.56      146.79      1.24 o 
   2   5  -3      224.22      233.89      1.79 o 
   3   5  -3       96.09      111.46      1.15 o 
   4   5  -3       10.91        9.85      0.47 o 
   5   5  -3      135.31      121.05      1.50 o 
   6   5  -3      118.13      104.32      1.61 o 
   7   5  -3      193.63      205.44      2.69 o 
   8   5  -3       19.93       19.64      1.02 o 
   9   5  -3        2.81        2.64      0.88 o 
  10   5  -3       30.12       33.72      2.11 o 
   1   6  -3        0.56        1.28      0.27 o 
   2   6  -3        8.30       13.41      0.53 o 
   3   6  -3      121.96      117.67      1.44 o 
   4   6  -3       38.13       30.64      0.85 o 
   5   6  -3       18.86       17.89      0.87 o 
   6   6  -3      219.53      221.25      2.33 o 
   7   6  -3       39.40       35.31      1.22 o 
   8   6  -3        0.27       -0.75      0.83 o 
   9   6  -3       12.04        9.62      0.98 o 
   1   7  -3       38.06       35.95      0.83 o 
   2   7  -3      253.43      265.21      2.12 o 
   3   7  -3      427.76      403.41      2.83 o 
   4   7  -3      567.04      558.69      3.68 o 
   5   7  -3      202.17      196.58      2.12 o 
   6   7  -3       95.75       91.23      1.62 o 
   7   7  -3      100.67       97.80      1.89 o 
   8   7  -3       10.00       10.87      0.96 o 
   9   7  -3        6.82        8.64      1.02 o 
   1   8  -3        6.94        9.92      0.60 o 
   2   8  -3      183.54      175.57      1.94 o 
   3   8  -3       43.98       37.99      0.97 o 
   4   8  -3        1.23        2.07      0.64 o 
   5   8  -3       38.43       45.60      1.14 o 
   6   8  -3      117.50      123.40      2.00 o 
   7   8  -3       31.24       37.15      1.39 o 
   8   8  -3       13.40       18.18      1.13 o 
   1   9  -3       43.10       40.56      1.18 o 
   2   9  -3       17.79       17.45      0.92 o 
   3   9  -3       97.10       91.87      1.77 o 
   4   9  -3       81.24       84.59      1.75 o 
   5   9  -3       25.79       23.74      1.23 o 
   6   9  -3       28.73       33.28      1.31 o 
   7   9  -3       11.63       13.51      1.14 o 
   8   9  -3       26.31       34.16      2.09 o 
   1  10  -3       15.30       14.73      0.98 o 
   2  10  -3       28.09       28.19      1.20 o 
   3  10  -3       40.98       43.18      1.39 o 
   4  10  -3        6.22        5.87      0.82 o 
   5  10  -3        9.57        9.23      1.01 o 
   6  10  -3        2.49        5.49      0.96 o 
   7  10  -3       28.85       38.99      2.21 o 
   1  11  -3        9.17        8.62      0.92 o 
   2  11  -3       15.30       19.20      1.16 o 
   3  11  -3        7.54       11.07      1.02 o 
   4  11  -3       14.81       13.25      1.12 o 
   5  11  -3       48.48       54.46      1.82 o 
   6  11  -3       33.35       45.37      3.11 o 
   1  12  -3        2.92        3.46      0.98 o 
   2  12  -3       76.01       81.06      2.09 o 
   3  12  -3        7.92        7.34      1.03 o 
   4  12  -3        3.19        4.26      1.12 o 
   1  13  -3        5.63        9.43      1.64 o 
   2  13  -3       15.87       22.93      2.60 o 
   2   0  -2      152.61      152.71      1.16 o 
   4   0  -2      942.23      941.07      5.69 o 
   6   0  -2      184.99      194.80      2.75 o 
   8   0  -2      283.04      273.24      4.22 o 
  10   0  -2       62.75       66.32      2.73 o 
   1   1  -2     9680.78     9085.22     17.41 o 
   2   1  -2      755.73      747.07      2.30 o 
   3   1  -2     1049.89     1086.23      4.90 o 
   4   1  -2      689.82      717.39      3.46 o 
   5   1  -2      284.73      270.60      2.13 o 
   6   1  -2       23.39       22.72      0.87 o 
   7   1  -2       21.87       23.01      0.87 o 
   8   1  -2        5.64        4.89      0.74 o 
   9   1  -2      101.16       98.80      2.18 o 
  10   1  -2       21.04       20.39      1.28 o 
  11   1  -2       33.47       36.59      2.31 o 
   0   2  -2      205.87      192.91      1.05 o 
   1   2  -2      317.77      331.98      1.11 o 
   2   2  -2      357.70      382.90      1.39 o 
   3   2  -2     1587.65     1625.02      6.34 o 
   4   2  -2      308.42      326.49      2.07 o 
   5   2  -2      244.91      237.69      1.96 o 
   6   2  -2       46.43       45.72      1.03 o 
   7   2  -2        8.67       10.39      0.81 o 
   8   2  -2       53.45       48.08      1.32 o 
   9   2  -2      119.21      117.35      2.35 o 
  10   2  -2        8.18        8.53      1.02 o 
   0   3  -2       12.25        9.59      0.36 o 
   1   3  -2      105.48      115.96      0.71 o 
   2   3  -2       14.66       18.23      0.37 o 
   3   3  -2     2706.01     2838.14      8.43 o 
   4   3  -2     1132.80     1164.42      4.82 o 
   5   3  -2      262.56      267.64      2.15 o 
   6   3  -2       17.86       19.86      0.73 o 
   7   3  -2       94.35       88.31      1.55 o 
   8   3  -2       99.43       91.10      1.76 o 
   9   3  -2       96.37      104.80      2.12 o 
  10   3  -2       21.31       23.75      1.29 o 
   0   4  -2      965.23      969.22      6.35 o 
   1   4  -2      813.62      830.26      3.41 o 
   2   4  -2      115.85      119.43      1.06 o 
   3   4  -2      394.35      389.41      2.46 o 
   4   4  -2      222.14      230.63      1.83 o 
   5   4  -2      103.20       95.17      1.32 o 
   6   4  -2       70.26       75.64      1.26 o 
   7   4  -2       50.86       51.27      1.32 o 
   8   4  -2        2.85        2.09      0.75 o 
   9   4  -2       61.70       63.03      1.75 o 
  10   4  -2       20.12       25.72      1.44 o 
   0   5  -2     1364.87     1347.18      7.23 o 
   1   5  -2      751.00      788.11      3.49 o 
   2   5  -2     1248.47     1315.05      5.41 o 
   3   5  -2       43.94       50.22      0.84 o 
   4   5  -2      233.65      224.72      2.06 o 
   5   5  -2       45.82       46.47      0.91 o 
   6   5  -2       63.26       62.49      1.22 o 
   7   5  -2        1.62        3.71      0.74 o 
   8   5  -2       86.56       85.71      1.80 o 
   9   5  -2       30.62       29.18      1.33 o 
  10   5  -2       18.99       23.74      1.53 o 
   0   6  -2      631.77      692.06      5.85 o 
   1   6  -2      185.24      202.26      1.65 o 
   2   6  -2       81.06       85.65      1.14 o 
   3   6  -2      330.26      323.62      2.49 o 
   4   6  -2       31.49       39.34      0.85 o 
   5   6  -2       89.72       89.07      1.48 o 
   6   6  -2       44.47       39.02      1.04 o 
   7   6  -2        7.49        5.93      0.79 o 
   8   6  -2       44.80       45.75      1.47 o 
   9   6  -2        5.79        8.03      0.96 o 
   0   7  -2      456.58      516.45      4.52 o 
   1   7  -2      105.72      107.47      1.33 o 
   2   7  -2       88.95       99.68      1.26 o 
   3   7  -2      175.14      180.66      1.92 o 
   4   7  -2      309.67      288.54      2.56 o 
   5   7  -2      121.31      130.93      1.89 o 
   6   7  -2       42.31       43.95      1.20 o 
   7   7  -2       59.69       65.05      1.61 o 
   8   7  -2       13.85       18.22      1.11 o 
   9   7  -2       11.42       12.52      1.15 o 
   0   8  -2        3.39        1.69      0.63 o 
   1   8  -2       22.31       26.65      0.84 o 
   2   8  -2      396.59      350.62      2.77 o 
   3   8  -2      283.11      272.40      2.40 o 
   4   8  -2      282.63      277.61      2.83 o 
   5   8  -2       41.93       41.73      1.19 o 
   6   8  -2       59.11       55.67      1.42 o 
   7   8  -2        7.15        6.39      0.79 o 
   8   8  -2       33.48       37.27      1.47 o 
   0   9  -2      281.84      242.80      3.79 o 
   1   9  -2       49.93       42.88      1.15 o 
   2   9  -2       34.95       31.66      1.05 o 
   3   9  -2      119.99      128.23      2.09 o 
   4   9  -2       33.39       35.40      1.27 o 
   5   9  -2       94.84      110.01      2.18 o 
   6   9  -2       22.24       27.53      1.23 o 
   7   9  -2       13.14       16.87      1.15 o 
   8   9  -2        2.53        2.90      1.30 o 
   0  10  -2      188.99      157.29      3.63 o 
   1  10  -2      179.80      172.18      2.76 o 
   2  10  -2      153.80      139.24      2.37 o 
   3  10  -2        3.31        0.99      0.78 o 
   4  10  -2       84.19       76.93      1.81 o 
   5  10  -2       34.03       35.23      1.39 o 
   6  10  -2        6.53        5.75      0.96 o 
   7  10  -2       11.77       14.75      1.61 o 
   0  11  -2      162.28      140.59      4.03 o 
   1  11  -2       53.04       45.42      1.62 o 
   2  11  -2       78.59       75.16      1.96 o 
   3  11  -2       27.75       25.17      1.29 o 
   4  11  -2        9.51        6.69      1.01 o 
   5  11  -2        3.16        5.67      1.09 o 
   6  11  -2        4.90        7.38      1.60 o 
   0  12  -2       73.17       64.52      2.83 o 
   1  12  -2        2.99        1.83      0.98 o 
   2  12  -2        8.74       11.86      1.13 o 
   3  12  -2       10.56       12.21      1.16 o 
   4  12  -2        0.71        3.62      1.13 o 
   0  13  -2       18.18       20.89      1.89 o 
   1  13  -2       11.73       16.44      1.27 o 
   2  13  -2        9.05       12.48      1.88 o 
   2   0  -1     1469.35     1426.84      5.16 o 
   4   0  -1      497.82      531.35      3.86 o 
   6   0  -1       74.35       65.74      1.37 o 
   8   0  -1      631.17      635.59      7.12 o 
  10   0  -1       10.79       11.11      1.54 o 
   2   1  -1      886.96      909.37      2.62 o 
   3   1  -1     2237.03     2234.58      9.53 o 
   4   1  -1      337.65      338.94      2.16 o 
   5   1  -1      460.95      462.37      2.92 o 
   6   1  -1       15.14       13.97      0.59 o 
   7   1  -1       47.69       49.39      1.20 o 
   8   1  -1       30.83       30.90      1.12 o 
   9   1  -1      194.57      195.87      2.93 o 
  10   1  -1       13.48       14.68      1.35 o 
  11   1  -1       11.55       16.51      2.41 o 
   1   2  -1     2571.19     2527.78      6.58 o 
   2   2  -1      783.34      802.93      3.10 o 
   3   2  -1     1923.87     1947.66      6.58 o 
   4   2  -1      464.37      471.84      2.67 o 
   5   2  -1      390.21      367.93      2.45 o 
   6   2  -1      329.40      309.21      2.39 o 
   7   2  -1       12.24        9.24      0.70 o 
   8   2  -1       27.61       31.12      1.12 o 
   9   2  -1       17.71       19.94      1.19 o 
  10   2  -1       10.92        8.93      1.05 o 
   1   3  -1      275.91      298.75      1.28 o 
   2   3  -1      371.38      393.69      1.98 o 
   3   3  -1      158.23      181.38      1.52 o 
   4   3  -1      154.05      175.35      1.67 o 
   5   3  -1      301.26      321.12      2.43 o 
   6   3  -1      113.88      127.31      1.61 o 
   7   3  -1       18.92       15.30      0.78 o 
   8   3  -1       59.61       54.31      1.40 o 
   9   3  -1       19.91       20.33      1.08 o 
  10   3  -1       29.72       32.00      1.44 o 
   1   4  -1      866.80      837.70      3.87 o 
   2   4  -1      194.24      206.67      1.61 o 
   3   4  -1      351.06      344.68      2.49 o 
   4   4  -1      297.12      299.83      2.51 o 
   5   4  -1      653.34      660.95      3.97 o 
   6   4  -1       71.94       71.31      1.26 o 
   7   4  -1       13.91       11.78      0.80 o 
   8   4  -1      130.32      128.93      2.13 o 
   9   4  -1       59.73       64.36      1.70 o 
  10   4  -1        0.34        1.88      0.94 o 
   1   5  -1      122.13      142.48      1.24 o 
   2   5  -1      229.41      243.57      1.95 o 
   3   5  -1      313.34      301.47      2.34 o 
   4   5  -1      291.11      270.20      2.33 o 
   5   5  -1       55.84       52.59      1.06 o 
   6   5  -1       49.80       51.04      1.27 o 
   7   5  -1       27.49       27.36      1.09 o 
   8   5  -1       38.92       37.05      1.30 o 
   9   5  -1        3.51        4.19      0.92 o 
  10   5  -1        2.84        4.49      1.07 o 
   1   6  -1      702.16      784.68      4.19 o 
   2   6  -1       61.09       54.06      0.93 o 
   3   6  -1       12.73       10.54      0.52 o 
   4   6  -1      203.07      201.60      2.15 o 
   5   6  -1      527.36      478.42      3.55 o 
   6   6  -1      174.24      182.00      2.26 o 
   7   6  -1       36.06       40.12      1.27 o 
   8   6  -1       10.93       12.80      0.96 o 
   9   6  -1       42.41       50.98      1.65 o 
   1   7  -1       16.95       24.07      0.70 o 
   2   7  -1      261.49      261.05      2.04 o 
   3   7  -1       78.54       69.98      1.27 o 
   4   7  -1      453.45      439.74      3.59 o 
   5   7  -1      160.90      171.70      2.22 o 
   6   7  -1       19.35       21.45      0.96 o 
   7   7  -1        2.30        2.40      0.80 o 
   8   7  -1       41.55       44.56      1.45 o 
   9   7  -1        7.85       12.11      1.12 o 
   1   8  -1       33.54       24.75      0.75 o 
   2   8  -1       43.78       45.93      1.01 o 
   3   8  -1      275.95      257.69      2.39 o 
   4   8  -1      371.84      388.34      3.36 o 
   5   8  -1      100.83       96.35      1.78 o 
   6   8  -1       56.98       54.30      1.47 o 
   7   8  -1       14.73       16.53      1.00 o 
   8   8  -1       13.35       17.41      1.15 o 
   1   9  -1      108.57       86.88      1.60 o 
   2   9  -1       78.76       74.30      1.48 o 
   3   9  -1      203.90      199.18      2.52 o 
   4   9  -1      161.15      174.19      2.62 o 
   5   9  -1      277.54      287.63      3.40 o 
   6   9  -1        0.45        0.50      0.82 o 
   7   9  -1        0.26        0.08      0.85 o 
   8   9  -1       10.63       11.25      1.55 o 
   1  10  -1      282.89      266.04      3.25 o 
   2  10  -1        1.97        1.30      0.80 o 
   3  10  -1       11.06        8.97      0.83 o 
   4  10  -1       71.66       77.28      1.85 o 
   5  10  -1       11.41       11.50      1.03 o 
   6  10  -1       23.32       22.44      1.32 o 
   7  10  -1        6.87       11.01      1.09 o 
   1  11  -1      172.43      168.46      2.86 o 
   2  11  -1       38.03       43.67      1.53 o 
   3  11  -1       47.48       43.14      1.54 o 
   4  11  -1       18.19       20.87      1.24 o 
   5  11  -1       27.92       27.99      1.47 o 
   6  11  -1        4.59        7.33      1.51 o 
   1  12  -1       27.54       24.35      1.37 o 
   2  12  -1        2.36        3.28      0.96 o 
   3  12  -1       11.02       11.48      1.07 o 
   4  12  -1       36.21       40.59      1.72 o 
   1  13  -1        7.01        9.60      1.19 o 
   2  13  -1        1.98        3.30      2.16 o 
   2   0   0     4060.62     3908.51     19.87 o 
   4   0   0      597.30      586.24      4.35 o 
   6   0   0      137.11      127.10      2.22 o 
   8   0   0       34.19       43.36      2.17 o 
  10   0   0      119.77      115.10      3.52 o 
   2   1   0      347.82      366.03      1.62 o 
   3   1   0       43.69       50.30      0.54 o 
   4   1   0       19.96       16.90      0.50 o 
   5   1   0       25.34       33.11      0.78 o 
   6   1   0        1.30        0.17      0.42 o 
   7   1   0      347.19      316.01      3.47 o 
   8   1   0       62.87       64.56      1.61 o 
   9   1   0        6.69        7.26      0.96 o 
  10   1   0        6.87        5.96      1.20 o 
  11   1   0        2.04        3.41      2.45 o 
   0   2   0    20559.96    18921.32     54.60 o 
   1   2   0     3377.70     3270.60      7.34 o 
   2   2   0        0.74        1.63      0.21 o 
   3   2   0      427.23      431.66      2.79 o 
   4   2   0      573.65      551.81      3.20 o 
   5   2   0      163.97      171.65      1.51 o 
   6   2   0        9.95        9.05      0.56 o 
   7   2   0       98.42      101.41      1.67 o 
   8   2   0       41.30       37.10      1.22 o 
   9   2   0      186.45      179.66      2.93 o 
  10   2   0       52.63       63.30      2.06 o 
  11   2   0        2.67        7.82      3.41 o 
   0   3   0      739.08      750.86      3.40 o 
   1   3   0        0.00        1.25      0.17 o 
   2   3   0       46.39       54.09      0.57 o 
   3   3   0      154.47      157.73      1.52 o 
   4   3   0       18.02       18.42      0.60 o 
   5   3   0       17.40       13.89      0.56 o 
   6   3   0      226.62      242.44      2.30 o 
   7   3   0        0.01        0.70      0.61 o 
   8   3   0       92.20       88.77      1.78 o 
   9   3   0       15.81       16.20      1.11 o 
  10   3   0        0.08        1.42      1.00 o 
   0   4   0     1940.43     1908.55      8.32 o 
   1   4   0      272.70      289.07      2.06 o 
   2   4   0      428.79      427.66      2.48 o 
   3   4   0       14.39       15.66      0.57 o 
   4   4   0       55.82       64.47      1.08 o 
   5   4   0      248.29      239.30      2.29 o 
   6   4   0       41.41       50.89      1.11 o 
   7   4   0        7.93        5.34      0.70 o 
   8   4   0       15.44       14.32      0.93 o 
   9   4   0        1.12        1.46      0.82 o 
  10   4   0       10.09        9.86      1.14 o 
   0   5   0      156.37      212.89      2.32 o 
   1   5   0      154.53      172.28      1.44 o 
   2   5   0        8.15        7.64      0.42 o 
   3   5   0       26.62       23.75      0.64 o 
   4   5   0       12.28        8.67      0.53 o 
   5   5   0       14.23       10.31      0.62 o 
   6   5   0       30.81       33.22      1.25 o 
   7   5   0        9.12        4.06      0.74 o 
   8   5   0        0.08       -1.26      0.84 o 
   9   5   0       36.56       48.18      1.68 o 
  10   5   0       11.13        9.62      1.15 o 
   0   6   0      347.40      349.66      3.47 o 
   1   6   0       83.91       80.01      1.17 o 
   2   6   0        0.00       -0.28      0.37 o 
   3   6   0       60.41       62.50      1.11 o 
   4   6   0      591.46      588.23      4.15 o 
   5   6   0      184.88      181.32      2.13 o 
   6   6   0      290.67      289.67      2.92 o 
   7   6   0        0.91       -0.07      0.80 o 
   8   6   0        4.30        5.43      0.84 o 
   9   6   0       28.94       30.56      1.39 o 
   0   7   0      389.50      410.48      3.80 o 
   1   7   0        0.29        0.97      0.49 o 
   2   7   0      199.36      209.56      1.86 o 
   3   7   0      210.87      203.56      2.18 o 
   4   7   0        0.12        2.87      0.73 o 
   5   7   0        1.44        0.88      0.70 o 
   6   7   0      118.68      122.81      2.08 o 
   7   7   0        3.22        5.48      0.78 o 
   8   7   0        5.33        5.71      0.86 o 
   9   7   0       49.19       78.19      2.14 o 
   0   8   0        2.11        1.01      0.63 o 
   1   8   0       21.76       19.83      0.79 o 
   2   8   0       22.15       18.89      0.77 o 
   3   8   0        7.02        6.40      0.69 o 
   4   8   0      796.67      794.67      5.23 o 
   5   8   0      360.18      356.11      3.65 o 
   6   8   0       80.73       74.71      1.73 o 
   7   8   0       52.43       53.18      1.56 o 
   8   8   0        5.87        4.58      0.95 o 
   0   9   0       56.99       46.68      1.85 o 
   1   9   0        0.28        0.11      0.61 o 
   2   9   0       23.13       22.51      0.94 o 
   3   9   0       10.79       15.38      0.85 o 
   4   9   0       17.50       25.79      1.17 o 
   5   9   0        2.11        4.81      0.94 o 
   6   9   0        3.35        2.44      0.93 o 
   7   9   0        1.27        2.31      0.88 o 
   8   9   0        7.22       10.53      1.40 o 
   0  10   0       26.99       25.45      1.76 o 
   1  10   0       17.07       19.42      1.12 o 
   2  10   0      110.89      103.21      1.96 o 
   3  10   0       17.02       18.54      0.97 o 
   4  10   0        5.81        8.95      1.04 o 
   5  10   0        7.53       10.49      0.99 o 
   6  10   0        0.00        2.08      0.97 o 
   7  10   0        0.07       -0.72      1.01 o 
   0  11   0        0.00       -1.86      1.44 o 
   1  11   0        2.79        5.12      0.95 o 
   2  11   0       12.52       10.86      0.93 o 
   3  11   0        0.81        1.59      0.87 o 
   4  11   0       18.21       26.63      1.45 o 
   5  11   0       13.61       18.68      1.43 o 
   6  11   0        1.13        2.80      1.54 o 
   0  12   0       33.32       28.63      2.24 o 
   1  12   0        9.89       10.77      1.07 o 
   2  12   0        0.07        1.25      0.95 o 
   3  12   0        2.02        2.96      1.00 o 
   4  12   0       51.76       63.21      2.09 o 
   5  12   0        6.46       16.20      5.38 o 
   0  13   0       11.31       12.50      1.55 o 
   1  13   0        4.18        4.26      1.21 o 
   2  13   0        0.00        1.26      2.55 o 
   2   0   1     1470.97     1406.22      7.24 o 
   4   0   1      497.75      528.36      3.76 o 
   6   0   1       74.40       67.57      1.59 o 
   8   0   1      631.13      619.34      8.24 o 
  10   0   1       10.81        8.34      1.49 o 
   2   1   1      887.35      902.80      3.14 o 
   3   1   1     2237.72     2237.85      9.17 o 
   4   1   1      337.57      347.35      2.18 o 
   5   1   1      460.69      466.29      2.92 o 
   6   1   1       15.08       13.68      0.58 o 
   7   1   1       47.64       50.13      1.11 o 
   8   1   1       30.96       29.39      1.22 o 
   9   1   1      194.66      193.51      3.03 o 
  10   1   1       13.52       15.21      1.25 o 
  11   1   1       11.56       22.96      4.59 o 
   1   2   1     2570.94     2524.75      7.18 o 
   2   2   1      781.86      795.45      3.56 o 
   3   2   1     1925.62     1945.28      8.14 o 
   4   2   1      464.18      471.95      3.06 o 
   5   2   1      390.38      368.07      2.62 o 
   6   2   1      329.58      302.87      3.23 o 
   7   2   1       12.19        9.15      0.68 o 
   8   2   1       27.58       27.17      1.15 o 
   9   2   1       17.64       17.26      1.16 o 
  10   2   1       10.88        9.71      1.04 o 
   1   3   1      275.48      298.56      1.55 o 
   2   3   1      370.99      390.98      2.10 o 
   3   3   1      158.58      181.06      1.58 o 
   4   3   1      153.55      172.85      1.67 o 
   5   3   1      301.14      314.14      2.48 o 
   6   3   1      113.80      124.25      1.70 o 
   7   3   1       18.86       18.38      0.87 o 
   8   3   1       59.75       53.40      1.42 o 
   9   3   1       19.86       22.25      1.17 o 
  10   3   1       29.76       30.02      1.45 o 
   1   4   1      867.03      829.41      3.75 o 
   2   4   1      194.06      205.18      1.56 o 
   3   4   1      350.26      340.60      2.47 o 
   4   4   1      296.84      299.85      2.43 o 
   5   4   1      652.95      656.73      4.46 o 
   6   4   1       71.66       69.32      1.36 o 
   7   4   1       13.86       12.79      0.83 o 
   8   4   1      130.18      129.80      2.15 o 
   9   4   1       59.72       62.58      1.78 o 
  10   4   1        0.34        0.61      0.97 o 
   1   5   1      122.20      143.51      1.31 o 
   2   5   1      229.15      243.61      2.07 o 
   3   5   1      313.65      301.39      2.32 o 
   4   5   1      291.53      270.23      2.41 o 
   5   5   1       55.74       51.82      1.17 o 
   6   5   1       49.88       47.74      1.26 o 
   7   5   1       27.46       26.63      1.08 o 
   8   5   1       38.89       38.70      1.34 o 
   9   5   1        3.53        4.20      0.96 o 
  10   5   1        2.83        2.12      1.00 o 
   1   6   1      702.58      777.03      4.64 o 
   2   6   1       60.92       55.18      0.99 o 
   3   6   1       12.84       10.69      0.58 o 
   4   6   1      203.13      196.24      1.96 o 
   5   6   1      527.04      479.22      3.68 o 
   6   6   1      174.29      179.71      2.39 o 
   7   6   1       36.09       39.78      1.35 o 
   8   6   1       11.01       14.07      1.00 o 
   9   6   1       42.40       51.70      1.70 o 
   1   7   1       16.90       22.74      0.59 o 
   2   7   1      261.62      258.30      2.20 o 
   3   7   1       78.60       68.73      1.29 o 
   4   7   1      453.78      435.35      3.51 o 
   5   7   1      160.71      169.51      2.40 o 
   6   7   1       19.27       20.40      1.10 o 
   7   7   1        2.30        2.28      0.81 o 
   8   7   1       41.63       44.90      1.52 o 
   9   7   1        7.86       12.37      1.18 o 
   1   8   1       33.57       26.83      0.92 o 
   2   8   1       43.88       45.93      1.22 o 
   3   8   1      275.66      255.64      2.57 o 
   4   8   1      371.86      377.56      3.71 o 
   5   8   1      100.83       93.23      1.94 o 
   6   8   1       57.13       54.46      1.58 o 
   7   8   1       14.73       14.76      1.02 o 
   8   8   1       13.33       15.34      1.13 o 
   1   9   1      108.54       83.75      1.67 o 
   2   9   1       78.83       74.65      1.56 o 
   3   9   1      203.99      196.01      2.54 o 
   4   9   1      161.40      172.15      2.62 o 
   5   9   1      277.71      289.30      3.66 o 
   6   9   1        0.44       -0.47      0.87 o 
   7   9   1        0.27        0.64      0.92 o 
   8   9   1       10.64        9.17      1.58 o 
   1  10   1      283.18      266.23      3.14 o 
   2  10   1        1.95        0.67      0.78 o 
   3  10   1       11.08        9.50      0.90 o 
   4  10   1       71.72       74.18      1.94 o 
   5  10   1       11.39       14.51      1.21 o 
   6  10   1       23.31       21.41      1.36 o 
   7  10   1        6.85        9.14      1.10 o 
   1  11   1      172.39      170.65      2.78 o 
   2  11   1       38.13       41.74      1.45 o 
   3  11   1       47.43       46.00      1.54 o 
   4  11   1       18.12       21.26      1.31 o 
   5  11   1       27.98       25.20      1.41 o 
   6  11   1        4.62        8.93      1.52 o 
   1  12   1       27.46       24.37      1.33 o 
   2  12   1        2.36        2.40      0.95 o 
   3  12   1       11.06       11.36      1.16 o 
   4  12   1       36.17       41.28      1.74 o 
   1  13   1        6.99       10.06      1.15 o 
   2  13   1        1.96        5.74      2.37 o 
   2   0   2      153.45      152.56      1.42 o 
   4   0   2      942.00      911.14      4.98 o 
   6   0   2      185.23      193.67      2.59 o 
   8   0   2      283.08      269.92      4.60 o 
  10   0   2       62.67       66.26      2.71 o 
   1   1   2     9684.74     9026.10     17.30 o 
   2   1   2      756.53      743.42      2.56 o 
   3   1   2     1049.60     1077.15      6.21 o 
   4   1   2      689.40      711.14      3.56 o 
   5   1   2      284.70      258.10      2.08 o 
   6   1   2       23.38       21.58      0.68 o 
   7   1   2       21.88       22.60      0.87 o 
   8   1   2        5.66        3.96      0.75 o 
   9   1   2      101.23      101.72      2.24 o 
  10   1   2       21.02       20.78      1.32 o 
  11   1   2       33.47       34.10      2.38 o 
   0   2   2      205.01      190.22      1.17 o 
   1   2   2      318.13      325.43      1.15 o 
   2   2   2      357.78      384.01      1.63 o 
   3   2   2     1588.24     1619.75      8.96 o 
   4   2   2      308.39      327.73      2.32 o 
   5   2   2      245.32      236.03      2.15 o 
   6   2   2       46.27       44.31      0.99 o 
   7   2   2        8.58        7.30      0.65 o 
   8   2   2       53.46       46.43      1.39 o 
   9   2   2      118.98      118.08      2.43 o 
  10   2   2        8.18        9.31      1.10 o 
   0   3   2       12.25        9.45      0.29 o 
   1   3   2      105.02      114.38      0.78 o 
   2   3   2       14.67       17.45      0.36 o 
   3   3   2     2706.97     2817.44      9.56 o 
   4   3   2     1132.80     1163.22      5.19 o 
   5   3   2      262.65      264.54      2.32 o 
   6   3   2       17.83       17.61      0.70 o 
   7   3   2       94.34       85.50      1.63 o 
   8   3   2       99.47       90.35      1.87 o 
   9   3   2       96.57      104.60      2.27 o 
  10   3   2       21.30       20.59      1.30 o 
   0   4   2      964.29      934.55      9.00 o 
   1   4   2      812.97      822.06      3.56 o 
   2   4   2      115.92      119.99      1.11 o 
   3   4   2      394.44      392.66      2.54 o 
   4   4   2      221.91      226.04      1.95 o 
   5   4   2      103.50       90.38      1.38 o 
   6   4   2       70.12       72.11      1.40 o 
   7   4   2       50.89       48.87      1.36 o 
   8   4   2        2.87        3.06      0.79 o 
   9   4   2       61.76       57.06      1.73 o 
  10   4   2       20.09       20.56      1.39 o 
   0   5   2     1364.04     1348.86      8.54 o 
   1   5   2      750.83      778.44      3.91 o 
   2   5   2     1248.48     1300.20      5.40 o 
   3   5   2       43.94       51.44      0.92 o 
   4   5   2      234.14      225.77      2.17 o 
   5   5   2       45.92       43.88      1.14 o 
   6   5   2       63.26       57.78      1.45 o 
   7   5   2        1.60        2.66      0.85 o 
   8   5   2       86.56       85.11      1.91 o 
   9   5   2       30.63       28.64      1.32 o 
  10   5   2       19.01       21.36      1.55 o 
   0   6   2      631.75      677.19      4.53 o 
   1   6   2      185.40      201.18      1.76 o 
   2   6   2       81.39       82.92      1.20 o 
   3   6   2      330.09      312.59      2.70 o 
   4   6   2       31.36       39.22      0.86 o 
   5   6   2       89.78       87.67      1.51 o 
   6   6   2       44.48       36.27      1.19 o 
   7   6   2        7.47        5.87      0.80 o 
   8   6   2       44.85       43.27      1.56 o 
   9   6   2        5.79        6.14      1.01 o 
   0   7   2      456.47      488.17      4.88 o 
   1   7   2      105.81      102.34      1.43 o 
   2   7   2       88.88       93.42      1.36 o 
   3   7   2      175.02      169.30      2.17 o 
   4   7   2      309.82      283.22      2.96 o 
   5   7   2      121.28      129.39      2.19 o 
   6   7   2       42.32       40.74      1.38 o 
   7   7   2       59.73       62.78      1.73 o 
   8   7   2       13.86       17.37      1.16 o 
   9   7   2       11.38       12.77      1.15 o 
   0   8   2        3.38        0.85      0.84 o 
   1   8   2       22.38       26.57      0.83 o 
   2   8   2      396.83      340.06      3.13 o 
   3   8   2      282.79      267.54      2.86 o 
   4   8   2      282.55      272.37      3.07 o 
   5   8   2       41.79       39.71      1.33 o 
   6   8   2       59.17       55.09      1.60 o 
   7   8   2        7.20        4.98      0.88 o 
   8   8   2       33.43       36.32      1.50 o 
   0   9   2      281.27      239.06      4.03 o 
   1   9   2       49.91       40.93      1.23 o 
   2   9   2       34.90       31.27      1.10 o 
   3   9   2      119.98      123.46      2.15 o 
   4   9   2       33.43       35.12      1.37 o 
   5   9   2       94.83      105.72      2.30 o 
   6   9   2       22.23       25.09      1.31 o 
   7   9   2       13.13       14.63      1.13 o 
   8   9   2        2.53        2.62      1.26 o 
   0  10   2      188.99      164.08      3.68 o 
   1  10   2      179.71      171.45      2.53 o 
   2  10   2      153.76      133.97      2.27 o 
   3  10   2        3.31        2.03      0.75 o 
   4  10   2       84.04       75.28      1.88 o 
   5  10   2       34.06       36.26      1.51 o 
   6  10   2        6.49        5.93      0.99 o 
   7  10   2       11.76       14.59      1.40 o 
   0  11   2      162.16      145.53      3.86 o 
   1  11   2       53.16       48.24      1.58 o 
   2  11   2       78.52       77.35      1.88 o 
   3  11   2       27.75       27.24      1.30 o 
   4  11   2        9.50        8.64      1.01 o 
   5  11   2        3.14        4.79      1.11 o 
   6  11   2        4.92        8.17      1.88 o 
   0  12   2       73.06       67.07      2.91 o 
   1  12   2        2.98        2.84      0.96 o 
   2  12   2        8.73       11.75      1.12 o 
   3  12   2       10.59       14.12      1.18 o 
   4  12   2        0.70        2.82      1.00 o 
   0  13   2       18.21       19.51      1.86 o 
   1  13   2       11.71       11.18      1.22 o 
   2  13   2        9.03       10.94      2.91 o 
   2   0   3    11129.99    11097.13     45.35 o 
   4   0   3      445.67      411.89      3.22 o 
   6   0   3      429.49      408.99      4.42 o 
   8   0   3       84.83       76.12      2.54 o 
  10   0   3       28.47       25.30      1.83 o 
   1   1   3    19107.32    18445.30     40.09 o 
   2   1   3      518.98      509.57      1.84 o 
   3   1   3     2497.76     2480.06      9.02 o 
   4   1   3      251.26      263.03      1.87 o 
   5   1   3       21.81       22.47      0.64 o 
   6   1   3      126.59      116.20      1.46 o 
   7   1   3      319.63      318.48      2.95 o 
   8   1   3       94.31       94.58      1.87 o 
   9   1   3       27.60       23.70      1.26 o 
  10   1   3       25.89       25.06      1.46 o 
   1   2   3      110.53      110.89      0.61 o 
   2   2   3      871.29      936.54      2.61 o 
   3   2   3      394.67      404.14      2.17 o 
   4   2   3      506.79      490.73      2.96 o 
   5   2   3        0.67        2.20      0.45 o 
   6   2   3      233.56      224.72      2.49 o 
   7   2   3      149.16      137.75      2.04 o 
   8   2   3       36.73       33.88      1.28 o 
   9   2   3       39.46       43.81      1.58 o 
  10   2   3       22.78       24.42      1.38 o 
   1   3   3     1636.13     1614.96      5.58 o 
   2   3   3      252.46      277.83      1.47 o 
   3   3   3      441.23      479.78      2.58 o 
   4   3   3      143.05      169.32      1.66 o 
   5   3   3       75.93       87.55      1.48 o 
   6   3   3       20.22       18.88      0.86 o 
   7   3   3       63.20       62.52      1.42 o 
   8   3   3       38.64       36.29      1.27 o 
   9   3   3       14.48       18.48      1.14 o 
  10   3   3       15.69       18.93      1.27 o 
   1   4   3      623.08      641.51      2.52 o 
   2   4   3        7.97        8.08      0.37 o 
   3   4   3      212.89      220.45      1.86 o 
   4   4   3      221.94      220.49      2.12 o 
   5   4   3       70.75       76.78      1.36 o 
   6   4   3      312.33      315.89      3.32 o 
   7   4   3       77.33       78.52      1.76 o 
   8   4   3       17.86       16.21      0.96 o 
   9   4   3        1.86        0.36      0.97 o 
  10   4   3        7.21        6.56      1.07 o 
   1   5   3      146.84      147.25      1.18 o 
   2   5   3      224.08      232.04      1.78 o 
   3   5   3       96.26      110.43      1.37 o 
   4   5   3       10.87        9.23      0.55 o 
   5   5   3      135.18      117.42      1.73 o 
   6   5   3      118.09      101.48      1.86 o 
   7   5   3      193.44      202.40      2.99 o 
   8   5   3       19.93       20.23      1.12 o 
   9   5   3        2.81        1.42      0.90 o 
  10   5   3       30.16       33.55      2.12 o 
   1   6   3        0.59        1.55      0.29 o 
   2   6   3        8.32       11.77      0.50 o 
   3   6   3      122.25      113.33      1.46 o 
   4   6   3       38.20       28.26      0.81 o 
   5   6   3       18.87       15.43      0.97 o 
   6   6   3      219.25      213.90      2.75 o 
   7   6   3       39.40       37.08      1.33 o 
   8   6   3        0.27        0.71      0.85 o 
   9   6   3       12.08       11.36      1.07 o 
   1   7   3       38.03       33.87      0.82 o 
   2   7   3      253.52      257.60      2.36 o 
   3   7   3      427.92      388.38      3.34 o 
   4   7   3      567.22      548.76      4.23 o 
   5   7   3      202.02      186.39      2.56 o 
   6   7   3       95.68       88.29      1.90 o 
   7   7   3      100.53       99.39      2.11 o 
   8   7   3       10.03       11.38      1.05 o 
   9   7   3        6.82        9.36      1.11 o 
   1   8   3        6.99        9.51      0.72 o 
   2   8   3      183.85      166.83      2.29 o 
   3   8   3       44.06       37.15      1.28 o 
   4   8   3        1.23        1.08      0.76 o 
   5   8   3       38.35       42.89      1.40 o 
   6   8   3      117.37      119.65      2.35 o 
   7   8   3       31.27       33.64      1.42 o 
   8   8   3       13.36       17.97      1.18 o 
   1   9   3       43.05       38.05      1.21 o 
   2   9   3       17.70       16.24      0.98 o 
   3   9   3       97.01       86.93      1.86 o 
   4   9   3       81.31       80.45      1.92 o 
   5   9   3       25.87       23.20      1.25 o 
   6   9   3       28.64       33.87      1.41 o 
   7   9   3       11.65       12.24      1.16 o 
   8   9   3       26.27       26.10      2.18 o 
   1  10   3       15.35       15.88      0.95 o 
   2  10   3       28.10       25.96      1.16 o 
   3  10   3       41.06       42.43      1.44 o 
   4  10   3        6.23        3.82      0.84 o 
   5  10   3        9.62        7.31      0.97 o 
   6  10   3        2.48        4.03      1.00 o 
   7  10   3       28.84       37.13      2.40 o 
   1  11   3        9.07        6.79      0.89 o 
   2  11   3       15.28       17.25      1.12 o 
   3  11   3        7.60       11.22      0.98 o 
   4  11   3       14.84       12.95      1.07 o 
   5  11   3       48.50       50.14      1.89 o 
   6  11   3       33.37       49.14      3.19 o 
   1  12   3        2.93        0.60      0.99 o 
   2  12   3       76.05       79.78      2.10 o 
   3  12   3        7.88        6.46      1.04 o 
   4  12   3        3.21        1.75      1.09 o 
   1  13   3        5.61        5.54      1.52 o 
   2  13   3       15.78       29.52      5.51 o 
   0   0   4       22.13       15.54      0.61 o 
   2   0   4     1279.00     1278.83      8.23 o 
   4   0   4       40.30       41.93      1.18 o 
   6   0   4      650.89      605.54      5.01 o 
   8   0   4      287.04      284.35      5.05 o 
  10   0   4      119.80      122.32      3.66 o 
   0   1   4     4766.51     4663.47     27.37 o 
   1   1   4     3561.39     3644.00     15.89 o 
   2   1   4     1553.12     1538.10      6.38 o 
   3   1   4      164.90      166.51      1.03 o 
   4   1   4      104.39      104.84      1.02 o 
   5   1   4       64.90       64.45      0.93 o 
   6   1   4       75.30       69.09      1.24 o 
   7   1   4      193.52      182.83      2.44 o 
   8   1   4       58.29       52.59      1.45 o 
   9   1   4       46.72       44.00      1.61 o 
  10   1   4        7.20        4.94      1.00 o 
   0   2   4      645.13      634.53      2.65 o 
   1   2   4       74.06       69.78      0.60 o 
   2   2   4     3575.68     3701.97     12.41 o 
   3   2   4      276.13      324.46      1.78 o 
   4   2   4        5.43        6.72      0.44 o 
   5   2   4      261.62      241.27      2.37 o 
   6   2   4       52.20       50.54      1.24 o 
   7   2   4       79.61       72.43      1.52 o 
   8   2   4      141.96      138.40      2.33 o 
   9   2   4        3.10        2.28      0.83 o 
  10   2   4       29.84       34.23      1.52 o 
   0   3   4        1.65        2.06      0.24 o 
   1   3   4      535.76      564.29      2.21 o 
   2   3   4      627.48      631.82      2.58 o 
   3   3   4      431.41      407.51      2.51 o 
   4   3   4       30.20       29.01      0.77 o 
   5   3   4      462.14      451.29      3.46 o 
   6   3   4      153.38      152.05      2.13 o 
   7   3   4       56.61       51.61      1.39 o 
   8   3   4       47.24       42.85      1.35 o 
   9   3   4       37.05       38.74      1.49 o 
  10   3   4       36.27       38.39      1.60 o 
   0   4   4      405.93      403.73      3.22 o 
   1   4   4       60.32       66.13      0.70 o 
   2   4   4     1137.46     1150.19      4.52 o 
   3   4   4      206.84      252.85      1.97 o 
   4   4   4       18.21       15.37      0.67 o 
   5   4   4       58.07       55.71      1.16 o 
   6   4   4       55.56       47.35      1.35 o 
   7   4   4      204.81      186.43      2.67 o 
   8   4   4        7.52        8.43      0.85 o 
   9   4   4        6.32        5.21      0.84 o 
  10   4   4        4.14        3.45      1.00 o 
   0   5   4     1226.70     1316.11      6.44 o 
   1   5   4      394.96      441.40      2.34 o 
   2   5   4      244.88      272.27      2.07 o 
   3   5   4       24.02       20.85      0.67 o 
   4   5   4      154.43      142.11      1.86 o 
   5   5   4       61.04       55.26      1.22 o 
   6   5   4       15.78       12.75      0.82 o 
   7   5   4        6.93        7.55      0.92 o 
   8   5   4       15.91       11.31      1.01 o 
   9   5   4        8.36        6.04      0.94 o 
  10   5   4       22.19       25.55      2.02 o 
   0   6   4       53.37       50.65      1.01 o 
   1   6   4      257.00      252.98      1.80 o 
   2   6   4       71.62       81.29      1.26 o 
   3   6   4      123.38      132.59      1.77 o 
   4   6   4        1.30        3.51      0.50 o 
   5   6   4       21.89       21.48      0.94 o 
   6   6   4       10.85        5.82      0.76 o 
   7   6   4       26.55       18.87      1.08 o 
   8   6   4        3.49        1.85      0.85 o 
   9   6   4        1.97        1.17      0.96 o 
   0   7   4       41.64       35.47      0.90 o 
   1   7   4       92.07       92.11      1.23 o 
   2   7   4      344.80      325.88      2.75 o 
   3   7   4      390.04      382.44      3.41 o 
   4   7   4      129.37      124.11      2.01 o 
   5   7   4       92.10       85.31      1.77 o 
   6   7   4       33.85       30.07      1.21 o 
   7   7   4        9.61       12.13      0.99 o 
   8   7   4        1.00        1.06      0.88 o 
   9   7   4        9.20       10.25      1.48 o 
   0   8   4       91.85       94.24      2.20 o 
   1   8   4      272.42      262.98      2.63 o 
   2   8   4      131.01      128.22      2.02 o 
   3   8   4       46.56       45.99      1.39 o 
   4   8   4       78.04       78.77      1.82 o 
   5   8   4        9.19        9.17      0.86 o 
   6   8   4       25.38       25.69      1.27 o 
   7   8   4       10.50       11.61      1.05 o 
   8   8   4       38.60       36.01      1.57 o 
   0   9   4      126.83      116.20      2.85 o 
   1   9   4       37.41       37.80      1.18 o 
   2   9   4      191.51      189.01      2.60 o 
   3   9   4      208.30      207.17      2.79 o 
   4   9   4       47.60       50.66      1.56 o 
   5   9   4       13.00        9.33      0.97 o 
   6   9   4        1.58        3.50      0.94 o 
   7   9   4        9.06        8.97      1.10 o 
   0  10   4      122.00      113.85      3.03 o 
   1  10   4      111.34      109.78      2.03 o 
   2  10   4      106.13      115.80      2.16 o 
   3  10   4       58.70       51.66      1.57 o 
   4  10   4        2.23        0.47      0.80 o 
   5  10   4        1.84       -0.36      0.94 o 
   6  10   4       32.97       35.82      1.60 o 
   7  10   4       18.45       20.79      2.04 o 
   0  11   4       87.58       78.31      2.74 o 
   1  11   4       32.34       29.91      1.32 o 
   2  11   4       49.50       45.96      1.53 o 
   3  11   4        3.08        4.10      0.87 o 
   4  11   4        2.28       -0.05      0.92 o 
   5  11   4       18.20       20.78      1.35 o 
   0  12   4       21.71       16.31      1.68 o 
   1  12   4       17.76       16.88      1.20 o 
   2  12   4       47.31       51.09      1.73 o 
   3  12   4       34.11       35.35      1.54 o 
   4  12   4       16.44       18.36      1.40 o 
   0  13   4        2.65        3.53      2.07 o 
   1  13   4       16.83       19.51      2.03 o 
   2   0   5     2612.69     2503.89      9.81 o 
   4   0   5      309.09      287.91      2.61 o 
   6   0   5       53.69       52.02      1.53 o 
   8   0   5       17.03       13.45      1.22 o 
  10   0   5       26.17       27.59      2.03 o 
   1   1   5      379.75      326.97      2.28 o 
   2   1   5     1503.02     1492.12      5.32 o 
   3   1   5     1557.30     1663.65      4.88 o 
   4   1   5       38.95       43.66      0.71 o 
   5   1   5      265.72      240.09      2.25 o 
   6   1   5       14.66       12.79      0.58 o 
   7   1   5      551.80      543.04      4.21 o 
   8   1   5       40.72       39.37      1.32 o 
   9   1   5        1.51       -0.40      0.81 o 
  10   1   5        0.64       -0.82      1.04 o 
   1   2   5      279.42      295.50      1.22 o 
   2   2   5     1114.08     1212.72      4.68 o 
   3   2   5     1577.69     1618.63      5.21 o 
   4   2   5       31.82       29.50      0.67 o 
   5   2   5        7.71        6.19      0.49 o 
   6   2   5       84.35       75.39      1.38 o 
   7   2   5        2.93       -0.55      0.73 o 
   8   2   5        6.55        5.46      0.77 o 
   9   2   5        9.22        9.86      0.98 o 
  10   2   5        9.80        9.47      1.11 o 
   1   3   5       61.36       76.79      0.63 o 
   2   3   5     2905.29     2992.21      8.11 o 
   3   3   5     1208.30     1339.40      5.69 o 
   4   3   5      152.71      147.13      1.54 o 
   5   3   5      213.78      213.59      2.42 o 
   6   3   5       59.59       48.84      1.26 o 
   7   3   5      123.93      119.85      2.03 o 
   8   3   5       27.57       25.40      1.13 o 
   9   3   5       26.02       29.13      1.31 o 
  10   3   5        6.14        7.69      1.00 o 
   1   4   5       19.55       18.19      0.48 o 
   2   4   5      296.77      315.11      2.13 o 
   3   4   5      189.41      200.50      1.80 o 
   4   4   5       11.15       16.30      0.67 o 
   5   4   5       70.86       69.08      1.29 o 
   6   4   5      276.58      265.97      3.04 o 
   7   4   5       73.03       70.77      1.72 o 
   8   4   5        2.56        4.99      0.82 o 
   9   4   5       23.06       24.62      1.28 o 
  10   4   5        0.18       -0.71      1.31 o 
   1   5   5       24.58       33.09      0.68 o 
   2   5   5      249.36      254.24      1.99 o 
   3   5   5       52.46       54.43      1.07 o 
   4   5   5      100.32       92.67      1.47 o 
   5   5   5       15.21       18.46      0.81 o 
   6   5   5       85.89       87.44      1.73 o 
   7   5   5      108.65      111.37      2.21 o 
   8   5   5       16.16       11.22      0.95 o 
   9   5   5        6.42        6.82      0.97 o 
   1   6   5      274.64      277.17      2.17 o 
   2   6   5      119.16      108.16      1.42 o 
   3   6   5      509.29      488.18      3.61 o 
   4   6   5       59.28       60.74      1.33 o 
   5   6   5       20.38       19.13      0.93 o 
   6   6   5       18.73       13.66      0.88 o 
   7   6   5       83.03       82.01      1.89 o 
   8   6   5       19.18       19.94      1.21 o 
   9   6   5        2.81        2.92      0.99 o 
   1   7   5      148.17      153.57      1.68 o 
   2   7   5       66.99       54.26      1.14 o 
   3   7   5      164.73      159.89      2.15 o 
   4   7   5      108.66      101.53      1.89 o 
   5   7   5       29.96       19.98      0.98 o 
   6   7   5       57.04       51.59      1.48 o 
   7   7   5       56.70       53.48      1.63 o 
   8   7   5       19.70       25.25      1.39 o 
   9   7   5        0.62       -1.70      2.14 o 
   1   8   5       58.19       57.89      1.33 o 
   2   8   5      156.09      155.51      2.25 o 
   3   8   5      174.82      161.60      2.41 o 
   4   8   5      117.55      119.94      2.20 o 
   5   8   5       46.59       47.10      1.49 o 
   6   8   5       62.93       60.15      1.69 o 
   7   8   5       33.68       36.39      1.44 o 
   8   8   5       11.64       15.09      1.24 o 
   1   9   5      174.16      180.82      2.40 o 
   2   9   5       79.03       64.22      1.61 o 
   3   9   5      320.10      314.36      3.48 o 
   4   9   5        0.54       -0.07      0.82 o 
   5   9   5       29.40       19.85      1.12 o 
   6   9   5       71.32       79.78      2.05 o 
   7   9   5       90.60      105.45      2.41 o 
   1  10   5       18.35       14.47      0.94 o 
   2  10   5        7.50        9.12      0.89 o 
   3  10   5       20.28       13.87      1.01 o 
   4  10   5       18.04       17.78      1.10 o 
   5  10   5       47.12       44.26      1.61 o 
   6  10   5       12.41       10.36      1.14 o 
   1  11   5        8.18        8.01      0.91 o 
   2  11   5        2.49        2.40      0.82 o 
   3  11   5       31.09       33.76      1.40 o 
   4  11   5        1.24        0.09      0.93 o 
   5  11   5        0.88        2.21      1.05 o 
   1  12   5       38.85       36.51      1.48 o 
   2  12   5        1.17        1.97      0.94 o 
   3  12   5        4.86        9.00      1.11 o 
   4  12   5       21.20       25.56      1.87 o 
   0   0   6      605.39      568.17      7.10 o 
   2   0   6     6569.62     6645.79     30.31 o 
   4   0   6      613.03      583.43      4.20 o 
   6   0   6      444.34      419.55      4.89 o 
   8   0   6       30.70       24.91      1.52 o 
  10   0   6        5.89        3.87      1.40 o 
   0   1   6      238.86      217.63      2.99 o 
   1   1   6      184.76      194.09      1.16 o 
   2   1   6       37.52       42.04      0.44 o 
   3   1   6      656.44      708.47      2.69 o 
   4   1   6      145.23      145.16      1.28 o 
   5   1   6      812.84      771.13      4.05 o 
   6   1   6       76.18       67.12      1.38 o 
   7   1   6      196.51      190.66      2.44 o 
   8   1   6       28.63       25.66      1.12 o 
   9   1   6       14.87       13.25      1.02 o 
  10   1   6        7.86        7.98      1.08 o 
   0   2   6      488.68      463.47      2.20 o 
   1   2   6      204.81      200.34      0.99 o 
   2   2   6      490.03      539.83      2.01 o 
   3   2   6       78.71       68.09      0.79 o 
   4   2   6       41.34       47.49      0.96 o 
   5   2   6      142.25      125.03      1.48 o 
   6   2   6        7.05        6.51      0.65 o 
   7   2   6       54.39       44.98      1.33 o 
   8   2   6       17.88       15.43      0.94 o 
   9   2   6       18.26       20.37      1.18 o 
  10   2   6        5.23        5.42      1.11 o 
   0   3   6       43.60       46.77      0.72 o 
   1   3   6      548.61      522.42      1.98 o 
   2   3   6       64.13       85.32      0.84 o 
   3   3   6       64.26       52.53      0.79 o 
   4   3   6       33.68       41.45      0.86 o 
   5   3   6       73.25       66.73      1.25 o 
   6   3   6       89.14       75.50      1.53 o 
   7   3   6       66.41       65.34      1.54 o 
   8   3   6       36.03       34.39      1.27 o 
   9   3   6        5.13        4.87      0.90 o 
  10   3   6       26.60       31.67      1.57 o 
   0   4   6      249.89      251.02      2.36 o 
   1   4   6      274.68      289.39      1.81 o 
   2   4   6      625.09      625.59      3.41 o 
   3   4   6      265.31      277.06      2.33 o 
   4   4   6      109.73      128.25      1.55 o 
   5   4   6       22.62       18.47      0.80 o 
   6   4   6       81.54       79.17      1.66 o 
   7   4   6       13.85       12.03      0.89 o 
   8   4   6        6.37        5.78      0.83 o 
   9   4   6        2.17        2.08      0.89 o 
   0   5   6      130.63      129.52      1.89 o 
   1   5   6      160.44      156.56      1.47 o 
   2   5   6      100.83       94.75      1.27 o 
   3   5   6        8.76        7.24      0.54 o 
   4   5   6       55.07       54.46      1.20 o 
   5   5   6       18.00       16.90      0.81 o 
   6   5   6       32.63       24.69      1.03 o 
   7   5   6       20.26       15.84      1.00 o 
   8   5   6        1.53        1.57      0.80 o 
   9   5   6       12.75       10.66      1.09 o 
   0   6   6      206.89      223.26      2.67 o 
   1   6   6      227.03      207.65      1.89 o 
   2   6   6       81.22       81.21      1.34 o 
   3   6   6      124.89      115.41      1.72 o 
   4   6   6       36.28       30.68      1.00 o 
   5   6   6       47.44       36.89      1.16 o 
   6   6   6      113.73       96.40      1.87 o 
   7   6   6       34.83       29.42      1.28 o 
   8   6   6       39.05       37.79      1.54 o 
   9   6   6        1.16       -0.37      1.03 o 
   0   7   6      670.01      617.72      5.61 o 
   1   7   6      130.79      114.37      1.57 o 
   2   7   6      222.65      209.06      2.39 o 
   3   7   6        4.39        5.25      0.76 o 
   4   7   6        2.20        2.00      0.65 o 
   5   7   6       94.18       91.85      1.81 o 
   6   7   6       26.82       23.95      1.10 o 
   7   7   6       17.77       18.31      1.08 o 
   8   7   6        8.97        9.60      1.09 o 
   0   8   6       67.65       53.68      1.85 o 
   1   8   6       39.18       31.66      1.07 o 
   2   8   6      304.87      282.74      2.99 o 
   3   8   6      239.01      248.65      2.99 o 
   4   8   6        0.03       -1.01      0.70 o 
   5   8   6        0.42        1.67      0.77 o 
   6   8   6       76.02       70.94      1.84 o 
   7   8   6       16.92       16.56      1.18 o 
   8   8   6       57.85       58.70      2.22 o 
   0   9   6       44.34       34.66      1.64 o 
   1   9   6      218.55      203.81      2.55 o 
   2   9   6        8.14        8.46      0.83 o 
   3   9   6        6.29        7.48      0.85 o 
   4   9   6       47.16       44.81      1.57 o 
   5   9   6       19.23       18.51      1.09 o 
   6   9   6        2.48        3.51      0.91 o 
   7   9   6        0.01        2.97      1.04 o 
   0  10   6       46.13       49.70      2.12 o 
   1  10   6        3.67        4.61      0.78 o 
   2  10   6       37.41       31.75      1.26 o 
   3  10   6        4.71        4.72      0.87 o 
   4  10   6        0.41        0.61      0.87 o 
   5  10   6       29.01       30.36      1.41 o 
   6  10   6        0.48        1.09      1.03 o 
   0  11   6       12.17        7.85      1.28 o 
   1  11   6        2.12        1.71      0.86 o 
   2  11   6        0.37        0.23      0.84 o 
   3  11   6       56.37       60.16      1.77 o 
   4  11   6       17.02       12.99      1.12 o 
   5  11   6       18.63       21.22      1.32 o 
   0  12   6        1.93        1.21      1.21 o 
   1  12   6        3.77        3.77      0.95 o 
   2  12   6        8.33        8.26      1.03 o 
   3  12   6       18.72       24.05      1.40 o 
   2   0   7      441.34      440.89      3.69 o 
   4   0   7      198.89      204.34      1.98 o 
   6   0   7     1865.78     1867.66     12.24 o 
   8   0   7       82.23       81.07      2.52 o 
  10   0   7       28.72       33.37      2.15 o 
   1   1   7      249.23      235.81      1.69 o 
   2   1   7      278.59      285.83      1.72 o 
   3   1   7      325.26      301.56      1.54 o 
   4   1   7       45.84       40.93      0.64 o 
   5   1   7      906.98      903.68      4.48 o 
   6   1   7       42.91       39.24      1.14 o 
   7   1   7       51.13       43.80      1.26 o 
   8   1   7        0.56       -1.11      0.74 o 
   9   1   7       19.57       17.72      1.12 o 
  10   1   7        2.36        1.66      1.01 o 
   1   2   7      449.62      421.23      1.59 o 
   2   2   7      210.94      215.09      1.17 o 
   3   2   7      356.77      359.69      2.65 o 
   4   2   7      652.16      668.14      3.47 o 
   5   2   7       34.18       27.50      0.78 o 
   6   2   7      246.41      229.86      2.45 o 
   7   2   7      244.15      243.31      2.85 o 
   8   2   7       50.30       47.67      1.46 o 
   9   2   7       10.38       11.62      1.02 o 
  10   2   7        0.12       -1.63      1.09 o 
   1   3   7      650.65      631.80      2.84 o 
   2   3   7       33.14       38.82      0.60 o 
   3   3   7      230.51      212.78      1.67 o 
   4   3   7       32.43       37.62      0.80 o 
   5   3   7       87.44       90.23      1.49 o 
   6   3   7       93.86       78.66      1.56 o 
   7   3   7       13.14       14.08      0.91 o 
   8   3   7       57.38       54.95      1.57 o 
   9   3   7        0.62        0.06      0.84 o 
   1   4   7      360.09      380.74      2.14 o 
   2   4   7       56.89       54.88      0.83 o 
   3   4   7       34.18       32.74      0.79 o 
   4   4   7      200.57      182.70      1.89 o 
   5   4   7       20.90       19.48      0.84 o 
   6   4   7       40.42       34.70      1.12 o 
   7   4   7        9.96       11.31      0.84 o 
   8   4   7        4.29        3.84      0.78 o 
   9   4   7        3.21        4.15      0.94 o 
   1   5   7       65.59       58.00      0.98 o 
   2   5   7       26.17       27.15      0.75 o 
   3   5   7       28.75       28.62      0.86 o 
   4   5   7       50.76       56.44      1.23 o 
   5   5   7        5.12        6.97      0.65 o 
   6   5   7       63.22       42.99      1.33 o 
   7   5   7       15.27        9.07      0.86 o 
   8   5   7       43.94       40.08      1.47 o 
   9   5   7        0.93       -0.43      0.96 o 
   1   6   7      130.94      133.43      1.57 o 
   2   6   7      137.96      133.52      1.76 o 
   3   6   7      294.30      278.47      2.80 o 
   4   6   7       30.36       30.36      1.01 o 
   5   6   7        8.62        5.03      0.70 o 
   6   6   7       37.86       39.28      1.28 o 
   7   6   7       30.99       27.46      1.28 o 
   8   6   7        9.69       10.94      1.00 o 
   9   6   7        4.09        3.55      1.27 o 
   1   7   7      142.03      136.47      1.88 o 
   2   7   7       24.31       25.68      0.97 o 
   3   7   7       33.30       26.87      1.01 o 
   4   7   7        3.58        5.23      0.69 o 
   5   7   7       17.68       19.61      0.99 o 
   6   7   7       39.54       37.55      1.33 o 
   7   7   7        9.97        8.60      0.91 o 
   8   7   7       20.15       26.80      1.42 o 
   1   8   7      262.86      279.80      2.88 o 
   2   8   7      373.92      370.20      3.47 o 
   3   8   7        7.20        3.15      0.72 o 
   4   8   7       80.98       81.10      1.79 o 
   5   8   7       18.06       19.95      1.06 o 
   6   8   7       27.02       25.54      1.26 o 
   7   8   7        5.04        7.15      0.99 o 
   1   9   7       66.80       79.67      1.68 o 
   2   9   7       83.48       79.98      1.75 o 
   3   9   7        7.09        2.74      0.74 o 
   4   9   7       12.52        8.78      0.92 o 
   5   9   7       20.93       21.85      1.16 o 
   6   9   7       50.41       53.73      1.82 o 
   7   9   7       37.22       36.64      1.73 o 
   1  10   7        6.01        1.89      0.77 o 
   2  10   7        9.62        8.03      0.85 o 
   3  10   7       42.15       37.69      1.43 o 
   4  10   7        9.19        7.86      0.95 o 
   5  10   7        1.54        0.83      0.94 o 
   6  10   7       20.26       24.66      1.55 o 
   1  11   7       34.82       33.32      1.34 o 
   2  11   7       44.62       38.35      1.45 o 
   3  11   7       31.82       37.24      1.47 o 
   4  11   7       34.93       31.45      1.54 o 
   1  12   7        3.34        3.25      0.94 o 
   2  12   7       25.25       28.99      1.48 o 
   0   0   8      232.17      236.03      3.53 o 
   2   0   8      819.39      734.21      8.75 o 
   4   0   8      338.53      336.09      2.77 o 
   6   0   8      239.92      230.52      3.71 o 
   8   0   8       50.88       42.86      2.64 o 
  10   0   8       39.04       44.01      2.60 o 
   0   1   8      358.28      327.47      4.44 o 
   1   1   8       47.05       53.88      0.62 o 
   2   1   8       61.40       57.20      0.72 o 
   3   1   8      557.04      535.73      4.29 o 
   4   1   8       59.70       56.84      0.81 o 
   5   1   8       59.92       57.92      1.09 o 
   6   1   8       15.49       14.05      0.74 o 
   7   1   8       22.51       19.92      0.95 o 
   8   1   8       10.53        9.20      0.76 o 
   9   1   8       30.93       29.49      1.29 o 
   0   2   8      192.87      228.88      1.67 o 
   1   2   8      617.25      629.28      3.09 o 
   2   2   8        8.79        9.08      0.28 o 
   3   2   8      184.77      186.51      2.12 o 
   4   2   8       25.18       30.08      0.68 o 
   5   2   8      283.78      276.56      2.48 o 
   6   2   8       53.46       50.56      1.25 o 
   7   2   8       20.80       18.26      0.90 o 
   8   2   8        9.14        8.71      0.85 o 
   9   2   8       12.96       12.15      1.02 o 
   0   3   8     1501.32     1374.91      9.63 o 
   1   3   8      426.11      403.58      3.13 o 
   2   3   8       65.65       49.13      0.72 o 
   3   3   8       63.83       63.65      0.90 o 
   4   3   8       90.95      103.73      1.35 o 
   5   3   8       12.11       10.52      0.59 o 
   6   3   8        4.24        3.15      0.59 o 
   7   3   8       18.08       13.68      0.87 o 
   8   3   8       22.24       24.11      1.16 o 
   9   3   8       14.72       15.94      1.14 o 
   0   4   8      100.76      101.98      1.40 o 
   1   4   8       64.38       59.94      0.78 o 
   2   4   8       50.40       60.62      0.92 o 
   3   4   8      231.64      237.58      2.04 o 
   4   4   8        0.18        0.39      0.47 o 
   5   4   8       36.04       29.16      1.02 o 
   6   4   8       27.05       25.56      0.99 o 
   7   4   8       53.87       55.75      1.52 o 
   8   4   8       46.10       44.91      1.47 o 
   9   4   8        3.60        3.54      0.89 o 
   0   5   8      254.51      247.86      2.93 o 
   1   5   8        8.21        5.88      0.46 o 
   2   5   8       44.72       42.89      0.91 o 
   3   5   8       13.38       13.21      0.64 o 
   4   5   8      103.91      108.79      1.71 o 
   5   5   8       29.36       21.51      0.90 o 
   6   5   8       20.48       18.83      0.98 o 
   7   5   8        2.08        2.60      0.74 o 
   8   5   8        1.50        2.61      0.84 o 
   9   5   8       16.01       13.98      1.23 o 
   0   6   8       61.52       64.08      1.65 o 
   1   6   8      299.52      297.25      2.64 o 
   2   6   8       40.34       47.01      1.13 o 
   3   6   8       33.71       31.55      1.01 o 
   4   6   8       50.04       40.41      1.16 o 
   5   6   8       14.10       14.05      0.81 o 
   6   6   8        5.09        2.98      0.67 o 
   7   6   8        1.19       -0.79      0.82 o 
   8   6   8        1.61        2.53      0.86 o 
   0   7   8       32.10       21.44      1.21 o 
   1   7   8       59.11       61.81      1.34 o 
   2   7   8      315.28      298.71      2.92 o 
   3   7   8        9.38        6.78      0.89 o 
   4   7   8       24.56       26.44      1.05 o 
   5   7   8       15.28       15.56      0.94 o 
   6   7   8        1.83        2.22      0.71 o 
   7   7   8       17.71       20.48      1.19 o 
   8   7   8       10.98       11.33      1.18 o 
   0   8   8      903.99      956.93      7.83 o 
   1   8   8      122.99      113.75      1.87 o 
   2   8   8       50.70       56.68      1.41 o 
   3   8   8       22.57       20.39      1.01 o 
   4   8   8        6.19        5.66      0.75 o 
   5   8   8        1.05        1.23      0.72 o 
   6   8   8       47.24       52.34      1.65 o 
   7   8   8       15.06       16.99      1.23 o 
   0   9   8       10.53        9.65      1.13 o 
   1   9   8       95.44       89.95      1.80 o 
   2   9   8       26.48       30.69      1.18 o 
   3   9   8        1.45        2.42      0.73 o 
   4   9   8       65.83       73.32      1.88 o 
   5   9   8        6.08        3.92      0.86 o 
   6   9   8       16.32       19.11      1.23 o 
   0  10   8      288.29      297.38      4.79 o 
   1  10   8       14.88        9.71      0.87 o 
   2  10   8        3.92        4.56      0.83 o 
   3  10   8       11.04       11.08      0.99 o 
   4  10   8       14.13       13.56      1.06 o 
   5  10   8       31.74       37.90      1.57 o 
   0  11   8        4.94        7.98      1.22 o 
   1  11   8       19.06       17.55      1.08 o 
   2  11   8        0.28        0.21      0.88 o 
   3  11   8        3.50        4.27      0.98 o 
   4  11   8       30.10       32.85      1.62 o 
   0  12   8        0.55       -1.87      1.36 o 
   1  12   8        7.94        9.25      1.10 o 
   2   0   9        9.24        9.26      0.54 o 
   4   0   9      689.72      718.60      5.31 o 
   6   0   9       15.75       18.49      1.19 o 
   8   0   9       35.73       32.58      1.70 o 
   1   1   9      166.04      132.93      1.12 o 
   2   1   9      156.64      136.68      1.83 o 
   3   1   9      356.33      340.22      2.75 o 
   4   1   9      174.99      164.42      1.29 o 
   5   1   9     1015.99     1002.93      5.04 o 
   6   1   9        2.77        1.90      0.55 o 
   7   1   9       66.48       64.35      1.47 o 
   8   1   9       15.25       11.56      0.86 o 
   9   1   9       14.97       13.12      1.39 o 
   1   2   9      126.87      129.58      1.79 o 
   2   2   9       19.46       13.93      0.29 o 
   3   2   9      117.53      103.51      1.28 o 
   4   2   9      103.09       99.32      1.32 o 
   5   2   9      120.33      126.52      1.62 o 
   6   2   9       54.12       54.15      1.32 o 
   7   2   9       32.38       28.90      1.15 o 
   8   2   9       43.38       46.52      1.51 o 
   9   2   9       32.59       32.09      1.85 o 
   1   3   9        2.38        3.87      0.23 o 
   2   3   9       19.14       20.25      0.52 o 
   3   3   9      397.20      400.65      2.45 o 
   4   3   9      202.42      200.52      2.00 o 
   5   3   9        8.07        4.96      0.55 o 
   6   3   9        5.65        4.41      0.62 o 
   7   3   9       21.23       21.72      1.00 o 
   8   3   9       12.11       14.35      1.00 o 
   9   3   9       16.54       14.86      1.56 o 
   1   4   9       90.81      107.77      1.27 o 
   2   4   9       23.21       21.13      0.54 o 
   3   4   9       11.53        8.07      0.49 o 
   4   4   9      101.14       87.07      1.40 o 
   5   4   9       50.14       44.73      1.19 o 
   6   4   9       38.92       32.18      1.12 o 
   7   4   9        8.72        7.67      0.77 o 
   8   4   9        1.28        1.22      0.91 o 
   9   4   9       16.58       16.82      1.93 o 
   1   5   9      234.58      262.31      2.13 o 
   2   5   9       37.86       33.67      0.88 o 
   3   5   9       42.53       36.97      0.95 o 
   4   5   9       56.77       48.50      1.17 o 
   5   5   9       40.39       35.45      1.09 o 
   6   5   9       10.32        8.12      0.76 o 
   7   5   9        2.81        1.83      0.75 o 
   8   5   9        7.29        5.72      1.01 o 
   1   6   9        9.73        6.94      0.57 o 
   2   6   9       89.97       85.04      1.52 o 
   3   6   9        7.15        7.35      0.60 o 
   4   6   9       34.25       37.12      1.13 o 
   5   6   9      110.16       94.26      1.78 o 
   6   6   9       12.59       13.41      0.93 o 
   7   6   9        3.10        2.74      0.95 o 
   8   6   9       13.76       13.44      1.26 o 
   1   7   9      362.52      386.14      3.23 o 
   2   7   9      183.44      179.76      2.31 o 
   3   7   9       34.08       24.14      1.00 o 
   4   7   9        0.75        1.49      0.65 o 
   5   7   9       38.49       36.11      1.31 o 
   6   7   9        4.77        6.16      0.83 o 
   7   7   9       22.35       24.72      1.49 o 
   1   8   9        2.50        3.83      0.66 o 
   2   8   9        2.91        2.93      0.70 o 
   3   8   9        7.41        3.71      0.70 o 
   4   8   9        6.30        7.83      0.82 o 
   5   8   9       52.12       53.60      1.60 o 
   6   8   9        5.04        6.06      1.09 o 
   7   8   9       11.05        8.19      1.31 o 
   1   9   9      115.93       87.68      2.41 o 
   2   9   9        1.29       -0.12      0.73 o 
   3   9   9        8.22        5.04      0.79 o 
   4   9   9        3.93        2.66      0.76 o 
   5   9   9        2.65        3.39      0.89 o 
   6   9   9       24.48       28.26      1.63 o 
   1  10   9       18.28       13.91      0.96 o 
   2  10   9        0.96        1.74      0.82 o 
   3  10   9        8.62        7.13      0.93 o 
   4  10   9       15.96       18.54      1.20 o 
   5  10   9       30.30       33.15      1.79 o 
   1  11   9        1.47        3.27      0.83 o 
   2  11   9        4.16        3.97      0.93 o 
   3  11   9        7.24        8.89      1.02 o 
   0   0  10       45.53       41.53      1.49 o 
   2   0  10       49.65       51.69      1.07 o 
   4   0  10     1542.42     1509.35      9.65 o 
   6   0  10       79.67       72.29      2.08 o 
   8   0  10       56.35       62.25      3.03 o 
   0   1  10      192.71      195.59      3.06 o 
   1   1  10       82.87       79.16      1.36 o 
   2   1  10       38.37       38.04      0.68 o 
   3   1  10       92.23       80.57      1.00 o 
   4   1  10      105.34      111.68      1.31 o 
   5   1  10       79.06       78.41      1.33 o 
   6   1  10       55.63       56.65      1.29 o 
   7   1  10        6.28        6.83      0.97 o 
   8   1  10        1.40        0.30      1.23 o 
   9   1  10       11.62        9.47      1.35 o 
   0   2  10      719.33      693.14      5.09 o 
   1   2  10       28.41       26.80      0.52 o 
   2   2  10       23.24       26.21      0.49 o 
   3   2  10       64.46       61.07      0.89 o 
   4   2  10      236.86      233.60      2.09 o 
   5   2  10        0.83        0.93      0.51 o 
   6   2  10       26.85       26.67      1.14 o 
   7   2  10        3.20        3.91      1.01 o 
   8   2  10       27.91       31.20      1.78 o 
   9   2  10        2.07        0.11      1.45 o 
   0   3  10      140.27      156.38      2.42 o 
   1   3  10       71.44       61.37      0.70 o 
   2   3  10       28.39       23.22      0.44 o 
   3   3  10       59.36       58.08      0.95 o 
   4   3  10       28.03       31.43      0.84 o 
   5   3  10       76.58       71.59      1.34 o 
   6   3  10        1.91        0.67      0.70 o 
   7   3  10       47.35       43.57      1.87 o 
   8   3  10       12.31       11.45      1.30 o 
   9   3  10        7.70        7.61      1.61 o 
   0   4  10      681.89      658.30      3.97 o 
   1   4  10      167.24      161.20      1.52 o 
   2   4  10       38.88       33.90      0.74 o 
   3   4  10       18.63       19.36      0.64 o 
   4   4  10       12.21       10.15      0.64 o 
   5   4  10        6.68        8.17      0.67 o 
   6   4  10        0.45       -0.51      0.76 o 
   7   4  10       12.24       11.19      1.21 o 
   8   4  10       16.13       17.36      1.46 o 
   0   5  10      427.16      417.14      3.77 o 
   1   5  10       98.74       86.23      1.31 o 
   2   5  10       33.07       28.65      0.86 o 
   3   5  10       20.05       22.06      0.78 o 
   4   5  10      115.14       96.29      1.60 o 
   5   5  10        5.47        2.07      0.72 o 
   6   5  10       38.63       30.87      1.34 o 
   7   5  10       16.91       14.19      1.47 o 
   8   5  10       20.49       22.87      1.64 o 
   0   6  10      213.78      189.55      2.92 o 
   1   6  10        6.26        5.38      0.55 o 
   2   6  10       57.69       52.60      1.18 o 
   3   6  10        8.84        9.16      0.67 o 
   4   6  10        0.80        3.01      0.62 o 
   5   6  10       19.84       22.62      1.10 o 
   6   6  10        1.37        0.94      0.87 o 
   7   6  10        0.84       -1.25      1.33 o 
   0   7  10      218.20      236.19      3.53 o 
   1   7  10        4.72        3.51      0.61 o 
   2   7  10        1.64        1.79      0.63 o 
   3   7  10       14.42       12.85      0.83 o 
   4   7  10       68.47       54.88      2.09 o 
   5   7  10       39.44       41.54      1.50 o 
   6   7  10       13.36       19.94      1.27 o 
   7   7  10        4.65        6.92      1.40 o 
   0   8  10      188.78      166.17      3.19 o 
   1   8  10       21.69       19.03      0.89 o 
   2   8  10        2.04        3.44      0.69 o 
   3   8  10        5.34        2.98      0.68 o 
   4   8  10        4.83        5.53      0.92 o 
   5   8  10        1.73        2.33      0.92 o 
   6   8  10       24.26       26.06      1.48 o 
   0   9  10       31.84       37.16      1.77 o 
   1   9  10       24.14       21.73      1.01 o 
   2   9  10       37.33       38.78      1.32 o 
   3   9  10        3.53        3.32      0.90 o 
   4   9  10        1.95        3.69      0.93 o 
   5   9  10       25.58       30.54      1.58 o 
   0  10  10        4.08        5.80      1.13 o 
   1  10  10       20.94       20.00      1.05 o 
   2  10  10        5.28        4.73      0.97 o 
   3  10  10        1.48        1.89      1.02 o 
   4  10  10       16.37       18.15      1.41 o 
   0  11  10       25.56       26.84      1.78 o 
   1  11  10       11.49        8.60      1.07 o 
   2  11  10        2.31        1.77      1.06 o 
   2   0  11       45.46       52.37      1.31 o 
   4   0  11      183.34      170.88      3.50 o 
   6   0  11      131.84      119.39      3.52 o 
   8   0  11       25.52       18.84      1.91 o 
   1   1  11       22.76       14.90      0.47 o 
   2   1  11        3.12        3.18      0.34 o 
   3   1  11       21.77       25.84      0.83 o 
   4   1  11      116.53      116.88      2.05 o 
   5   1  11      184.14      185.34      2.92 o 
   6   1  11       69.08       64.64      1.99 o 
   7   1  11        2.35        1.82      1.01 o 
   8   1  11        5.44        1.39      1.29 o 
   1   2  11      185.23      173.71      1.60 o 
   2   2  11       55.96       53.30      0.78 o 
   3   2  11       71.98       69.59      1.47 o 
   4   2  11       58.39       62.97      1.57 o 
   5   2  11        4.96        5.59      0.80 o 
   6   2  11       12.77       10.08      1.02 o 
   7   2  11       45.95       57.06      2.11 o 
   8   2  11       45.99       47.04      2.09 o 
   1   3  11       11.85       14.22      0.54 o 
   2   3  11       40.47       34.91      0.80 o 
   3   3  11       17.10       18.52      0.71 o 
   4   3  11      180.42      179.65      2.73 o 
   5   3  11       29.60       26.34      1.33 o 
   6   3  11       24.45       17.99      1.21 o 
   7   3  11       18.04       22.25      1.48 o 
   8   3  11       16.75       21.02      1.59 o 
   1   4  11      190.79      195.56      1.68 o 
   2   4  11       23.54       16.75      0.71 o 
   3   4  11       92.14       93.30      1.60 o 
   4   4  11       55.47       60.64      1.70 o 
   5   4  11       76.07       75.14      2.03 o 
   6   4  11        3.31        2.22      0.95 o 
   7   4  11       17.05       18.80      1.46 o 
   8   4  11       21.43       24.94      1.78 o 
   1   5  11       63.87       61.96      1.10 o 
   2   5  11       27.12       26.97      0.96 o 
   3   5  11       44.21       44.24      1.24 o 
   4   5  11       20.65       23.63      1.02 o 
   5   5  11       45.67       32.68      1.51 o 
   6   5  11       24.02       18.24      1.34 o 
   7   5  11        8.02        7.51      1.16 o 
   1   6  11        8.64        9.17      0.64 o 
   2   6  11        3.85        2.76      0.63 o 
   3   6  11       32.73       30.10      1.15 o 
   4   6  11       55.46       59.27      1.57 o 
   5   6  11       11.49       10.53      1.08 o 
   6   6  11        4.56        3.68      1.09 o 
   7   6  11        3.82        5.80      1.40 o 
   1   7  11       63.86       84.26      1.71 o 
   2   7  11       54.06       56.19      1.56 o 
   3   7  11       31.55       30.18      1.35 o 
   4   7  11       65.96       58.96      1.92 o 
   5   7  11        3.44        2.43      0.99 o 
   6   7  11        1.63        0.65      1.28 o 
   1   8  11       25.53       21.91      1.10 o 
   2   8  11       26.75       25.73      1.22 o 
   3   8  11        3.34        3.57      0.81 o 
   4   8  11        5.33        4.91      1.10 o 
   5   8  11       22.24       27.88      1.56 o 
   1   9  11      161.67      174.93      3.32 o 
   2   9  11        2.02        1.68      0.91 o 
   3   9  11        2.95        2.45      0.91 o 
   4   9  11        3.11        2.02      1.10 o 
   1  10  11        2.59        4.94      1.13 o 
   2  10  11       11.68       10.70      1.32 o 
   3  10  11       56.28       60.61      3.24 o 
   0   0  12       68.95       51.52      2.48 o 
   2   0  12      218.68      230.05      3.03 o 
   4   0  12      279.57      295.93      4.51 o 
   6   0  12       26.92       19.79      1.70 o 
   8   0  12       30.42       29.51      2.36 o 
   0   1  12       36.27       31.73      1.38 o 
   1   1  12      103.94      102.62      1.81 o 
   2   1  12       31.94       26.50      0.74 o 
   3   1  12      453.57      480.60      3.96 o 
   4   1  12       28.07       27.71      1.15 o 
   5   1  12        2.90        2.88      0.85 o 
   6   1  12       18.48       17.53      1.28 o 
   7   1  12       30.94       28.70      1.62 o 
   8   1  12        3.86        0.82      1.23 o 
   0   2  12       53.13       50.91      1.96 o 
   1   2  12       24.86       23.20      0.78 o 
   2   2  12       43.00       37.37      0.92 o 
   3   2  12       74.78       73.10      1.57 o 
   4   2  12       14.88       12.42      0.84 o 
   5   2  12       15.94       16.24      1.09 o 
   6   2  12        8.51        5.80      0.99 o 
   7   2  12       18.65       18.94      1.39 o 
   8   2  12       29.85       30.32      2.02 o 
   0   3  12      123.57      141.81      4.19 o 
   1   3  12      105.86      105.59      1.95 o 
   2   3  12       16.57       12.16      0.67 o 
   3   3  12       22.10       17.05      0.88 o 
   4   3  12       27.76       27.36      1.17 o 
   5   3  12       29.47       25.99      1.40 o 
   6   3  12        1.29        1.76      0.93 o 
   7   3  12        9.75       10.71      1.24 o 
   8   3  12       15.01       17.01      1.67 o 
   0   4  12      133.20      134.06      2.78 o 
   1   4  12        6.92        7.10      0.79 o 
   2   4  12       13.97       14.42      0.95 o 
   3   4  12       88.14       86.75      1.88 o 
   4   4  12        5.56        5.97      0.83 o 
   5   4  12        1.77        1.50      0.89 o 
   6   4  12        7.70        7.35      1.02 o 
   7   4  12       26.76       27.01      1.64 o 
   0   5  12        2.74        2.48      0.90 o 
   1   5  12      119.97      131.19      2.58 o 
   2   5  12       14.54        8.59      1.00 o 
   3   5  12        0.69        3.53      0.72 o 
   4   5  12       31.17       30.80      1.41 o 
   5   5  12        2.83        1.81      0.89 o 
   6   5  12       16.34       10.59      1.18 o 
   7   5  12       11.97       12.86      1.34 o 
   0   6  12      163.07      186.49      3.93 o 
   1   6  12       35.15       34.42      1.56 o 
   2   6  12      114.86      129.70      3.10 o 
   3   6  12       23.44       17.36      1.42 o 
   4   6  12       37.15       40.31      1.56 o 
   5   6  12        3.57        5.34      0.98 o 
   6   6  12        3.65        2.11      1.10 o 
   0   7  12      102.05      118.46      4.06 o 
   1   7  12       59.98       65.54      2.24 o 
   2   7  12        8.94        6.66      1.15 o 
   3   7  12        2.35        2.80      1.34 o 
   4   7  12        5.51        3.05      1.46 o 
   5   7  12        2.09        0.50      1.16 o 
   6   7  12        5.66        7.10      1.34 o 
   0   8  12      139.83      121.80      3.67 o 
   1   8  12       39.05       35.03      1.89 o 
   2   8  12       56.77       50.24      2.23 o 
   3   8  12        2.89        6.12      1.33 o 
   4   8  12        9.22        7.78      1.52 o 
   5   8  12       18.38       24.39      2.33 o 
   0   9  12       36.73       41.60      3.69 o 
   1   9  12       31.05       31.30      2.18 o 
   2   9  12        5.84        5.72      1.37 o 
   3   9  12        7.16       10.01      1.52 o 
   0  10  12       15.88       15.14      3.57 o 
   1  10  12       23.27       25.93      3.05 o 
   2   0  13      178.47      188.15      4.26 o 
   4   0  13      185.32      178.72      4.93 o 
   6   0  13      107.56      106.77      3.47 o 
   1   1  13       64.60       73.06      2.01 o 
   2   1  13       10.90        8.30      0.95 o 
   3   1  13      165.26      174.14      3.48 o 
   4   1  13        1.43        1.58      1.09 o 
   5   1  13       84.36       73.37      3.76 o 
   6   1  13        9.16        6.21      1.25 o 
   7   1  13       12.56        9.48      1.43 o 
   1   2  13       58.76       61.71      1.84 o 
   2   2  13        4.25        3.34      1.14 o 
   3   2  13       42.75       47.48      1.93 o 
   4   2  13        2.58        0.49      1.24 o 
   5   2  13       83.27       78.99      2.53 o 
   6   2  13       44.22       43.06      2.12 o 
   7   2  13        2.45        4.39      1.39 o 
   1   3  13       35.66       36.06      1.59 o 
   2   3  13        9.14        7.95      1.08 o 
   3   3  13        4.66        3.62      1.34 o 
   4   3  13       10.57       10.56      2.18 o 
   5   3  13        1.79        1.07      1.05 o 
   6   3  13        5.68        3.13      1.23 o 
   7   3  13        5.70        7.95      1.40 o 
   1   4  13       22.04       24.62      1.67 o 
   2   4  13       38.86       31.22      1.88 o 
   3   4  13       38.01       37.71      2.39 o 
   4   4  13       38.78       27.71      2.26 o 
   5   4  13       17.53       18.35      1.56 o 
   6   4  13        7.79        5.90      1.25 o 
   7   4  13        4.58        5.38      1.67 o 
   1   5  13       32.20       30.35      1.99 o 
   2   5  13       65.14       67.89      3.39 o 
   3   5  13        7.65        4.62      1.45 o 
   4   5  13       11.08        7.44      1.66 o 
   5   5  13        3.49        2.90      1.34 o 
   6   5  13       27.61       26.23      2.02 o 
   1   6  13       78.45       69.81      3.08 o 
   2   6  13       18.02       14.78      1.86 o 
   3   6  13        3.38        4.21      1.53 o 
   4   6  13        3.55        3.54      1.56 o 
   5   6  13       36.30       30.27      3.03 o 
   6   6  13        6.23        7.92      1.75 o 
   1   7  13       14.82       10.65      1.76 o 
   2   7  13       13.42       14.40      1.91 o 
   3   7  13       24.63       17.93      2.86 o 
   4   7  13        1.50        1.09      1.67 o 
   5   7  13        1.63        2.53      4.05 o 
   1   8  13        0.41        2.63      1.82 o 
   2   8  13       59.90       59.29      4.10 o 
   3   8  13       14.05       17.20      2.45 o 
   4   8  13        1.09        0.45      2.25 o 
   1   9  13        1.21        5.48      2.38 o 
   2   9  13        5.14        9.39      3.09 o 
   0   0  14       93.09       97.65      4.26 o 
   2   0  14      397.45      377.99      7.56 o 
   4   0  14       84.09       88.74      4.09 o 
   6   0  14       66.33       70.83      4.85 o 
   0   1  14        7.62        6.33      1.24 o 
   1   1  14       46.75       44.49      1.95 o 
   2   1  14       19.84       15.63      2.05 o 
   3   1  14        0.77        2.43      1.29 o 
   4   1  14       16.97       12.07      1.58 o 
   5   1  14       33.43       30.71      2.28 o 
   6   1  14        4.57        4.36      1.49 o 
   7   1  14        3.03        1.38      1.83 o 
   0   2  14       34.74       32.16      2.34 o 
   1   2  14       32.04       28.71      1.97 o 
   2   2  14      184.83      182.91      4.30 o 
   3   2  14       92.31       84.26      2.94 o 
   4   2  14        6.68        6.17      1.38 o 
   5   2  14       26.03       27.87      2.37 o 
   6   2  14       11.80       10.68      1.82 o 
   7   2  14        4.15        8.70      2.23 o 
   0   3  14        7.33        8.52      1.78 o 
   1   3  14        9.34        9.24      1.43 o 
   2   3  14       95.55       92.27      3.58 o 
   3   3  14        6.65        6.01      1.23 o 
   4   3  14        3.29        4.33      1.51 o 
   5   3  14        1.45        0.49      1.56 o 
   6   3  14       26.63       25.60      2.59 o 
   0   4  14       23.64       26.56      2.84 o 
   1   4  14       46.35       46.21      3.07 o 
   2   4  14       17.05       13.80      1.85 o 
   3   4  14        9.20        7.76      1.57 o 
   4   4  14       15.91       13.31      1.85 o 
   5   4  14       16.68       21.71      2.61 o 
   6   4  14        8.61       10.05      3.21 o 
   0   5  14        2.52        3.13      1.91 o 
   1   5  14       21.29       15.13      1.90 o 
   2   5  14       25.89       30.99      2.51 o 
   3   5  14       12.59       13.74      1.88 o 
   4   5  14        1.13        0.79      1.49 o 
   5   5  14        4.14        0.45      2.14 o 
   0   6  14       44.20       55.51      4.17 o 
   1   6  14        7.29        6.51      2.26 o 
   2   6  14        1.07        2.69      1.91 o 
   3   6  14       17.08       17.50      2.13 o 
   4   6  14        1.28        4.27      1.63 o 
   5   6  14        1.64        5.05      2.24 o 
   0   7  14       24.39       30.56      3.79 o 
   1   7  14        1.89        1.82      1.79 o 
   2   7  14       29.45       24.33      2.85 o 
   3   7  14        5.08        7.61      1.88 o 
   4   7  14        7.00        7.87      2.71 o 
   0   8  14       47.52       47.69      6.04 o 
   1   8  14        8.95       10.37      2.23 o 
   2   8  14       33.68       37.62      4.93 o 
   2   0  15       69.37       74.05      3.53 o 
   4   0  15       20.90       29.80      3.22 o 
   6   0  15        2.58       -0.46      3.56 o 
   1   1  15       60.85       63.36      2.28 o 
   2   1  15       18.90       18.95      1.43 o 
   3   1  15       61.96       59.25      2.72 o 
   4   1  15        1.17       -1.34      1.78 o 
   5   1  15       11.55        7.73      2.14 o 
   6   1  15        5.29        7.36      2.24 o 
   1   2  15       21.36       14.69      2.02 o 
   2   2  15       11.84        7.63      1.34 o 
   3   2  15       10.13       10.23      1.57 o 
   4   2  15        7.99        6.70      2.03 o 
   5   2  15        1.40        0.59      2.58 o 
   6   2  15        3.78        3.25      2.87 o 
   1   3  15       16.32       15.61      2.41 o 
   2   3  15       64.58       63.72      3.59 o 
   3   3  15        6.24        3.33      1.51 o 
   4   3  15        8.60        5.91      2.42 o 
   5   3  15        3.41        4.35      2.92 o 
   1   4  15        4.54        0.73      1.80 o 
   2   4  15       16.05       13.34      2.23 o 
   3   4  15        0.98        1.42      2.37 o 
   4   4  15        5.48        6.22      2.20 o 
   5   4  15        4.05        4.15      2.46 o 
   1   5  15        1.17        2.69      1.71 o 
   2   5  15       11.19        8.72      2.11 o 
   3   5  15       29.26       32.48      3.02 o 
   4   5  15        5.94        8.11      2.50 o 
   1   6  15        3.22        6.44      2.11 o 
   2   6  15       22.12       27.87      3.02 o 
   3   6  15       31.90       37.76      3.30 o 
   4   6  15       19.51       24.11      4.80 o 
   1   7  15       28.12       33.23      3.91 o 
   2   7  15       10.51        7.47      2.71 o 
   0   0  16       97.70       88.58      5.58 o 
   2   0  16       50.36       55.83      3.60 o 
   4   0  16        7.51        8.29      2.56 o 
   0   1  16       25.93       33.33      2.58 o 
   1   1  16      140.15      142.91      4.07 o 
   2   1  16       22.77       20.22      1.85 o 
   3   1  16       48.79       51.57      2.54 o 
   4   1  16        8.76       10.25      2.18 o 
   5   1  16        0.08       -0.91      4.47 o 
   0   2  16       14.04       12.40      3.02 o 
   1   2  16       17.06       15.74      1.91 o 
   2   2  16        5.83        5.15      1.52 o 
   3   2  16        7.41        5.09      1.77 o 
   4   2  16        0.87        0.12      1.93 o 
   5   2  16        1.39        0.11      2.45 o 
   0   3  16       13.17       16.28      4.35 o 
   1   3  16       39.86       41.75      3.44 o 
   2   3  16       14.80       14.21      1.81 o 
   3   3  16        8.73        7.93      1.84 o 
   4   3  16        3.52        2.74      2.25 o 
   0   4  16        5.55        8.60      3.91 o 
   1   4  16        2.32       -0.15      1.72 o 
   2   4  16        5.70        6.06      2.10 o 
   3   4  16       21.28       16.02      2.42 o 
   4   4  16        1.20        0.20      2.56 o 
   0   5  16       17.33       14.94      4.30 o 
   1   5  16        1.47       -2.17      1.96 o 
   2   5  16       20.68       24.85      2.83 o 
   3   5  16       10.95        9.64      2.52 o 
   0   6  16        8.54        2.07      3.87 o 
   1   6  16       26.59       32.71      4.54 o 
   2   6  16        2.31       -1.56      2.77 o 
   2   0  17       38.10       30.22      3.52 o 
   4   0  17       43.37       40.08      4.49 o 
   1   1  17       69.12       68.98      3.36 o 
   2   1  17       16.93       16.82      2.02 o 
   3   1  17        7.96        7.28      1.96 o 
   4   1  17        8.71        6.29      2.17 o 
   1   2  17       25.25       22.34      2.14 o 
   2   2  17       14.98       10.87      1.79 o 
   3   2  17        9.16        4.61      2.10 o 
   1   3  17       17.39       14.84      2.25 o 
   2   3  17        8.86        6.12      2.11 o 
   3   3  17        1.68        2.46      2.70 o 
   1   4  17       27.89       27.53      4.41 o 
   2   4  17       15.36       19.04      2.92 o 
   0   0  18       32.86       33.58      7.92 o 
   2   0  18       35.74       33.96      4.42 o 
   0   1  18       11.86        5.04      2.74 o 
   1   1  18       10.04        8.08      2.66 o 
   2   1  18        2.51        2.65      1.91 o 
   0   2  18        5.12        2.76      3.74 o 
   1   2  18       11.02       12.78      2.13 o 
                                                 
